# Supplementary material for: Developmental programming in human umbilical cord vein endothelial cells following fetal growth restriction
Source: Clin Epigenetics. 2020 Nov 30;12:185. doi: 10.1186/s13148-020-00980-9 (PMC7708922; doi:10.1186/s13148-020-00980-9)
Supplement: Supplementary file 6 — Additional file 6. Table S4: differential expression of FGR versus control (FGR–control). [file 13148_2020_980_MOESM6_ESM.xlsx]

## Sheet: DEgenes
Differential expression of FGR versus Control (FGR - Control)
ensembl_gene_id	external_gene_name	gene_biotype	chromosome_name	start_position	end_position	strand	description	logFC	logCPM	F	PValue	FDR
ENSG00000100097	LGALS1	protein_coding	22	38071615	38075813	1	lectin, galactoside-binding, soluble, 1 [Source:HGNC Symbol;Acc:6561]	-1.39902	5.33199	38.9064	7.58335e-06	0.0544567
ENSG00000187474	FPR3	protein_coding	19	52298416	52329442	1	formyl peptide receptor 3 [Source:HGNC Symbol;Acc:3828]	-2.88174	2.76138	38.1231	8.60075e-06	0.0544567
ENSG00000137404	NRM	protein_coding	6	30655824	30659197	-1	nurim (nuclear envelope membrane protein) [Source:HGNC Symbol;Acc:8003]	-1.38196	3.34279	36.1678	1.18728e-05	0.0544567
ENSG00000231768	RP5-855F14.1	lincRNA	1	234663637	234667525	-1		4.76391	0.116561	32.6014	2.20816e-05	0.0759608
ENSG00000149418	ST14	protein_coding	11	130029457	130080271	1	suppression of tumorigenicity 14 (colon carcinoma) [Source:HGNC Symbol;Acc:11344]	-4.75068	4.05719	29.7458	3.99775e-05	0.106906
ENSG00000170962	PDGFD	protein_coding	11	103777914	104035107	-1	platelet derived growth factor D [Source:HGNC Symbol;Acc:30620]	2.10249	4.37376	28.3768	4.90007e-05	0.106906
ENSG00000138642	HERC6	protein_coding	4	89299891	89364263	1	HECT and RLD domain containing E3 ubiquitin protein ligase family member 6 [Source:HGNC Symbol;Acc:26072]	1.92552	4.18766	27.5101	5.82531e-05	0.106906
ENSG00000141655	TNFRSF11A	protein_coding	18	59992520	60058516	1	tumor necrosis factor receptor superfamily, member 11a, NFKB activator [Source:HGNC Symbol;Acc:11908]	2.33498	4.58505	27.1896	6.21545e-05	0.106906
ENSG00000173391	OLR1	protein_coding	12	10310902	10324737	-1	oxidized low density lipoprotein (lectin-like) receptor 1 [Source:HGNC Symbol;Acc:8133]	-5.59273	4.31682	25.3126	9.67751e-05	0.127036
ENSG00000119711	ALDH6A1	protein_coding	14	74523553	74551196	-1	aldehyde dehydrogenase 6 family, member A1 [Source:HGNC Symbol;Acc:7179]	1.97797	3.96754	24.7779	0.000102891	0.127036
ENSG00000179299	NSUN7	protein_coding	4	40751914	40812002	1	NOP2/Sun domain family, member 7 [Source:HGNC Symbol;Acc:25857]	-2.99924	1.9593	24.6135	0.000106606	0.127036
ENSG00000160111	CPAMD8	protein_coding	19	17003758	17137625	-1	C3 and PZP-like, alpha-2-macroglobulin domain containing 8 [Source:HGNC Symbol;Acc:23228]	1.95489	5.73968	24.4358	0.000110787	0.127036
ENSG00000254620	RP5-907D15.3	lincRNA	20	57169473	57179029	1		4.237	0.54605	23.442	0.000137834	0.132867
ENSG00000242125	SNHG3	sense_intronic	1	28832492	28837404	1	small nucleolar RNA host gene 3 (non-protein coding) [Source:HGNC Symbol;Acc:10118]	-1.52065	4.32706	23.0185	0.000151537	0.132867
ENSG00000101439	CST3	protein_coding	20	23608534	23619110	-1	cystatin C [Source:HGNC Symbol;Acc:2475]	-1.13898	6.43114	21.9738	0.000192325	0.132867
ENSG00000205155	PSENEN	protein_coding	19	36236015	36237911	1	presenilin enhancer gamma secretase subunit [Source:HGNC Symbol;Acc:30100]	-1.25511	3.40653	21.9496	0.000193405	0.132867
ENSG00000121671	CRY2	protein_coding	11	45868669	45904798	1	cryptochrome 2 (photolyase-like) [Source:HGNC Symbol;Acc:2385]	1.19906	4.742	21.7913	0.000200641	0.132867
ENSG00000146426	TIAM2	protein_coding	6	155153831	155578857	1	T-cell lymphoma invasion and metastasis 2 [Source:HGNC Symbol;Acc:11806]	2.51694	3.28456	21.7487	0.000202639	0.132867
ENSG00000136827	TOR1A	protein_coding	9	132575223	132586413	-1	torsin family 1, member A (torsin A) [Source:HGNC Symbol;Acc:3098]	-0.876607	4.92058	21.5733	0.000211101	0.132867
ENSG00000165233	C9orf89	protein_coding	9	95858500	95875565	1	chromosome 9 open reading frame 89 [Source:HGNC Symbol;Acc:28148]	-1.26206	4.07664	21.1567	0.00023283	0.132867
ENSG00000183087	GAS6	protein_coding	13	114523522	114567046	-1	growth arrest-specific 6 [Source:HGNC Symbol;Acc:4168]	1.94171	7.86742	21.1351	0.000234025	0.132867
ENSG00000183230	CTNNA3	protein_coding	10	67672276	69455927	-1	catenin (cadherin-associated protein), alpha 3 [Source:HGNC Symbol;Acc:2511]	4.73809	1.53276	20.5605	0.000268407	0.132867
ENSG00000100526	CDKN3	protein_coding	14	54863567	54886936	1	cyclin-dependent kinase inhibitor 3 [Source:HGNC Symbol;Acc:1791]	-2.89193	0.671314	20.4744	0.00027403	0.132867
ENSG00000131711	MAP1B	protein_coding	5	71403061	71505395	1	microtubule-associated protein 1B [Source:HGNC Symbol;Acc:6836]	-1.14903	4.0919	20.3475	0.00028256	0.132867
ENSG00000122861	PLAU	protein_coding	10	75668935	75677255	1	plasminogen activator, urokinase [Source:HGNC Symbol;Acc:9052]	-3.31172	3.00186	20.1809	0.000294563	0.132867
ENSG00000179091	CYC1	protein_coding	8	145149930	145152428	1	cytochrome c-1 [Source:HGNC Symbol;Acc:2579]	-0.855942	4.54087	20.1557	0.000296012	0.132867
ENSG00000123545	NDUFAF4	protein_coding	6	97337189	97345757	-1	NADH dehydrogenase (ubiquinone) complex I, assembly factor 4 [Source:HGNC Symbol;Acc:21034]	1.69802	2.04145	19.8509	0.000318894	0.132867
ENSG00000011426	ANLN	protein_coding	7	36429415	36493400	1	anillin, actin binding protein [Source:HGNC Symbol;Acc:14082]	-2.63655	2.69844	19.6014	0.000339094	0.132867
ENSG00000188785	ZNF548	protein_coding	19	57901218	57912786	1	zinc finger protein 548 [Source:HGNC Symbol;Acc:26561]	1.10895	3.42191	19.5863	0.000340365	0.132867
ENSG00000137628	DDX60	protein_coding	4	169137444	169239958	-1	DEAD (Asp-Glu-Ala-Asp) box polypeptide 60 [Source:HGNC Symbol;Acc:25942]	1.23678	5.32163	19.5738	0.000341421	0.132867
ENSG00000131187	F12	protein_coding	5	176829141	176836577	-1	coagulation factor XII (Hageman factor) [Source:HGNC Symbol;Acc:3530]	-3.83284	1.17071	19.4428	0.000352683	0.132867
ENSG00000100234	TIMP3	protein_coding	22	33197687	33259030	1	TIMP metallopeptidase inhibitor 3 [Source:HGNC Symbol;Acc:11822]	2.94883	6.15415	19.5364	0.0003527	0.132867
ENSG00000258227	CLEC5A	protein_coding	7	141627157	141646807	-1	C-type lectin domain family 5, member A [Source:HGNC Symbol;Acc:2054]	-4.57269	4.69718	19.5494	0.000357386	0.132867
ENSG00000153896	ZNF599	protein_coding	19	35248981	35264134	-1	zinc finger protein 599 [Source:HGNC Symbol;Acc:26408]	3.25166	1.58568	19.3666	0.000359423	0.132867
ENSG00000183648	NDUFB1	protein_coding	14	92582466	92588261	-1	NADH dehydrogenase (ubiquinone) 1 beta subcomplex, 1, 7kDa [Source:HGNC Symbol;Acc:7695]	-1.13128	3.83871	19.0001	0.000393929	0.132867
ENSG00000133216	EPHB2	protein_coding	1	23037332	23241818	1	EPH receptor B2 [Source:HGNC Symbol;Acc:3393]	-3.38145	1.82939	18.8611	0.000407967	0.132867
ENSG00000142669	SH3BGRL3	protein_coding	1	26605667	26608007	1	SH3 domain binding glutamic acid-rich protein like 3 [Source:HGNC Symbol;Acc:15568]	-1.40231	8.00367	18.7503	0.000419565	0.132867
ENSG00000176055	MBLAC2	protein_coding	5	89754020	89770585	-1	metallo-beta-lactamase domain containing 2 [Source:HGNC Symbol;Acc:33711]	2.02672	3.0348	18.6566	0.000429663	0.132867
ENSG00000177076	ACER2	protein_coding	9	19408925	19452018	1	alkaline ceramidase 2 [Source:HGNC Symbol;Acc:23675]	2.31413	3.46245	18.645	0.000430929	0.132867
ENSG00000076321	KLHL20	protein_coding	1	173684080	173755840	1	kelch-like family member 20 [Source:HGNC Symbol;Acc:25056]	1.6711	5.35828	18.5879	0.000437225	0.132867
ENSG00000123411	IKZF4	protein_coding	12	56401443	56432219	1	IKAROS family zinc finger 4 (Eos) [Source:HGNC Symbol;Acc:13179]	1.25201	3.2061	18.5836	0.000437708	0.132867
ENSG00000111331	OAS3	protein_coding	12	113376157	113411054	1	2'-5'-oligoadenylate synthetase 3, 100kDa [Source:HGNC Symbol;Acc:8088]	1.29897	5.68882	18.4836	0.000449016	0.132867
ENSG00000180881	CAPS2	protein_coding	12	75669759	75784708	-1	calcyphosine 2 [Source:HGNC Symbol;Acc:16471]	4.8808	0.0832009	18.3945	0.000459355	0.132867
ENSG00000155368	DBI	protein_coding	2	120124497	120130126	1	diazepam binding inhibitor (GABA receptor modulator, acyl-CoA binding protein) [Source:HGNC Symbol;Acc:2690]	-0.920801	4.30828	18.3751	0.000461647	0.132867
ENSG00000124107	SLPI	protein_coding	20	43880880	43883205	-1	secretory leukocyte peptidase inhibitor [Source:HGNC Symbol;Acc:11092]	-3.83338	1.51847	18.3551	0.000464018	0.132867
ENSG00000243232	PCDHAC2	protein_coding	5	140345820	140391936	1	protocadherin alpha subfamily C, 2 [Source:HGNC Symbol;Acc:8677]	4.23596	1.21557	18.3332	0.000466631	0.132867
ENSG00000146433	TMEM181	protein_coding	6	158957468	159056460	1	transmembrane protein 181 [Source:HGNC Symbol;Acc:20958]	1.18166	5.51708	18.2928	0.000471492	0.132867
ENSG00000260401	RP11-800A3.4	sense_overlapping	11	72950020	72953380	1		-4.33392	1.74089	18.2739	0.000473791	0.132867
ENSG00000167850	CD300C	protein_coding	17	72537247	72542282	-1	CD300c molecule [Source:HGNC Symbol;Acc:19320]	-4.39536	2.74555	18.3232	0.000475863	0.132867
ENSG00000146070	PLA2G7	protein_coding	6	46671938	46703430	-1	phospholipase A2, group VII (platelet-activating factor acetylhydrolase, plasma) [Source:HGNC Symbol;Acc:9040]	-3.70311	2.95077	18.1858	0.000489205	0.132867
ENSG00000197037	ZSCAN25	protein_coding	7	99214569	99230030	1	zinc finger and SCAN domain containing 25 [Source:HGNC Symbol;Acc:21961]	1.48505	3.20371	18.1156	0.000493501	0.132867
ENSG00000142185	TRPM2	protein_coding	21	45770046	45862964	1	transient receptor potential cation channel, subfamily M, member 2 [Source:HGNC Symbol;Acc:12339]	-4.23662	4.05848	18.1899	0.000502112	0.132867
ENSG00000128284	APOL3	protein_coding	22	36536372	36562225	-1	apolipoprotein L, 3 [Source:HGNC Symbol;Acc:14868]	1.30821	5.65091	17.6525	0.000556651	0.141429
ENSG00000101134	DOK5	protein_coding	20	53092136	53267710	1	docking protein 5 [Source:HGNC Symbol;Acc:16173]	1.59854	3.58739	17.6026	0.000563978	0.141429
ENSG00000174306	ZHX3	protein_coding	20	39807088	39946312	-1	zinc fingers and homeoboxes 3 [Source:HGNC Symbol;Acc:15935]	1.23913	4.44325	17.545	0.000572569	0.141429
ENSG00000115415	STAT1	protein_coding	2	191829084	191885686	-1	signal transducer and activator of transcription 1, 91kDa [Source:HGNC Symbol;Acc:11362]	0.673527	6.56947	17.525	0.000575583	0.141429
ENSG00000114125	RNF7	protein_coding	3	141457046	141466402	1	ring finger protein 7 [Source:HGNC Symbol;Acc:10070]	-0.976662	4.1832	17.3637	0.000600572	0.142987
ENSG00000008394	MGST1	protein_coding	12	16500076	16762193	1	microsomal glutathione S-transferase 1 [Source:HGNC Symbol;Acc:7061]	-2.21927	2.62784	17.3226	0.000607138	0.142987
ENSG00000119917	IFIT3	protein_coding	10	91087651	91100728	1	interferon-induced protein with tetratricopeptide repeats 3 [Source:HGNC Symbol;Acc:5411]	1.72491	5.2026	17.2857	0.000613098	0.142987
ENSG00000077721	UBE2A	protein_coding	X	118708501	118718381	1	ubiquitin-conjugating enzyme E2A [Source:HGNC Symbol;Acc:12472]	-0.781428	5.08259	17.1388	0.000637477	0.146195
ENSG00000162639	HENMT1	protein_coding	1	109190912	109204148	-1	HEN1 methyltransferase homolog 1 (Arabidopsis) [Source:HGNC Symbol;Acc:26400]	-1.36926	2.63837	16.9065	0.00067826	0.152548
ENSG00000077463	SIRT6	protein_coding	19	4174106	4182601	-1	sirtuin 6 [Source:HGNC Symbol;Acc:14934]	-1.18637	3.07331	16.7842	0.000700915	0.152548
ENSG00000157601	MX1	protein_coding	21	42792231	42831141	1	myxovirus (influenza virus) resistance 1, interferon-inducible protein p78 (mouse) [Source:HGNC Symbol;Acc:7532]	1.54747	6.45075	16.7474	0.000707896	0.152548
ENSG00000125730	C3	protein_coding	19	6677715	6730573	-1	complement component 3 [Source:HGNC Symbol;Acc:1318]	-2.84571	5.12052	16.7708	0.000727088	0.152548
ENSG00000178852	EFCAB13	protein_coding	17	45400656	45518678	1	EF-hand calcium binding domain 13 [Source:HGNC Symbol;Acc:26864]	1.92568	2.34398	16.6315	0.000730381	0.152548
ENSG00000125484	GTF3C4	protein_coding	9	135545422	135570342	1	general transcription factor IIIC, polypeptide 4, 90kDa [Source:HGNC Symbol;Acc:4667]	1.18522	4.33293	16.592	0.000738217	0.152548
ENSG00000128607	KLHDC10	protein_coding	7	129710350	129775560	1	kelch domain containing 10 [Source:HGNC Symbol;Acc:22194]	0.840104	5.22688	16.5692	0.000742787	0.152548
ENSG00000138100	TRIM54	protein_coding	2	27505260	27530307	1	tripartite motif containing 54 [Source:HGNC Symbol;Acc:16008]	4.64064	1.26137	16.3155	0.000795842	0.161041
ENSG00000182117	NOP10	protein_coding	15	34633917	34635378	-1	NOP10 ribonucleoprotein [Source:HGNC Symbol;Acc:14378]	-0.929482	4.63556	16.2376	0.000812986	0.162126
ENSG00000255389	C6orf3	antisense	6	111921078	111923498	1		3.1402	0.94557	16.1179	0.000840122	0.164114
ENSG00000135272	MDFIC	protein_coding	7	114562209	114659256	1	MyoD family inhibitor domain containing [Source:HGNC Symbol;Acc:28870]	1.04493	5.9543	16.082	0.00084846	0.164114
ENSG00000179921	GPBAR1	protein_coding	2	219124219	219128582	1	G protein-coupled bile acid receptor 1 [Source:HGNC Symbol;Acc:19680]	-2.93443	1.94011	16.0042	0.000866846	0.164114
ENSG00000139572	GPR84	protein_coding	12	54756229	54758271	-1	G protein-coupled receptor 84 [Source:HGNC Symbol;Acc:4535]	-5.73762	2.93226	16.0671	0.000879117	0.164114
ENSG00000118707	TGIF2	protein_coding	20	35201891	35222353	1	TGFB-induced factor homeobox 2 [Source:HGNC Symbol;Acc:15764]	1.08982	4.14678	15.939	0.000882592	0.164114
ENSG00000143127	ITGA10	protein_coding	1	145524891	145543868	1	integrin, alpha 10 [Source:HGNC Symbol;Acc:6135]	2.02175	4.28789	15.7483	0.000930522	0.167498
ENSG00000100027	YPEL1	protein_coding	22	22051833	22090123	-1	yippee-like 1 (Drosophila) [Source:HGNC Symbol;Acc:12845]	1.1734	3.50196	15.7312	0.000934944	0.167498
ENSG00000198889	DCAF12L1	protein_coding	X	125683369	125686834	-1	DDB1 and CUL4 associated factor 12-like 1 [Source:HGNC Symbol;Acc:29395]	3.25303	0.930668	15.6924	0.000945115	0.167498
ENSG00000171823	FBXL14	protein_coding	12	1675159	1703331	-1	F-box and leucine-rich repeat protein 14 [Source:HGNC Symbol;Acc:28624]	1.33632	2.93662	15.6758	0.000949479	0.167498
ENSG00000108518	PFN1	protein_coding	17	4848947	4852356	-1	profilin 1 [Source:HGNC Symbol;Acc:8881]	-1.21917	8.30179	15.5951	0.000971134	0.169149
ENSG00000047249	ATP6V1H	protein_coding	8	54628117	54756118	-1	ATPase, H+ transporting, lysosomal 50/57kDa, V1 subunit H [Source:HGNC Symbol;Acc:18303]	-1.00386	3.70896	15.4782	0.00100344	0.172592
ENSG00000186818	LILRB4	protein_coding	19	55155340	55181810	1	leukocyte immunoglobulin-like receptor, subfamily B (with TM and ITIM domains), member 4 [Source:HGNC Symbol;Acc:6608]	-3.58806	4.22379	15.4175	0.00105161	0.174637
ENSG00000113360	DROSHA	protein_coding	5	31400604	31532303	-1	drosha, ribonuclease type III [Source:HGNC Symbol;Acc:17904]	0.977557	4.87527	15.3114	0.00105168	0.174637
ENSG00000139832	RAB20	protein_coding	13	111175417	111214080	-1	RAB20, member RAS oncogene family [Source:HGNC Symbol;Acc:18260]	-3.44604	3.84393	15.4114	0.00105341	0.174637
ENSG00000187741	FANCA	protein_coding	16	89803957	89883065	-1	Fanconi anemia, complementation group A [Source:HGNC Symbol;Acc:3582]	-1.73022	2.27242	15.2308	0.00107592	0.176246
ENSG00000023516	AKAP11	protein_coding	13	42846289	42897396	1	A kinase (PRKA) anchor protein 11 [Source:HGNC Symbol;Acc:369]	0.911012	5.63117	15.1298	0.00110716	0.177663
ENSG00000065618	COL17A1	protein_coding	10	105791044	105845760	-1	collagen, type XVII, alpha 1 [Source:HGNC Symbol;Acc:2194]	-4.78173	1.09105	15.1195	0.0011104	0.177663
ENSG00000115267	IFIH1	protein_coding	2	163123589	163175213	-1	interferon induced with helicase C domain 1 [Source:HGNC Symbol;Acc:18873]	1.50622	4.57224	15.0365	0.00113693	0.179819
ENSG00000162804	SNED1	protein_coding	2	241938255	242034983	1	sushi, nidogen and EGF-like domains 1 [Source:HGNC Symbol;Acc:24696]	2.35987	4.33791	15.0129	0.00116338	0.17995
ENSG00000164032	H2AFZ	protein_coding	4	100869243	100871545	-1	H2A histone family, member Z [Source:HGNC Symbol;Acc:4741]	-1.03077	4.81683	14.9487	0.00116574	0.17995
ENSG00000184076	UQCR10	protein_coding	22	30163358	30166402	1	ubiquinol-cytochrome c reductase, complex III subunit X [Source:HGNC Symbol;Acc:30863]	-1.15879	3.71537	14.9151	0.001177	0.17995
ENSG00000254837	AP001372.2	lincRNA	11	74204411	74209578	1		3.78911	1.48013	14.7463	0.0012354	0.180875
ENSG00000011638	TMEM159	protein_coding	16	21169698	21191937	1	transmembrane protein 159 [Source:HGNC Symbol;Acc:30136]	1.61322	3.01387	14.7335	0.00123995	0.180875
ENSG00000146963	C7orf55-LUC7L2	protein_coding	7	139025105	139108198	1	C7orf55-LUC7L2 readthrough [Source:HGNC Symbol;Acc:44671]	0.922503	4.49486	14.7308	0.00124092	0.180875
ENSG00000156531	PHF6	protein_coding	X	133507283	133562820	1	PHD finger protein 6 [Source:HGNC Symbol;Acc:18145]	1.59912	3.85684	14.7176	0.00124566	0.180875
ENSG00000180447	GAS1	protein_coding	9	89559279	89562104	-1	growth arrest-specific 1 [Source:HGNC Symbol;Acc:4165]	2.25177	2.945	14.6689	0.00126325	0.180875
ENSG00000158869	FCER1G	protein_coding	1	161185024	161190489	1	Fc fragment of IgE, high affinity I, receptor for; gamma polypeptide [Source:HGNC Symbol;Acc:3611]	-4.20192	7.42832	14.7247	0.00127863	0.180875
ENSG00000254535	PABPC4L	protein_coding	4	135117488	135122903	-1	poly(A) binding protein, cytoplasmic 4-like [Source:HGNC Symbol;Acc:31955]	2.83419	1.09495	14.6067	0.00128613	0.180875
ENSG00000143933	CALM2	protein_coding	2	47387221	47403740	-1	calmodulin 2 (phosphorylase kinase, delta) [Source:HGNC Symbol;Acc:1445]	-0.885256	6.76652	14.5375	0.00131214	0.180875
ENSG00000172757	CFL1	protein_coding	11	65590493	65629497	-1	cofilin 1 (non-muscle) [Source:HGNC Symbol;Acc:1874]	-0.997119	8.48196	14.5279	0.00131583	0.180875
ENSG00000213889	PPM1N	protein_coding	19	45992035	46005768	1	protein phosphatase, Mg2+/Mn2+ dependent, 1N (putative) [Source:HGNC Symbol;Acc:26845]	-4.28653	1.28683	14.5035	0.00132516	0.180875
ENSG00000120708	TGFBI	protein_coding	5	135364584	135399507	1	transforming growth factor, beta-induced, 68kDa [Source:HGNC Symbol;Acc:11771]	-3.11692	6.56329	14.5932	0.00132764	0.180875
ENSG00000123213	NLN	protein_coding	5	65018023	65167553	1	neurolysin (metallopeptidase M3 family) [Source:HGNC Symbol;Acc:16058]	-1.29219	2.81873	14.3975	0.00136661	0.184358
ENSG00000163661	PTX3	protein_coding	3	157154578	157161417	1	pentraxin 3, long [Source:HGNC Symbol;Acc:9692]	-2.95932	2.41605	14.3396	0.00138986	0.185674
ENSG00000180155	LYNX1	protein_coding	8	143845752	143859640	-1	Ly6/neurotoxin 1 [Source:HGNC Symbol;Acc:29604]	2.14208	4.76154	14.3458	0.00140967	0.18586
ENSG00000124164	VAPB	protein_coding	20	56964178	57026157	1	VAMP (vesicle-associated membrane protein)-associated protein B and C [Source:HGNC Symbol;Acc:12649]	0.888202	5.16334	14.2678	0.00141933	0.18586
ENSG00000165655	ZNF503	protein_coding	10	77157588	77161664	-1	zinc finger protein 503 [Source:HGNC Symbol;Acc:23589]	2.53177	3.07451	14.2379	0.00143177	0.18586
ENSG00000133657	ATP13A3	protein_coding	3	194123401	194219093	-1	ATPase type 13A3 [Source:HGNC Symbol;Acc:24113]	-1.90998	5.94205	14.1951	0.00144987	0.186451
ENSG00000189159	HN1	protein_coding	17	73131343	73164376	-1	hematological and neurological expressed 1 [Source:HGNC Symbol;Acc:14569]	-1.29925	4.56979	14.1467	0.00147058	0.186582
ENSG00000101445	PPP1R16B	protein_coding	20	37434348	37551667	1	protein phosphatase 1, regulatory subunit 16B [Source:HGNC Symbol;Acc:15850]	1.17968	6.33418	14.1287	0.00147838	0.186582
ENSG00000146376	ARHGAP18	protein_coding	6	129897277	130031370	-1	Rho GTPase activating protein 18 [Source:HGNC Symbol;Acc:21035]	-1.69438	4.03951	14.0847	0.00149762	0.186582
ENSG00000118640	VAMP8	protein_coding	2	85788685	85809154	1	vesicle-associated membrane protein 8 [Source:HGNC Symbol;Acc:12647]	-0.887901	4.29678	14.0678	0.00150513	0.186582
ENSG00000196208	GREB1	protein_coding	2	11674242	11782914	1	growth regulation by estrogen in breast cancer 1 [Source:HGNC Symbol;Acc:24885]	4.29859	0.668476	14.0052	0.00153314	0.186926
ENSG00000158406	HIST1H4H	protein_coding	6	26281283	26285762	-1	histone cluster 1, H4h [Source:HGNC Symbol;Acc:4788]	-2.26156	1.27041	13.9911	0.00153956	0.186926
ENSG00000176973	FAM89B	protein_coding	11	65339820	65341669	1	family with sequence similarity 89, member B [Source:HGNC Symbol;Acc:16708]	-1.1085	3.49194	13.9698	0.00154927	0.186926
ENSG00000241684	ADAMTS9-AS2	antisense	3	64670585	64997143	1	ADAMTS9 antisense RNA 2 [Source:HGNC Symbol;Acc:42435]	3.82819	1.03475	13.9416	0.00156224	0.186926
ENSG00000101346	POFUT1	protein_coding	20	30795683	30826470	1	protein O-fucosyltransferase 1 [Source:HGNC Symbol;Acc:14988]	1.12151	5.40436	13.8788	0.00159154	0.18879
ENSG00000116667	C1orf21	protein_coding	1	184356192	184598154	1	chromosome 1 open reading frame 21 [Source:HGNC Symbol;Acc:15494]	1.57975	5.81121	13.8131	0.00162289	0.190152
ENSG00000145349	CAMK2D	protein_coding	4	114372188	114683083	-1	calcium/calmodulin-dependent protein kinase II delta [Source:HGNC Symbol;Acc:1462]	1.08715	5.83416	13.762	0.00164774	0.190152
ENSG00000147912	FBXO10	protein_coding	9	37510889	37588871	-1	F-box protein 10 [Source:HGNC Symbol;Acc:13589]	2.93136	1.66346	13.7178	0.0016696	0.190152
ENSG00000205038	PKHD1L1	protein_coding	8	110374706	110542559	1	polycystic kidney and hepatic disease 1 (autosomal recessive)-like 1 [Source:HGNC Symbol;Acc:20313]	3.01883	3.9171	13.8018	0.00167123	0.190152
ENSG00000079385	CEACAM1	protein_coding	19	43011456	43065386	-1	carcinoembryonic antigen-related cell adhesion molecule 1 (biliary glycoprotein) [Source:HGNC Symbol;Acc:1814]	-3.8	5.36221	13.8	0.00167212	0.190152
ENSG00000126070	AGO3	protein_coding	1	36396319	36538101	1	argonaute RISC catalytic component 3 [Source:HGNC Symbol;Acc:18421]	0.800763	5.39973	13.655	0.00170118	0.190384
ENSG00000170458	CD14	protein_coding	5	140011313	140013286	-1	CD14 molecule [Source:HGNC Symbol;Acc:1628]	-3.67652	7.17606	13.7264	0.00170883	0.190384
ENSG00000231389	HLA-DPA1	protein_coding	6	33032346	33048552	-1	major histocompatibility complex, class II, DP alpha 1 [Source:HGNC Symbol;Acc:4938]	-1.6108	6.94992	13.5705	0.00174477	0.190384
ENSG00000183019	C19orf59	protein_coding	19	7741514	7744712	1	chromosome 19 open reading frame 59 [Source:HGNC Symbol;Acc:27291]	-5.62993	5.05161	13.6518	0.00174702	0.190384
ENSG00000139651	ZNF740	protein_coding	12	53574484	53584596	1	zinc finger protein 740 [Source:HGNC Symbol;Acc:27465]	0.970136	3.98139	13.5508	0.00175507	0.190384
ENSG00000197635	DPP4	protein_coding	2	162848751	162931052	-1	dipeptidyl-peptidase 4 [Source:HGNC Symbol;Acc:3009]	1.63884	5.05947	13.5468	0.00175718	0.190384
ENSG00000131669	NINJ1	protein_coding	9	95883771	95896570	-1	ninjurin 1 [Source:HGNC Symbol;Acc:7824]	-1.73194	5.65658	13.4791	0.00179329	0.192779
ENSG00000154188	ANGPT1	protein_coding	8	108261721	108510283	-1	angiopoietin 1 [Source:HGNC Symbol;Acc:484]	2.0801	1.66429	13.3813	0.00184693	0.195324
ENSG00000008018	PSMB1	protein_coding	6	170844205	170862429	-1	proteasome (prosome, macropain) subunit, beta type, 1 [Source:HGNC Symbol;Acc:9537]	-0.656159	5.37273	13.3758	0.00185	0.195324
ENSG00000042493	CAPG	protein_coding	2	85621871	85645555	-1	capping protein (actin filament), gelsolin-like [Source:HGNC Symbol;Acc:1474]	-2.57859	4.98084	13.442	0.00185955	0.195324
ENSG00000156873	PHKG2	protein_coding	16	30759591	30772490	1	phosphorylase kinase, gamma 2 (testis) [Source:HGNC Symbol;Acc:8931]	-1.03871	3.65483	13.2425	0.00192615	0.19846
ENSG00000125266	EFNB2	protein_coding	13	107142079	107187462	-1	ephrin-B2 [Source:HGNC Symbol;Acc:3227]	1.72884	6.50387	13.2064	0.00194735	0.19846
ENSG00000182768	NGRN	protein_coding	15	90808891	90816463	1	neugrin, neurite outgrowth associated [Source:HGNC Symbol;Acc:18077]	1.23131	3.31082	13.1754	0.00196576	0.19846
ENSG00000145386	CCNA2	protein_coding	4	122737599	122745087	-1	cyclin A2 [Source:HGNC Symbol;Acc:1578]	-1.84419	2.60787	13.1375	0.0019886	0.19846
ENSG00000148296	SURF6	protein_coding	9	136197552	136203235	-1	surfeit 6 [Source:HGNC Symbol;Acc:11478]	1.08837	3.29393	13.1161	0.00200159	0.19846
ENSG00000204839	MROH6	protein_coding	8	144648357	144655141	-1	maestro heat-like repeat family member 6 [Source:HGNC Symbol;Acc:27814]	-2.17743	3.32103	13.1234	0.00200355	0.19846
ENSG00000198814	GK	protein_coding	X	30671476	30748725	1	glycerol kinase [Source:HGNC Symbol;Acc:4289]	-4.48527	4.20328	13.1665	0.00201994	0.19846
ENSG00000104738	MCM4	protein_coding	8	48872745	48890720	1	minichromosome maintenance complex component 4 [Source:HGNC Symbol;Acc:6947]	-1.16111	3.70518	13.0776	0.00202522	0.19846
ENSG00000135596	MICAL1	protein_coding	6	109765265	109787171	-1	microtubule associated monooxygenase, calponin and LIM domain containing 1 [Source:HGNC Symbol;Acc:20619]	-2.43844	5.88903	13.1423	0.00202554	0.19846
ENSG00000060558	GNA15	protein_coding	19	3136191	3163767	1	guanine nucleotide binding protein (G protein), alpha 15 (Gq class) [Source:HGNC Symbol;Acc:4383]	-3.72217	4.33407	13.1376	0.00203764	0.19846
ENSG00000185730	ZNF696	protein_coding	8	144371846	144380231	1	zinc finger protein 696 [Source:HGNC Symbol;Acc:25872]	3.56011	0.921972	13.0409	0.00204806	0.19846
ENSG00000154065	ANKRD29	protein_coding	18	21178890	21242849	-1	ankyrin repeat domain 29 [Source:HGNC Symbol;Acc:27110]	2.28147	3.17639	12.9664	0.00209524	0.201612
ENSG00000103264	FBXO31	protein_coding	16	87360593	87425748	-1	F-box protein 31 [Source:HGNC Symbol;Acc:16510]	0.913969	3.37765	12.9333	0.00211661	0.201869
ENSG00000101412	E2F1	protein_coding	20	32263489	32274210	-1	E2F transcription factor 1 [Source:HGNC Symbol;Acc:3113]	-1.75442	1.88765	12.9054	0.00213482	0.201869
ENSG00000213523	SRA1	protein_coding	5	139916925	139937895	-1	steroid receptor RNA activator 1 [Source:HGNC Symbol;Acc:11281]	-1.00423	4.47893	12.8629	0.00216292	0.201869
ENSG00000052795	FNIP2	protein_coding	4	159690290	159829201	1	folliculin interacting protein 2 [Source:HGNC Symbol;Acc:29280]	1.21215	5.70778	12.8534	0.00216922	0.201869
ENSG00000055332	EIF2AK2	protein_coding	2	37326353	37384208	-1	eukaryotic translation initiation factor 2-alpha kinase 2 [Source:HGNC Symbol;Acc:9437]	0.710765	6.52134	12.7918	0.00221075	0.201869
ENSG00000117410	ATP6V0B	protein_coding	1	44440159	44443967	1	ATPase, H+ transporting, lysosomal 21kDa, V0 subunit b [Source:HGNC Symbol;Acc:861]	-1.46476	5.59024	12.7871	0.00221401	0.201869
ENSG00000163221	S100A12	protein_coding	1	153346184	153348125	-1	S100 calcium binding protein A12 [Source:HGNC Symbol;Acc:10489]	-6.85856	7.5523	12.863	0.00221485	0.201869
ENSG00000237037	NDUFA6-AS1	processed_transcript	22	42486935	42535286	1	NDUFA6 antisense RNA 1 (head to head) [Source:HGNC Symbol;Acc:45273]	1.87409	1.53488	12.7719	0.0022244	0.201869
ENSG00000198420	FAM115A	protein_coding	7	143548468	143599291	-1	family with sequence similarity 115, member A [Source:HGNC Symbol;Acc:22201]	2.18786	2.36145	12.7638	0.00222995	0.201869
ENSG00000173083	HPSE	protein_coding	4	84213614	84256306	-1	heparanase [Source:HGNC Symbol;Acc:5164]	-4.42532	4.71045	12.8068	0.00225318	0.202639
ENSG00000175970	UNC119B	protein_coding	12	121148238	121161443	1	unc-119 homolog B (C. elegans) [Source:HGNC Symbol;Acc:16488]	1.05356	4.09809	12.6597	0.00230292	0.204509
ENSG00000102531	FNDC3A	protein_coding	13	49550048	49783915	1	fibronectin type III domain containing 3A [Source:HGNC Symbol;Acc:20296]	0.854295	6.58002	12.6586	0.0023037	0.204509
ENSG00000155508	CNOT8	protein_coding	5	154237113	154256353	1	CCR4-NOT transcription complex, subunit 8 [Source:HGNC Symbol;Acc:9207]	-0.796423	5.42312	12.6253	0.00232765	0.205265
ENSG00000131747	TOP2A	protein_coding	17	38544768	38574202	-1	topoisomerase (DNA) II alpha 170kDa [Source:HGNC Symbol;Acc:11989]	-2.03972	3.52868	12.6168	0.00234767	0.205265
ENSG00000213420	GPC2	protein_coding	7	99767229	99774995	-1	glypican 2 [Source:HGNC Symbol;Acc:4450]	-2.35987	1.03149	12.585	0.00235696	0.205265
ENSG00000011454	RABGAP1	protein_coding	9	125703112	125867145	1	RAB GTPase activating protein 1 [Source:HGNC Symbol;Acc:17155]	0.673379	5.465	12.5503	0.00238247	0.206181
ENSG00000163541	SUCLG1	protein_coding	2	84650647	84687169	-1	succinate-CoA ligase, alpha subunit [Source:HGNC Symbol;Acc:11449]	-0.925002	4.09431	12.4641	0.00244739	0.208776
ENSG00000204366	ZBTB12	protein_coding	6	31867384	31869769	-1	zinc finger and BTB domain containing 12 [Source:HGNC Symbol;Acc:19066]	2.8437	0.921997	12.4179	0.00248293	0.208776
ENSG00000111335	OAS2	protein_coding	12	113416200	113449528	1	2'-5'-oligoadenylate synthetase 2, 69/71kDa [Source:HGNC Symbol;Acc:8087]	0.917669	5.69406	12.4178	0.00248301	0.208776
ENSG00000100403	ZC3H7B	protein_coding	22	41697526	41756151	1	zinc finger CCCH-type containing 7B [Source:HGNC Symbol;Acc:30869]	0.932217	6.39351	12.4144	0.00248571	0.208776
ENSG00000198846	TOX	protein_coding	8	59717977	60031767	-1	thymocyte selection-associated high mobility group box [Source:HGNC Symbol;Acc:18988]	1.14812	4.44581	12.3975	0.00249885	0.208776
ENSG00000150054	MPP7	protein_coding	10	28339922	28623415	-1	membrane protein, palmitoylated 7 (MAGUK p55 subfamily member 7) [Source:HGNC Symbol;Acc:26542]	1.01947	5.33843	12.3916	0.00250349	0.208776
ENSG00000091106	NLRC4	protein_coding	2	32449522	32490923	-1	NLR family, CARD domain containing 4 [Source:HGNC Symbol;Acc:16412]	-5.79497	4.55023	12.4106	0.00254575	0.208788
ENSG00000161921	CXCL16	protein_coding	17	4636821	4643217	-1	chemokine (C-X-C motif) ligand 16 [Source:HGNC Symbol;Acc:16642]	-2.04114	5.9416	12.3372	0.00255801	0.208788
ENSG00000240038	AMY2B	protein_coding	1	104096437	104122156	1	amylase, alpha 2B (pancreatic) [Source:HGNC Symbol;Acc:478]	1.27118	2.68901	12.3203	0.00256008	0.208788
ENSG00000184939	ZFP90	protein_coding	16	68563993	68609975	1	ZFP90 zinc finger protein [Source:HGNC Symbol;Acc:23329]	0.809601	4.40568	12.3087	0.00256937	0.208788
ENSG00000155876	RRAGA	protein_coding	9	19049372	19051019	1	Ras-related GTP binding A [Source:HGNC Symbol;Acc:16963]	-0.521953	4.92151	12.2962	0.0025795	0.208788
ENSG00000197249	SERPINA1	protein_coding	14	94843084	94857030	-1	serpin peptidase inhibitor, clade A (alpha-1 antiproteinase, antitrypsin), member 1 [Source:HGNC Symbol;Acc:8941]	-4.53597	8.86329	12.2907	0.00262641	0.210555
ENSG00000168477	TNXB	protein_coding	6	32008931	32083111	-1	tenascin XB [Source:HGNC Symbol;Acc:11976]	2.11582	6.70257	12.2501	0.0026322	0.210555
ENSG00000100814	CCNB1IP1	protein_coding	14	20779527	20801471	-1	cyclin B1 interacting protein 1, E3 ubiquitin protein ligase [Source:HGNC Symbol;Acc:19437]	0.876768	3.66274	12.197	0.00266132	0.210555
ENSG00000130348	QRSL1	protein_coding	6	107077453	107116292	1	glutaminyl-tRNA synthase (glutamine-hydrolyzing)-like 1 [Source:HGNC Symbol;Acc:21020]	0.916374	3.13305	12.1955	0.00266255	0.210555
ENSG00000166037	CEP57	protein_coding	11	95523129	95565857	1	centrosomal protein 57kDa [Source:HGNC Symbol;Acc:30794]	0.516376	4.79488	12.1382	0.0027112	0.212607
ENSG00000124532	MRS2	protein_coding	6	24403153	24425810	1	MRS2 magnesium transporter [Source:HGNC Symbol;Acc:13785]	1.16148	3.35886	12.1206	0.00272632	0.212607
ENSG00000090565	RAB11FIP3	protein_coding	16	475619	573011	1	RAB11 family interacting protein 3 (class II) [Source:HGNC Symbol;Acc:17224]	1.05511	4.84506	12.1107	0.00273484	0.212607
ENSG00000151650	VENTX	protein_coding	10	135050908	135055433	1	VENT homeobox [Source:HGNC Symbol;Acc:13639]	-3.3667	3.15327	12.1482	0.00276289	0.21321
ENSG00000116005	PCYOX1	protein_coding	2	70484518	70508323	1	prenylcysteine oxidase 1 [Source:HGNC Symbol;Acc:20588]	1.33041	5.88092	12.0663	0.00277358	0.21321
ENSG00000139926	FRMD6	protein_coding	14	51955818	52197445	1	FERM domain containing 6 [Source:HGNC Symbol;Acc:19839]	1.56697	3.47956	12.0355	0.00280078	0.213253
ENSG00000051382	PIK3CB	protein_coding	3	138372860	138553780	-1	phosphatidylinositol-4,5-bisphosphate 3-kinase, catalytic subunit beta [Source:HGNC Symbol;Acc:8976]	-0.926261	4.65061	12.0306	0.00280515	0.213253
ENSG00000160877	NACC1	protein_coding	19	13228917	13251955	1	nucleus accumbens associated 1, BEN and BTB (POZ) domain containing [Source:HGNC Symbol;Acc:20967]	-0.679107	4.56029	11.9937	0.00283825	0.214399
ENSG00000152104	PTPN14	protein_coding	1	214522039	214725792	-1	protein tyrosine phosphatase, non-receptor type 14 [Source:HGNC Symbol;Acc:9647]	1.40761	6.55685	11.9791	0.00285139	0.214399
ENSG00000102606	ARHGEF7	protein_coding	13	111766906	111958084	1	Rho guanine nucleotide exchange factor (GEF) 7 [Source:HGNC Symbol;Acc:15607]	0.591018	5.81945	11.9506	0.00287745	0.21491
ENSG00000130005	GAMT	protein_coding	19	1397091	1401569	-1	guanidinoacetate N-methyltransferase [Source:HGNC Symbol;Acc:4136]	1.66459	1.56548	11.919	0.00290651	0.21491
ENSG00000102007	PLP2	protein_coding	X	49028273	49031588	1	proteolipid protein 2 (colonic epithelium-enriched) [Source:HGNC Symbol;Acc:9087]	-1.86895	6.09641	11.9024	0.00292197	0.21491
ENSG00000214783	POLR2J4	processed_transcript	7	43980494	44058774	-1	polymerase (RNA) II (DNA directed) polypeptide J4, pseudogene [Source:HGNC Symbol;Acc:28195]	3.15172	1.12367	11.8769	0.00294577	0.21491
ENSG00000154589	LY96	protein_coding	8	74903587	74941322	1	lymphocyte antigen 96 [Source:HGNC Symbol;Acc:17156]	-2.34055	3.21359	11.8599	0.00296188	0.21491
ENSG00000106617	PRKAG2	protein_coding	7	151253197	151574210	-1	protein kinase, AMP-activated, gamma 2 non-catalytic subunit [Source:HGNC Symbol;Acc:9386]	-1.05953	4.03818	11.8529	0.0029685	0.21491
ENSG00000151612	ZNF827	protein_coding	4	146678779	146859787	-1	zinc finger protein 827 [Source:HGNC Symbol;Acc:27193]	0.999822	3.71734	11.8359	0.00298466	0.21491
ENSG00000188321	ZNF559	protein_coding	19	9434448	9461838	1	zinc finger protein 559 [Source:HGNC Symbol;Acc:28197]	0.886252	3.32338	11.8233	0.00299672	0.21491
ENSG00000118257	NRP2	protein_coding	2	206546714	206662857	1	neuropilin 2 [Source:HGNC Symbol;Acc:8005]	1.96964	5.17479	11.8553	0.00300219	0.21491
ENSG00000169184	MN1	protein_coding	22	28144265	28197486	-1	meningioma (disrupted in balanced translocation) 1 [Source:HGNC Symbol;Acc:7180]	1.86057	5.39631	11.8068	0.00304232	0.21491
ENSG00000115523	GNLY	protein_coding	2	85912298	85925977	1	granulysin [Source:HGNC Symbol;Acc:4414]	-2.2078	4.64651	11.8318	0.00305296	0.21491
ENSG00000109861	CTSC	protein_coding	11	88026760	88070955	-1	cathepsin C [Source:HGNC Symbol;Acc:2528]	-2.39937	5.84133	11.8096	0.00307462	0.21491
ENSG00000146094	DOK3	protein_coding	5	176928908	176938275	-1	docking protein 3 [Source:HGNC Symbol;Acc:24583]	-4.00059	6.55999	11.7726	0.00311101	0.21491
ENSG00000076555	ACACB	protein_coding	12	109554400	109706031	1	acetyl-CoA carboxylase beta [Source:HGNC Symbol;Acc:85]	1.14647	4.50149	11.6972	0.00312039	0.21491
ENSG00000123975	CKS2	protein_coding	9	91926113	91931618	1	CDC28 protein kinase regulatory subunit 2 [Source:HGNC Symbol;Acc:2000]	-2.32419	1.51386	11.664	0.00315384	0.21491
ENSG00000165959	CLMN	protein_coding	14	95648277	95786243	-1	calmin (calponin-like, transmembrane) [Source:HGNC Symbol;Acc:19972]	-1.38926	4.02165	11.6009	0.00321865	0.21491
ENSG00000133030	MPRIP	protein_coding	17	16945859	17120993	1	myosin phosphatase Rho interacting protein [Source:HGNC Symbol;Acc:30321]	0.694516	6.65588	11.5922	0.00322774	0.21491
ENSG00000104611	SH2D4A	protein_coding	8	19171128	19253729	1	SH2 domain containing 4A [Source:HGNC Symbol;Acc:26102]	3.67472	1.05003	11.5666	0.00325456	0.21491
ENSG00000131375	CAPN7	protein_coding	3	15247659	15294425	1	calpain 7 [Source:HGNC Symbol;Acc:1484]	0.800228	4.51589	11.5634	0.00325788	0.21491
ENSG00000162714	ZNF496	protein_coding	1	247460714	247495148	-1	zinc finger protein 496 [Source:HGNC Symbol;Acc:23713]	0.743228	4.75407	11.5477	0.00327442	0.21491
ENSG00000136379	ABHD17C	protein_coding	15	80972025	81047962	1	abhydrolase domain containing 17C [Source:HGNC Symbol;Acc:26925]	-1.6409	2.24318	11.5305	0.00329276	0.21491
ENSG00000235655	H3F3AP4	pseudogene	2	175584505	175585526	1	H3 histone, family 3A, pseudogene 4 [Source:HGNC Symbol;Acc:42980]	-1.7267	2.98366	11.5184	0.0033057	0.21491
ENSG00000133106	EPSTI1	protein_coding	13	43460524	43566407	-1	epithelial stromal interaction 1 (breast) [Source:HGNC Symbol;Acc:16465]	1.12602	3.92654	11.5133	0.00331115	0.21491
ENSG00000160993	ALKBH4	protein_coding	7	102096685	102105323	-1	alkB, alkylation repair homolog 4 (E. coli) [Source:HGNC Symbol;Acc:21900]	2.29808	1.66964	11.4843	0.00334235	0.21491
ENSG00000166927	MS4A7	protein_coding	11	60145955	60163424	1	membrane-spanning 4-domains, subfamily A, member 7 [Source:HGNC Symbol;Acc:13378]	-3.40921	3.92845	11.5408	0.00335026	0.21491
ENSG00000261254	RP4-714D9.5	sense_overlapping	1	100496122	100501188	1		2.57747	1.2552	11.4674	0.00336073	0.21491
ENSG00000108846	ABCC3	protein_coding	17	48712138	48769613	1	ATP-binding cassette, sub-family C (CFTR/MRP), member 3 [Source:HGNC Symbol;Acc:54]	-2.54028	2.67863	11.4757	0.00336141	0.21491
ENSG00000186998	EMID1	protein_coding	22	29601840	29655586	1	EMI domain containing 1 [Source:HGNC Symbol;Acc:18036]	-2.89453	0.862581	11.4609	0.00336788	0.21491
ENSG00000165757	KIAA1462	protein_coding	10	30301729	30404423	-1	KIAA1462 [Source:HGNC Symbol;Acc:29283]	1.60914	7.84028	11.4157	0.00341761	0.21491
ENSG00000198542	ITGBL1	protein_coding	13	102104966	102375456	1	integrin, beta-like 1 (with EGF-like repeat domains) [Source:HGNC Symbol;Acc:6164]	3.38984	1.02183	11.4111	0.00342277	0.21491
ENSG00000120265	PCMT1	protein_coding	6	150070579	150132556	1	protein-L-isoaspartate (D-aspartate) O-methyltransferase [Source:HGNC Symbol;Acc:8728]	-0.739978	5.00659	11.3932	0.00344272	0.21491
ENSG00000053438	NNAT	protein_coding	20	36149617	36152092	1	neuronatin [Source:HGNC Symbol;Acc:7860]	4.04972	3.38416	11.45	0.00344953	0.21491
ENSG00000142512	SIGLEC10	protein_coding	19	51913275	51921057	-1	sialic acid binding Ig-like lectin 10 [Source:HGNC Symbol;Acc:15620]	-3.85259	6.39058	11.4474	0.0034524	0.21491
ENSG00000113594	LIFR	protein_coding	5	38475065	38608456	-1	leukemia inhibitory factor receptor alpha [Source:HGNC Symbol;Acc:6597]	1.91933	7.54904	11.38	0.00345756	0.21491
ENSG00000113368	LMNB1	protein_coding	5	126112315	126172712	1	lamin B1 [Source:HGNC Symbol;Acc:6637]	-2.76283	5.27787	11.4342	0.00346721	0.21491
ENSG00000168528	SERINC2	protein_coding	1	31882412	31907525	1	serine incorporator 2 [Source:HGNC Symbol;Acc:23231]	-1.61075	3.31309	11.3689	0.00347013	0.21491
ENSG00000163421	PROK2	protein_coding	3	71820807	71834357	-1	prokineticin 2 [Source:HGNC Symbol;Acc:18455]	-5.21247	5.18183	11.43	0.00347188	0.21491
ENSG00000124374	PAIP2B	protein_coding	2	71409869	71454213	-1	poly(A) binding protein interacting protein 2B [Source:HGNC Symbol;Acc:29200]	1.70254	2.54716	11.3358	0.00350773	0.21491
ENSG00000102871	TRADD	protein_coding	16	67188083	67194201	-1	TNFRSF1A-associated via death domain [Source:HGNC Symbol;Acc:12030]	-0.82124	2.87442	11.3211	0.00352458	0.21491
ENSG00000157399	ARSE	protein_coding	X	2852699	2886286	-1	arylsulfatase E (chondrodysplasia punctata 1) [Source:HGNC Symbol;Acc:719]	3.08494	0.36621	11.3159	0.00353061	0.21491
ENSG00000162511	LAPTM5	protein_coding	1	31205316	31230667	-1	lysosomal protein transmembrane 5 [Source:HGNC Symbol;Acc:29612]	-3.24712	9.36051	11.3072	0.00354061	0.21491
ENSG00000106701	FSD1L	protein_coding	9	108210077	108314714	1	fibronectin type III and SPRY domain containing 1-like [Source:HGNC Symbol;Acc:13753]	-2.4934	0.86245	11.3064	0.00354155	0.21491
ENSG00000160766	GBAP1	pseudogene	1	155183616	155197214	-1	glucosidase, beta, acid pseudogene 1 [Source:HGNC Symbol;Acc:4178]	2.92115	1.28908	11.2777	0.00357484	0.21491
ENSG00000141646	SMAD4	protein_coding	18	48494410	48611415	1	SMAD family member 4 [Source:HGNC Symbol;Acc:6770]	0.668481	5.05733	11.2514	0.00360573	0.21491
ENSG00000152422	XRCC4	protein_coding	5	82373317	82649606	1	X-ray repair complementing defective repair in Chinese hamster cells 4 [Source:HGNC Symbol;Acc:12831]	-1.58145	2.12007	11.2432	0.00361546	0.21491
ENSG00000105352	CEACAM4	protein_coding	19	42125344	42133442	-1	carcinoembryonic antigen-related cell adhesion molecule 4 [Source:HGNC Symbol;Acc:1816]	-4.08139	3.14066	11.3007	0.00362008	0.21491
ENSG00000162337	LRP5	protein_coding	11	68080077	68216743	1	low density lipoprotein receptor-related protein 5 [Source:HGNC Symbol;Acc:6697]	1.64254	6.54228	11.2296	0.00363159	0.21491
ENSG00000103811	CTSH	protein_coding	15	79213400	79241916	-1	cathepsin H [Source:HGNC Symbol;Acc:2535]	-2.46882	5.5897	11.2874	0.00363577	0.21491
ENSG00000243646	IL10RB	protein_coding	21	34638663	34669539	1	interleukin 10 receptor, beta [Source:HGNC Symbol;Acc:5965]	-1.25798	4.89972	11.21	0.003655	0.21491
ENSG00000167207	NOD2	protein_coding	16	50727514	50766988	1	nucleotide-binding oligomerization domain containing 2 [Source:HGNC Symbol;Acc:5331]	-3.48951	4.41109	11.2638	0.00366371	0.21491
ENSG00000105227	PRX	protein_coding	19	40899675	40919273	-1	periaxin [Source:HGNC Symbol;Acc:13797]	3.20434	1.878	11.1676	0.00370624	0.21491
ENSG00000130203	APOE	protein_coding	19	45409011	45412650	1	apolipoprotein E [Source:HGNC Symbol;Acc:613]	-2.58785	0.625795	11.1581	0.00371782	0.21491
ENSG00000228409	CCT6P1	pseudogene	7	65216129	65228341	1	chaperonin containing TCP1, subunit 6 (zeta) pseudogene 1 [Source:HGNC Symbol;Acc:33094]	2.6483	0.821671	11.1431	0.00373614	0.21491
ENSG00000203306	AP001007.1	pseudogene	11	124958377	124960411	1		-3.20165	1.92518	11.1383	0.00374203	0.21491
ENSG00000137877	SPTBN5	protein_coding	15	42140345	42186275	-1	spectrin, beta, non-erythrocytic 5 [Source:HGNC Symbol;Acc:15680]	-1.75219	2.03871	11.1305	0.00375167	0.21491
ENSG00000173221	GLRX	protein_coding	5	95087023	95158709	-1	glutaredoxin (thioltransferase) [Source:HGNC Symbol;Acc:4330]	-1.87528	4.61802	11.125	0.00377749	0.21491
ENSG00000176393	RNPEP	protein_coding	1	201951500	201975275	1	arginyl aminopeptidase (aminopeptidase B) [Source:HGNC Symbol;Acc:10078]	-0.687875	5.09438	11.1083	0.00377915	0.21491
ENSG00000244291	C7orf13	protein_coding	7	156431057	156433348	-1	chromosome 7 open reading frame 13 [Source:HGNC Symbol;Acc:17126]	3.31273	0.210652	11.0983	0.00379162	0.21491
ENSG00000110077	MS4A6A	protein_coding	11	59939081	59952139	-1	membrane-spanning 4-domains, subfamily A, member 6A [Source:HGNC Symbol;Acc:13375]	-2.50835	5.96322	11.144	0.00380944	0.21491
ENSG00000168872	DDX19A	protein_coding	16	70380732	70407286	1	DEAD (Asp-Glu-Ala-Asp) box polypeptide 19A [Source:HGNC Symbol;Acc:25628]	0.653084	4.12458	11.0776	0.00381754	0.21491
ENSG00000121064	SCPEP1	protein_coding	17	55055466	55084129	1	serine carboxypeptidase 1 [Source:HGNC Symbol;Acc:29507]	-1.03994	5.44254	11.0756	0.00382011	0.21491
ENSG00000111229	ARPC3	protein_coding	12	110872630	110888227	-1	actin related protein 2/3 complex, subunit 3, 21kDa [Source:HGNC Symbol;Acc:706]	-1.48968	6.54686	11.0654	0.00383295	0.21491
ENSG00000005801	ZNF195	protein_coding	11	3360491	3400448	-1	zinc finger protein 195 [Source:HGNC Symbol;Acc:12986]	-0.891106	3.32476	11.0499	0.00385256	0.21491
ENSG00000167987	VPS37C	protein_coding	11	60897728	60929089	-1	vacuolar protein sorting 37 homolog C (S. cerevisiae) [Source:HGNC Symbol;Acc:26097]	-0.622272	4.03506	11.0428	0.00386155	0.21491
ENSG00000204287	HLA-DRA	protein_coding	6	32407619	32412823	1	major histocompatibility complex, class II, DR alpha [Source:HGNC Symbol;Acc:4947]	-2.40303	7.92074	11.0336	0.00387338	0.21491
ENSG00000148488	ST8SIA6	protein_coding	10	17360382	17496329	-1	ST8 alpha-N-acetyl-neuraminide alpha-2,8-sialyltransferase 6 [Source:HGNC Symbol;Acc:23317]	1.73029	5.66404	11.0284	0.00390396	0.215112
ENSG00000189042	ZNF567	protein_coding	19	37178514	37218603	1	zinc finger protein 567 [Source:HGNC Symbol;Acc:28696]	2.44261	2.22775	10.9711	0.00395419	0.215112
ENSG00000158987	RAPGEF6	protein_coding	5	130759614	130970929	-1	Rap guanine nucleotide exchange factor (GEF) 6 [Source:HGNC Symbol;Acc:20655]	-0.929146	3.19763	10.9457	0.00398754	0.215112
ENSG00000010818	HIVEP2	protein_coding	6	143072604	143266338	-1	human immunodeficiency virus type I enhancer binding protein 2 [Source:HGNC Symbol;Acc:4921]	0.86044	5.9018	10.9232	0.00401735	0.215112
ENSG00000197956	S100A6	protein_coding	1	153507075	153508720	-1	S100 calcium binding protein A6 [Source:HGNC Symbol;Acc:10496]	-0.91594	6.83268	10.9222	0.00401875	0.215112
ENSG00000173786	CNP	protein_coding	17	40118759	40129749	1	2',3'-cyclic nucleotide 3' phosphodiesterase [Source:HGNC Symbol;Acc:2158]	0.909631	5.10794	10.8598	0.00410285	0.215112
ENSG00000162373	BEND5	protein_coding	1	49193195	49242641	-1	BEN domain containing 5 [Source:HGNC Symbol;Acc:25668]	2.84649	0.869859	10.8514	0.00411433	0.215112
ENSG00000123570	RAB9B	protein_coding	X	103077252	103087158	-1	RAB9B, member RAS oncogene family [Source:HGNC Symbol;Acc:14090]	3.22041	0.603539	10.847	0.00412042	0.215112
ENSG00000137486	ARRB1	protein_coding	11	74975226	75062873	-1	arrestin, beta 1 [Source:HGNC Symbol;Acc:711]	1.00167	5.8031	10.8067	0.00417596	0.215112
ENSG00000159921	GNE	protein_coding	9	36214438	36277053	-1	glucosamine (UDP-N-acetyl)-2-epimerase/N-acetylmannosamine kinase [Source:HGNC Symbol;Acc:23657]	0.530668	4.09508	10.7903	0.00419884	0.215112
ENSG00000003509	NDUFAF7	protein_coding	2	37458774	37480546	1	NADH dehydrogenase (ubiquinone) complex I, assembly factor 7 [Source:HGNC Symbol;Acc:28816]	-0.693814	3.30419	10.7827	0.00420954	0.215112
ENSG00000163364	LINC01116	lincRNA	2	177494317	177502659	-1	long intergenic non-protein coding RNA 1116 [Source:HGNC Symbol;Acc:49259]	2.7229	1.89721	10.7747	0.00422072	0.215112
ENSG00000185149	NPY2R	protein_coding	4	156129781	156138230	1	neuropeptide Y receptor Y2 [Source:HGNC Symbol;Acc:7957]	4.61886	0.709127	10.7539	0.00425024	0.215112
ENSG00000166313	APBB1	protein_coding	11	6416355	6440644	-1	amyloid beta (A4) precursor protein-binding, family B, member 1 (Fe65) [Source:HGNC Symbol;Acc:581]	1.02639	4.35973	10.7469	0.00426011	0.215112
ENSG00000120280	CXorf21	protein_coding	X	30576941	30595961	-1	chromosome X open reading frame 21 [Source:HGNC Symbol;Acc:25667]	-4.01793	2.22621	10.7557	0.00426039	0.215112
ENSG00000170653	ATF7	protein_coding	12	53901640	54020199	-1	activating transcription factor 7 [Source:HGNC Symbol;Acc:792]	0.912728	5.74977	10.7393	0.00427096	0.215112
ENSG00000186918	ZNF395	protein_coding	8	28203102	28260218	-1	zinc finger protein 395 [Source:HGNC Symbol;Acc:18737]	0.879673	4.99125	10.7366	0.00427476	0.215112
ENSG00000111424	VDR	protein_coding	12	48235320	48336831	-1	vitamin D (1,25- dihydroxyvitamin D3) receptor [Source:HGNC Symbol;Acc:12679]	-4.76667	4.55538	10.7674	0.00431159	0.215112
ENSG00000257017	HP	protein_coding	16	72088491	72094954	1	haptoglobin [Source:HGNC Symbol;Acc:5141]	-6.52204	4.75351	10.7603	0.00432173	0.215112
ENSG00000244482	LILRA6	protein_coding	19	54720737	54746649	-1	leukocyte immunoglobulin-like receptor, subfamily A (with TM domain), member 6 [Source:HGNC Symbol;Acc:15495]	-4.55861	4.86727	10.7598	0.00432244	0.215112
ENSG00000165795	NDRG2	protein_coding	14	21484922	21539031	-1	NDRG family member 2 [Source:HGNC Symbol;Acc:14460]	1.23944	4.53869	10.7001	0.00432727	0.215112
ENSG00000224397	RP11-290F20.3	lincRNA	20	48884023	48896332	1		-4.05019	5.12433	10.7464	0.00434168	0.215112
ENSG00000034063	UHRF1	processed_transcript	19	4903092	4962165	1	ubiquitin-like with PHD and ring finger domains 1 [Source:HGNC Symbol;Acc:12556]	-3.13319	0.925673	10.6826	0.00435266	0.215112
ENSG00000145391	SETD7	protein_coding	4	140417095	140527853	-1	SET domain containing (lysine methyltransferase) 7 [Source:HGNC Symbol;Acc:30412]	1.10613	5.88586	10.6749	0.00436398	0.215112
ENSG00000108179	PPIF	protein_coding	10	81107225	81115093	1	peptidylprolyl isomerase F [Source:HGNC Symbol;Acc:9259]	-2.1584	4.72849	10.7236	0.00437136	0.215112
ENSG00000172062	SMN1	protein_coding	5	70220768	70249769	1	survival of motor neuron 1, telomeric [Source:HGNC Symbol;Acc:11117]	3.26239	-0.0519564	10.6649	0.00437854	0.215112
ENSG00000137757	CASP5	protein_coding	11	104864962	104893895	-1	caspase 5, apoptosis-related cysteine peptidase [Source:HGNC Symbol;Acc:1506]	-3.67351	1.61778	10.6596	0.00438646	0.215112
ENSG00000179981	TSHZ1	protein_coding	18	72922710	73001905	1	teashirt zinc finger homeobox 1 [Source:HGNC Symbol;Acc:10669]	1.17257	5.1536	10.654	0.00439456	0.215112
ENSG00000053747	LAMA3	protein_coding	18	21269407	21535030	1	laminin, alpha 3 [Source:HGNC Symbol;Acc:6483]	1.67689	4.63812	10.6298	0.00446854	0.215112
ENSG00000062282	DGAT2	protein_coding	11	75470557	75512579	1	diacylglycerol O-acyltransferase 2 [Source:HGNC Symbol;Acc:16940]	-4.59552	5.58329	10.6493	0.00448405	0.215112
ENSG00000213719	CLIC1	protein_coding	6	31698358	31707540	-1	chloride intracellular channel 1 [Source:HGNC Symbol;Acc:2062]	-1.35538	7.06346	10.5899	0.00449027	0.215112
ENSG00000179965	ZNF771	protein_coding	16	30418618	30440920	1	zinc finger protein 771 [Source:HGNC Symbol;Acc:29653]	2.94914	0.54569	10.5807	0.00450415	0.215112
ENSG00000198690	FAN1	protein_coding	15	31196055	31235311	1	FANCD2/FANCI-associated nuclease 1 [Source:HGNC Symbol;Acc:29170]	0.791563	3.88349	10.5669	0.00452503	0.215112
ENSG00000132965	ALOX5AP	protein_coding	13	31309645	31338556	1	arachidonate 5-lipoxygenase-activating protein [Source:HGNC Symbol;Acc:436]	-3.59546	6.17835	10.6011	0.00455659	0.215112
ENSG00000082014	SMARCD3	protein_coding	7	150935850	150974982	-1	SWI/SNF related, matrix associated, actin dependent regulator of chromatin, subfamily d, member 3 [Source:HGNC Symbol;Acc:11108]	-1.39963	3.71055	10.5371	0.00457072	0.215112
ENSG00000133138	TBC1D8B	protein_coding	X	106045910	106119375	1	TBC1 domain family, member 8B (with GRAM domain) [Source:HGNC Symbol;Acc:24715]	1.74729	2.85567	10.5294	0.00458254	0.215112
ENSG00000164877	MICALL2	protein_coding	7	1468101	1499138	-1	MICAL-like 2 [Source:HGNC Symbol;Acc:29672]	-0.993085	3.27885	10.5058	0.00461911	0.215112
ENSG00000177989	ODF3B	protein_coding	22	50968139	50971009	-1	outer dense fiber of sperm tails 3B [Source:HGNC Symbol;Acc:34388]	-1.96872	3.6278	10.5105	0.0046237	0.215112
ENSG00000108774	RAB5C	protein_coding	17	40276994	40307035	-1	RAB5C, member RAS oncogene family [Source:HGNC Symbol;Acc:9785]	-0.74807	5.63686	10.5019	0.00462525	0.215112
ENSG00000114480	GBE1	protein_coding	3	81538850	81811312	-1	glucan (1,4-alpha-), branching enzyme 1 [Source:HGNC Symbol;Acc:4180]	-1.10208	3.75619	10.4964	0.00463381	0.215112
ENSG00000072840	EVC	protein_coding	4	5712924	5830772	1	Ellis van Creveld syndrome [Source:HGNC Symbol;Acc:3497]	2.11864	3.01329	10.4738	0.00466928	0.215112
ENSG00000249459	ZNF286B	protein_coding	17	18561742	18585575	-1	zinc finger protein 286B [Source:HGNC Symbol;Acc:33241]	3.82737	0.146923	10.4517	0.00470427	0.215112
ENSG00000159399	HK2	protein_coding	2	75061108	75120486	1	hexokinase 2 [Source:HGNC Symbol;Acc:4923]	-2.89873	5.93971	10.5031	0.00470835	0.215112
ENSG00000270696	RP11-342K6.1	antisense	2	75887588	75889334	1		1.33243	1.85443	10.445	0.00471497	0.215112
ENSG00000174100	MRPL45	protein_coding	17	36452989	36479101	1	mitochondrial ribosomal protein L45 [Source:HGNC Symbol;Acc:16651]	1.03896	3.861	10.4117	0.00476849	0.215112
ENSG00000165948	IFI27L1	protein_coding	14	94547628	94570192	1	interferon, alpha-inducible protein 27-like 1 [Source:HGNC Symbol;Acc:19754]	2.57072	2.50708	10.4115	0.00476883	0.215112
ENSG00000175063	UBE2C	protein_coding	20	44441215	44445596	1	ubiquitin-conjugating enzyme E2C [Source:HGNC Symbol;Acc:15937]	-3.06839	1.17799	10.3959	0.00479394	0.215112
ENSG00000142657	PGD	protein_coding	1	10458649	10480201	1	phosphogluconate dehydrogenase [Source:HGNC Symbol;Acc:8891]	-1.94843	6.90084	10.3918	0.00480074	0.215112
ENSG00000107643	MAPK8	protein_coding	10	49514698	49647403	1	mitogen-activated protein kinase 8 [Source:HGNC Symbol;Acc:6881]	0.563908	4.54295	10.3709	0.00483489	0.215112
ENSG00000164323	KIAA1430	protein_coding	4	186080819	186130658	-1	KIAA1430 [Source:HGNC Symbol;Acc:29276]	0.694626	4.71761	10.3703	0.00483586	0.215112
ENSG00000067992	PDK3	protein_coding	X	24483338	24557954	1	pyruvate dehydrogenase kinase, isozyme 3 [Source:HGNC Symbol;Acc:8811]	-1.6114	2.87474	10.368	0.00483955	0.215112
ENSG00000164403	SHROOM1	protein_coding	5	132157833	132166590	-1	shroom family member 1 [Source:HGNC Symbol;Acc:24084]	1.21595	4.29741	10.3677	0.00484002	0.215112
ENSG00000137767	SQRDL	protein_coding	15	45923346	45983492	1	sulfide quinone reductase-like (yeast) [Source:HGNC Symbol;Acc:20390]	-1.11208	4.53248	10.3626	0.00484852	0.215112
ENSG00000177990	DPY19L2	protein_coding	12	63952693	64062719	-1	dpy-19-like 2 (C. elegans) [Source:HGNC Symbol;Acc:19414]	2.71508	1.1093	10.3601	0.00485264	0.215112
ENSG00000125089	SH3TC1	protein_coding	4	8183799	8243530	1	SH3 domain and tetratricopeptide repeats 1 [Source:HGNC Symbol;Acc:26009]	-1.16006	5.40288	10.3594	0.00485373	0.215112
ENSG00000160360	GPSM1	protein_coding	9	139221932	139254057	1	G-protein signaling modulator 1 [Source:HGNC Symbol;Acc:17858]	1.41229	3.47739	10.3481	0.00487246	0.215112
ENSG00000171777	RASGRP4	protein_coding	19	38899695	38916945	-1	RAS guanyl releasing protein 4 [Source:HGNC Symbol;Acc:18958]	-3.72107	5.76238	10.3591	0.00494191	0.215112
ENSG00000049541	RFC2	protein_coding	7	73645829	73668774	-1	replication factor C (activator 1) 2, 40kDa [Source:HGNC Symbol;Acc:9970]	-0.982874	3.08356	10.2771	0.00499149	0.215112
ENSG00000135749	PCNXL2	protein_coding	1	233119181	233431459	-1	pecanex-like 2 (Drosophila) [Source:HGNC Symbol;Acc:8736]	-1.93249	1.98505	10.2738	0.0049971	0.215112
ENSG00000136250	AOAH	protein_coding	7	36552456	36764154	-1	acyloxyacyl hydrolase (neutrophil) [Source:HGNC Symbol;Acc:548]	-3.03994	5.74063	10.3139	0.00501784	0.215112
ENSG00000089685	BIRC5	protein_coding	17	76210267	76221717	1	baculoviral IAP repeat containing 5 [Source:HGNC Symbol;Acc:593]	-2.67765	1.38373	10.2483	0.00504066	0.215112
ENSG00000117450	PRDX1	protein_coding	1	45976708	45988719	-1	peroxiredoxin 1 [Source:HGNC Symbol;Acc:9352]	-0.597344	6.17402	10.2437	0.00504859	0.215112
ENSG00000044090	CUL7	protein_coding	6	43005355	43021683	-1	cullin 7 [Source:HGNC Symbol;Acc:21024]	0.916747	4.67463	10.2408	0.00505351	0.215112
ENSG00000179151	EDC3	protein_coding	15	74922899	74988633	-1	enhancer of mRNA decapping 3 [Source:HGNC Symbol;Acc:26114]	1.01141	4.6634	10.2406	0.00505393	0.215112
ENSG00000051523	CYBA	protein_coding	16	88709691	88717560	-1	cytochrome b-245, alpha polypeptide [Source:HGNC Symbol;Acc:2577]	-2.17858	6.3349	10.2617	0.00506784	0.215112
ENSG00000161395	PGAP3	protein_coding	17	37827375	37853050	-1	post-GPI attachment to proteins 3 [Source:HGNC Symbol;Acc:23719]	1.91451	4.00903	10.2425	0.00507354	0.215112
ENSG00000124177	CHD6	protein_coding	20	40030741	40247133	-1	chromodomain helicase DNA binding protein 6 [Source:HGNC Symbol;Acc:19057]	0.722632	5.3305	10.2181	0.00509278	0.215112
ENSG00000140678	ITGAX	protein_coding	16	31366455	31394318	1	integrin, alpha X (complement component 3 receptor 4 subunit) [Source:HGNC Symbol;Acc:6152]	-3.74298	8.05211	10.2698	0.00509313	0.215112
ENSG00000259134	LINC00924	lincRNA	15	95976324	96051076	1	long intergenic non-protein coding RNA 924 [Source:HGNC Symbol;Acc:27081]	3.3893	-0.0832601	10.2162	0.00509613	0.215112
ENSG00000008853	RHOBTB2	protein_coding	8	22844930	22877712	1	Rho-related BTB domain containing 2 [Source:HGNC Symbol;Acc:18756]	1.19556	3.84265	10.2157	0.00509701	0.215112
ENSG00000196189	SEMA4A	protein_coding	1	156117157	156147543	1	sema domain, immunoglobulin domain (Ig), transmembrane domain (TM) and short cytoplasmic domain, (semaphorin) 4A [Source:HGNC Symbol;Acc:10729]	-3.7398	5.61983	10.2666	0.0050987	0.215112
ENSG00000172830	SSH3	protein_coding	11	67070919	67080078	1	slingshot protein phosphatase 3 [Source:HGNC Symbol;Acc:30581]	-0.63503	3.79643	10.2123	0.00510301	0.215112
ENSG00000112303	VNN2	protein_coding	6	133065009	133084598	-1	vanin 2 [Source:HGNC Symbol;Acc:12706]	-5.26545	7.58798	10.2472	0.00513229	0.215112
ENSG00000248049	UBA6-AS1	antisense	4	68566998	68946670	1	UBA6 antisense RNA 1 (head to head) [Source:HGNC Symbol;Acc:49083]	1.44644	2.08278	10.1938	0.00513528	0.215112
ENSG00000104154	SLC30A4	protein_coding	15	45771809	45815005	-1	solute carrier family 30 (zinc transporter), member 4 [Source:HGNC Symbol;Acc:11015]	1.43172	3.60398	10.1878	0.00514582	0.215112
ENSG00000143546	S100A8	protein_coding	1	153362508	153363664	-1	S100 calcium binding protein A8 [Source:HGNC Symbol;Acc:10498]	-5.42305	9.06137	10.2384	0.00514768	0.215112
ENSG00000222041	LINC00152	lincRNA	2	87754887	87906324	1	long intergenic non-protein coding RNA 152 [Source:HGNC Symbol;Acc:28717]	-1.2807	2.43044	10.1851	0.00515057	0.215112
ENSG00000100985	MMP9	protein_coding	20	44637547	44645200	1	matrix metallopeptidase 9 (gelatinase B, 92kDa gelatinase, 92kDa type IV collagenase) [Source:HGNC Symbol;Acc:7176]	-6.91438	6.32181	10.2309	0.00516064	0.215112
ENSG00000150337	FCGR1A	protein_coding	1	149754227	149764074	1	Fc fragment of IgG, high affinity Ia, receptor (CD64) [Source:HGNC Symbol;Acc:3613]	-4.67542	1.947	10.2024	0.0051618	0.215112
ENSG00000130755	GMFG	protein_coding	19	39818993	39833012	-1	glia maturation factor, gamma [Source:HGNC Symbol;Acc:4374]	-3.31286	5.12764	10.2238	0.00517319	0.215112
ENSG00000134830	C5AR2	protein_coding	19	47835404	47846606	1	complement component 5a receptor 2 [Source:HGNC Symbol;Acc:4527]	-3.48613	3.28627	10.2155	0.00518778	0.215112
ENSG00000171914	TLN2	protein_coding	15	62682725	63136830	1	talin 2 [Source:HGNC Symbol;Acc:15447]	1.08353	3.87357	10.1388	0.0052329	0.215112
ENSG00000148985	PGAP2	protein_coding	11	3818954	3847601	1	post-GPI attachment to proteins 2 [Source:HGNC Symbol;Acc:17893]	0.965754	3.57317	10.1177	0.0052709	0.215112
ENSG00000111911	HINT3	protein_coding	6	126277927	126301387	1	histidine triad nucleotide binding protein 3 [Source:HGNC Symbol;Acc:18468]	1.15439	4.02747	10.1112	0.00528262	0.215112
ENSG00000143320	CRABP2	protein_coding	1	156669398	156675608	-1	cellular retinoic acid binding protein 2 [Source:HGNC Symbol;Acc:2339]	-2.247	0.553114	10.1074	0.00528954	0.215112
ENSG00000173930	SLCO4C1	protein_coding	5	101569690	101632253	-1	solute carrier organic anion transporter family, member 4C1 [Source:HGNC Symbol;Acc:23612]	-4.14985	3.55507	10.1439	0.00531536	0.215112
ENSG00000138111	TMEM180	protein_coding	10	104221149	104236802	1	transmembrane protein 180 [Source:HGNC Symbol;Acc:26196]	-1.27144	2.99085	10.0673	0.00536272	0.215112
ENSG00000025708	TYMP	protein_coding	22	50964181	50968485	-1	thymidine phosphorylase [Source:HGNC Symbol;Acc:3148]	-2.45896	6.15649	10.1014	0.0053929	0.215112
ENSG00000018280	SLC11A1	protein_coding	2	219246752	219261617	1	solute carrier family 11 (proton-coupled divalent metal ion transporter), member 1 [Source:HGNC Symbol;Acc:10907]	-4.15407	8.52884	10.0737	0.005444	0.215112
ENSG00000185201	IFITM2	protein_coding	11	307631	315272	1	interferon induced transmembrane protein 2 [Source:HGNC Symbol;Acc:5413]	-1.56668	8.80618	10.0063	0.00547647	0.215112
ENSG00000198874	TYW1	protein_coding	7	66460160	66704501	1	tRNA-yW synthesizing protein 1 homolog (S. cerevisiae) [Source:HGNC Symbol;Acc:25598]	-0.868077	3.17252	10.0029	0.00548291	0.215112
ENSG00000144635	DYNC1LI1	protein_coding	3	32567463	32612366	-1	dynein, cytoplasmic 1, light intermediate chain 1 [Source:HGNC Symbol;Acc:18745]	-1.10355	4.6413	9.99315	0.0055014	0.215112
ENSG00000166797	FAM96A	protein_coding	15	64364758	64386217	-1	family with sequence similarity 96, member A [Source:HGNC Symbol;Acc:26235]	-0.879662	3.57815	9.99062	0.0055062	0.215112
ENSG00000163823	CCR1	protein_coding	3	46243200	46249887	-1	chemokine (C-C motif) receptor 1 [Source:HGNC Symbol;Acc:1602]	-3.44584	5.38702	10.0164	0.00555165	0.215112
ENSG00000108821	COL1A1	protein_coding	17	48260650	48278993	-1	collagen, type I, alpha 1 [Source:HGNC Symbol;Acc:2197]	-2.13859	5.80806	10.0024	0.00556066	0.215112
ENSG00000163191	S100A11	protein_coding	1	152004982	152020383	-1	S100 calcium binding protein A11 [Source:HGNC Symbol;Acc:10488]	-1.95459	7.74635	9.95674	0.00557091	0.215112
ENSG00000038427	VCAN	protein_coding	5	82767284	82878122	1	versican [Source:HGNC Symbol;Acc:2464]	-3.76848	9.48566	9.98394	0.00557213	0.215112
ENSG00000107551	RASSF4	protein_coding	10	45454855	45491339	1	Ras association (RalGDS/AF-6) domain family member 4 [Source:HGNC Symbol;Acc:20793]	-1.83211	5.20561	9.97798	0.00558354	0.215112
ENSG00000255455	RP11-890B15.3	lincRNA	11	130736149	130740142	-1		0.998125	3.05829	9.94909	0.00558565	0.215112
ENSG00000204936	CD177	polymorphic_pseudogene	19	43857811	43867480	1	CD177 molecule [Source:HGNC Symbol;Acc:30072]	-8.50278	7.13384	9.99253	0.00559721	0.215112
ENSG00000050393	MCUR1	protein_coding	6	13786789	13814800	-1	mitochondrial calcium uniporter regulator 1 [Source:HGNC Symbol;Acc:21097]	0.710849	3.97063	9.9367	0.00560961	0.215112
ENSG00000144909	OSBPL11	protein_coding	3	125247702	125313934	-1	oxysterol binding protein-like 11 [Source:HGNC Symbol;Acc:16397]	-1.84942	4.71513	9.95907	0.00562211	0.215112
ENSG00000143119	CD53	protein_coding	1	111415775	111442550	1	CD53 molecule [Source:HGNC Symbol;Acc:1686]	-3.42252	7.00311	9.96283	0.00565444	0.215112
ENSG00000125812	GZF1	protein_coding	20	23342787	23353700	1	GDNF-inducible zinc finger protein 1 [Source:HGNC Symbol;Acc:15808]	-1.657	4.71047	9.8929	0.00571638	0.215112
ENSG00000157570	TSPAN18	protein_coding	11	44748015	44953972	1	tetraspanin 18 [Source:HGNC Symbol;Acc:20660]	1.46292	7.11778	9.8786	0.00572349	0.215112
ENSG00000169607	CKAP2L	protein_coding	2	113493930	113522254	-1	cytoskeleton associated protein 2-like [Source:HGNC Symbol;Acc:26877]	-2.7179	1.30133	9.87835	0.00572399	0.215112
ENSG00000130706	ADRM1	protein_coding	20	60877149	60883918	1	adhesion regulating molecule 1 [Source:HGNC Symbol;Acc:15759]	-0.53889	4.79894	9.86775	0.00574505	0.215112
ENSG00000270170	NCBP2-AS2	lincRNA	3	196669494	196670411	1	NCBP2 antisense RNA 2 (head to head) [Source:HGNC Symbol;Acc:25121]	-1.21157	2.13414	9.857	0.00576649	0.215112
ENSG00000086300	SNX10	protein_coding	7	26331541	26413949	1	sorting nexin 10 [Source:HGNC Symbol;Acc:14974]	-3.5144	5.12312	9.90525	0.00576732	0.215112
ENSG00000004799	PDK4	protein_coding	7	95212811	95225803	-1	pyruvate dehydrogenase kinase, isozyme 4 [Source:HGNC Symbol;Acc:8812]	1.77836	4.22683	9.85233	0.00582063	0.215112
ENSG00000197892	KIF13B	protein_coding	8	28924796	29120641	-1	kinesin family member 13B [Source:HGNC Symbol;Acc:14405]	0.931438	5.19914	9.82926	0.00582224	0.215112
ENSG00000129450	SIGLEC9	protein_coding	19	51628165	51639908	1	sialic acid binding Ig-like lectin 9 [Source:HGNC Symbol;Acc:10878]	-4.5613	4.44043	9.86971	0.00583824	0.215112
ENSG00000196154	S100A4	protein_coding	1	153516089	153522612	-1	S100 calcium binding protein A4 [Source:HGNC Symbol;Acc:10494]	-3.81311	6.21248	9.86729	0.00584311	0.215112
ENSG00000260025	RP11-490M8.1	lincRNA	2	36581892	36582257	-1		2.90994	1.51223	9.81709	0.00584691	0.215112
ENSG00000151693	ASAP2	protein_coding	2	9346894	9545812	1	ArfGAP with SH3 domain, ankyrin repeat and PH domain 2 [Source:HGNC Symbol;Acc:2721]	1.28659	5.96837	9.80191	0.00587782	0.215112
ENSG00000005073	HOXA11	protein_coding	7	27221129	27224842	-1	homeobox A11 [Source:HGNC Symbol;Acc:5101]	1.69598	2.83289	9.77905	0.00592471	0.215112
ENSG00000178927	C17orf62	protein_coding	17	80400465	80408705	-1	chromosome 17 open reading frame 62 [Source:HGNC Symbol;Acc:28672]	-1.17906	6.08928	9.7784	0.00592606	0.215112
ENSG00000160013	PTGIR	protein_coding	19	47123725	47128375	-1	prostaglandin I2 (prostacyclin) receptor (IP) [Source:HGNC Symbol;Acc:9602]	-2.25463	1.42957	9.7695	0.00594443	0.215112
ENSG00000240694	PNMA2	protein_coding	8	26362202	26371608	-1	paraneoplastic Ma antigen 2 [Source:HGNC Symbol;Acc:9159]	2.56035	0.657426	9.76728	0.00594902	0.215112
ENSG00000106803	SEC61B	protein_coding	9	101984346	101992897	1	Sec61 beta subunit [Source:HGNC Symbol;Acc:16993]	-0.652178	3.7947	9.76625	0.00595117	0.215112
ENSG00000125124	BBS2	protein_coding	16	56500748	56554195	-1	Bardet-Biedl syndrome 2 [Source:HGNC Symbol;Acc:967]	0.740315	4.66157	9.76016	0.00596379	0.215112
ENSG00000100365	NCF4	protein_coding	22	37257030	37274057	1	neutrophil cytosolic factor 4, 40kDa [Source:HGNC Symbol;Acc:7662]	-4.1167	5.90695	9.80618	0.00596751	0.215112
ENSG00000175662	TOM1L2	protein_coding	17	17746828	17875736	-1	target of myb1-like 2 (chicken) [Source:HGNC Symbol;Acc:11984]	0.835156	5.29493	9.74438	0.00599666	0.215112
ENSG00000113209	PCDHB5	protein_coding	5	140514800	140517703	1	protocadherin beta 5 [Source:HGNC Symbol;Acc:8690]	3.05075	1.2112	9.74149	0.00600271	0.215112
ENSG00000100815	TRIP11	protein_coding	14	92432335	92507240	-1	thyroid hormone receptor interactor 11 [Source:HGNC Symbol;Acc:12305]	0.983781	5.29909	9.73539	0.00601548	0.215112
ENSG00000177105	RHOG	protein_coding	11	3848208	3862213	-1	ras homolog family member G [Source:HGNC Symbol;Acc:672]	-2.17165	6.39634	9.76039	0.00601911	0.215112
ENSG00000104972	LILRB1	protein_coding	19	55085346	55148979	1	leukocyte immunoglobulin-like receptor, subfamily B (with TM and ITIM domains), member 1 [Source:HGNC Symbol;Acc:6605]	-3.86306	5.40029	9.76581	0.0060513	0.215112
ENSG00000165312	OTUD1	protein_coding	10	23728198	23731308	1	OTU domain containing 1 [Source:HGNC Symbol;Acc:27346]	-2.04174	4.97533	9.75616	0.00607155	0.215112
ENSG00000198042	MAK16	protein_coding	8	33342268	33358778	1	MAK16 homolog (S. cerevisiae) [Source:HGNC Symbol;Acc:13703]	0.892455	3.7843	9.6766	0.00614014	0.215112
ENSG00000176463	SLCO3A1	protein_coding	15	92396925	92715665	1	solute carrier organic anion transporter family, member 3A1 [Source:HGNC Symbol;Acc:10952]	-2.85621	4.76618	9.72112	0.00614565	0.215112
ENSG00000132205	EMILIN2	protein_coding	18	2847028	2915991	1	elastin microfibril interfacer 2 [Source:HGNC Symbol;Acc:19881]	-3.84006	5.54939	9.72061	0.00614673	0.215112
ENSG00000118058	KMT2A	protein_coding	11	118307205	118397539	1	lysine (K)-specific methyltransferase 2A [Source:HGNC Symbol;Acc:7132]	0.596472	6.38327	9.66513	0.00616482	0.215112
ENSG00000003137	CYP26B1	protein_coding	2	72356367	72375167	-1	cytochrome P450, family 26, subfamily B, polypeptide 1 [Source:HGNC Symbol;Acc:20581]	4.52731	3.69464	9.71072	0.00616783	0.215112
ENSG00000272182	RP11-802O23.3	antisense	3	58413982	58414542	1		-2.20027	0.760743	9.66096	0.0061738	0.215112
ENSG00000138758	SEPT11	protein_coding	4	77870856	77961537	1	septin 11 [Source:HGNC Symbol;Acc:25589]	0.948101	6.67099	9.66036	0.00617511	0.215112
ENSG00000075643	MOCOS	protein_coding	18	33767482	33852120	1	molybdenum cofactor sulfurase [Source:HGNC Symbol;Acc:18234]	3.39743	1.37378	9.65274	0.00619157	0.215112
ENSG00000134057	CCNB1	protein_coding	5	68462837	68474072	1	cyclin B1 [Source:HGNC Symbol;Acc:1579]	-1.57945	2.40178	9.64178	0.00621537	0.215112
ENSG00000134755	DSC2	protein_coding	18	28645940	28682378	-1	desmocollin 2 [Source:HGNC Symbol;Acc:3036]	-3.67511	5.78878	9.68731	0.0062181	0.215112
ENSG00000103507	BCKDK	protein_coding	16	31117428	31124110	1	branched chain ketoacid dehydrogenase kinase [Source:HGNC Symbol;Acc:16902]	-0.891425	4.58438	9.63131	0.00623817	0.215112
ENSG00000184185	KCNJ12	protein_coding	17	21279509	21323179	1	potassium inwardly-rectifying channel, subfamily J, member 12 [Source:HGNC Symbol;Acc:6258]	1.87624	2.41246	9.62773	0.006246	0.215112
ENSG00000101307	SIRPB1	protein_coding	20	1544167	1600707	-1	signal-regulatory protein beta 1 [Source:HGNC Symbol;Acc:15928]	-4.63926	5.49445	9.67333	0.00624834	0.215112
ENSG00000011347	SYT7	protein_coding	11	61282785	61348620	-1	synaptotagmin VII [Source:HGNC Symbol;Acc:11514]	2.2058	2.26373	9.61847	0.0062663	0.215112
ENSG00000172936	MYD88	protein_coding	3	38179969	38184513	1	myeloid differentiation primary response 88 [Source:HGNC Symbol;Acc:7562]	-1.49595	6.87798	9.60572	0.00629436	0.215112
ENSG00000149929	HIRIP3	protein_coding	16	30003645	30007757	-1	HIRA interacting protein 3 [Source:HGNC Symbol;Acc:4917]	0.820986	2.69745	9.60094	0.0063049	0.215112
ENSG00000132406	TMEM128	protein_coding	4	4237269	4249950	-1	transmembrane protein 128 [Source:HGNC Symbol;Acc:28201]	1.25304	3.03333	9.59778	0.00631191	0.215112
ENSG00000259366	CTD-2647L4.4	sense_intronic	8	28913452	28914202	1		2.12946	1.3165	9.59553	0.00631687	0.215112
ENSG00000143226	FCGR2A	protein_coding	1	161475220	161493803	1	Fc fragment of IgG, low affinity IIa, receptor (CD32) [Source:HGNC Symbol;Acc:3616]	-3.93371	7.64469	9.6418	0.00631716	0.215112
ENSG00000160298	C21orf58	protein_coding	21	47720095	47743789	-1	chromosome 21 open reading frame 58 [Source:HGNC Symbol;Acc:1300]	-1.55706	1.76219	9.59491	0.00631826	0.215112
ENSG00000129295	LRRC6	protein_coding	8	133584320	133687838	-1	leucine rich repeat containing 6 [Source:HGNC Symbol;Acc:16725]	-1.45297	1.95681	9.59156	0.00632568	0.215112
ENSG00000107736	CDH23	protein_coding	10	73156691	73575702	1	cadherin-related 23 [Source:HGNC Symbol;Acc:13733]	1.56004	8.29497	9.58925	0.0063308	0.215112
ENSG00000218422	AC016773.1	pseudogene	4	1741078	1743830	1		-2.44735	0.933772	9.57078	0.00637196	0.215112
ENSG00000131042	LILRB2	protein_coding	19	54777675	54785039	-1	leukocyte immunoglobulin-like receptor, subfamily B (with TM and ITIM domains), member 2 [Source:HGNC Symbol;Acc:6606]	-3.7327	6.53571	9.61586	0.00637442	0.215112
ENSG00000196421	LINC00176	lincRNA	20	62665697	62671315	1	long intergenic non-protein coding RNA 176 [Source:HGNC Symbol;Acc:27655]	2.94656	0.756085	9.55042	0.00641768	0.215112
ENSG00000197619	ZNF615	protein_coding	19	52494585	52511483	-1	zinc finger protein 615 [Source:HGNC Symbol;Acc:24740]	1.2978	2.68513	9.54933	0.00642016	0.215112
ENSG00000070610	GBA2	protein_coding	9	35736863	35749983	-1	glucosidase, beta (bile acid) 2 [Source:HGNC Symbol;Acc:18986]	-0.53759	5.70995	9.54666	0.00642618	0.215112
ENSG00000118762	PKD2	protein_coding	4	88928820	88998929	1	polycystic kidney disease 2 (autosomal dominant) [Source:HGNC Symbol;Acc:9009]	0.990706	5.26195	9.5222	0.00648167	0.215112
ENSG00000167703	SLC43A2	protein_coding	17	1472561	1532180	-1	solute carrier family 43 (amino acid system L transporter), member 2 [Source:HGNC Symbol;Acc:23087]	-2.80262	6.71395	9.56467	0.00648914	0.215112
ENSG00000118412	CASP8AP2	processed_transcript	6	90539613	90584155	1	caspase 8 associated protein 2 [Source:HGNC Symbol;Acc:1510]	0.748899	4.2241	9.49828	0.00653648	0.215112
ENSG00000186407	CD300E	protein_coding	17	72606026	72619897	-1	CD300e molecule [Source:HGNC Symbol;Acc:28874]	-3.6058	6.68777	9.53981	0.00654569	0.215112
ENSG00000165526	RPUSD4	protein_coding	11	126071993	126081587	-1	RNA pseudouridylate synthase domain containing 4 [Source:HGNC Symbol;Acc:25898]	1.14425	3.31988	9.49298	0.00654868	0.215112
ENSG00000047230	CTPS2	protein_coding	X	16606126	16731059	-1	CTP synthase 2 [Source:HGNC Symbol;Acc:2520]	1.20841	3.55948	9.49161	0.00655185	0.215112
ENSG00000065559	MAP2K4	protein_coding	17	11924141	12047147	1	mitogen-activated protein kinase kinase 4 [Source:HGNC Symbol;Acc:6844]	-0.689829	4.57452	9.48679	0.00656299	0.215112
ENSG00000105967	TFEC	protein_coding	7	115575202	115799950	-1	transcription factor EC [Source:HGNC Symbol;Acc:11754]	-2.91509	3.23448	9.53079	0.00656635	0.215112
ENSG00000163815	CLEC3B	protein_coding	3	45043040	45077563	1	C-type lectin domain family 3, member B [Source:HGNC Symbol;Acc:11891]	1.91234	5.78284	9.50379	0.00659474	0.215112
ENSG00000180855	ZNF443	protein_coding	19	12540521	12551926	-1	zinc finger protein 443 [Source:HGNC Symbol;Acc:20878]	2.80826	0.305206	9.47065	0.00660042	0.215112
ENSG00000154330	PGM5	protein_coding	9	70943224	71145977	1	phosphoglucomutase 5 [Source:HGNC Symbol;Acc:8908]	1.45031	6.63703	9.47043	0.00660093	0.215112
ENSG00000197937	ZNF347	protein_coding	19	53627325	53662328	-1	zinc finger protein 347 [Source:HGNC Symbol;Acc:16447]	1.5651	3.01209	9.46802	0.00660653	0.215112
ENSG00000072071	LPHN1	protein_coding	19	14260750	14316999	-1	latrophilin 1 [Source:HGNC Symbol;Acc:20973]	1.43118	5.9033	9.46607	0.00661108	0.215112
ENSG00000253187	HOXA10-AS	antisense	7	27208238	27211534	1	HOXA10 antisense RNA [Source:HGNC Symbol;Acc:40281]	2.7405	1.12363	9.46369	0.00661664	0.215112
ENSG00000135842	FAM129A	protein_coding	1	184759858	184943682	-1	family with sequence similarity 129, member A [Source:HGNC Symbol;Acc:16784]	-3.73968	7.56666	9.50797	0.00661895	0.215112
ENSG00000099954	CECR2	protein_coding	22	17840837	18037850	1	cat eye syndrome chromosome region, candidate 2 [Source:HGNC Symbol;Acc:1840]	1.39581	2.37497	9.46248	0.00661946	0.215112
ENSG00000112419	PHACTR2	protein_coding	6	143857982	144152322	1	phosphatase and actin regulator 2 [Source:HGNC Symbol;Acc:20956]	1.0532	6.34128	9.4614	0.006622	0.215112
ENSG00000183864	TOB2	protein_coding	22	41829496	41843027	-1	transducer of ERBB2, 2 [Source:HGNC Symbol;Acc:11980]	0.943203	5.36602	9.45739	0.00663136	0.215112
ENSG00000155465	SLC7A7	protein_coding	14	23242431	23299029	-1	solute carrier family 7 (amino acid transporter light chain, y+L system), member 7 [Source:HGNC Symbol;Acc:11065]	-2.62226	5.52586	9.49907	0.00663959	0.215112
ENSG00000103313	MEFV	protein_coding	16	3292028	3306627	-1	Mediterranean fever [Source:HGNC Symbol;Acc:6998]	-3.91491	5.40605	9.49444	0.00665035	0.215112
ENSG00000117399	CDC20	protein_coding	1	43824626	43828874	1	cell division cycle 20 [Source:HGNC Symbol;Acc:1723]	-2.09144	1.58092	9.44723	0.00665518	0.215112
ENSG00000121316	PLBD1	protein_coding	12	14656595	14721283	-1	phospholipase B domain containing 1 [Source:HGNC Symbol;Acc:26215]	-4.08134	6.84453	9.46689	0.00671481	0.215112
ENSG00000172409	CLP1	protein_coding	11	57416465	57429340	1	cleavage and polyadenylation factor I subunit 1 [Source:HGNC Symbol;Acc:16999]	-1.11687	2.26876	9.41981	0.00671994	0.215112
ENSG00000135847	ACBD6	protein_coding	1	180244515	180472089	-1	acyl-CoA binding domain containing 6 [Source:HGNC Symbol;Acc:23339]	0.980008	3.30962	9.41669	0.00672736	0.215112
ENSG00000214026	MRPL23	protein_coding	11	1968508	2005752	1	mitochondrial ribosomal protein L23 [Source:HGNC Symbol;Acc:10322]	-1.36617	2.05449	9.39298	0.00678399	0.215112
ENSG00000155307	SAMSN1	protein_coding	21	15857549	15955723	-1	SAM domain, SH3 domain and nuclear localization signals 1 [Source:HGNC Symbol;Acc:10528]	-3.07064	6.0817	9.42923	0.00680408	0.215112
ENSG00000100284	TOM1	protein_coding	22	35695268	35743985	1	target of myb1 (chicken) [Source:HGNC Symbol;Acc:11982]	-1.39294	5.15528	9.38231	0.00680966	0.215112
ENSG00000114853	ZBTB47	protein_coding	3	42695176	42709072	1	zinc finger and BTB domain containing 47 [Source:HGNC Symbol;Acc:26955]	0.966655	4.51793	9.37766	0.00682087	0.215112
ENSG00000142634	EFHD2	protein_coding	1	15736391	15756839	1	EF-hand domain family, member D2 [Source:HGNC Symbol;Acc:28670]	-1.73431	6.77566	9.37623	0.00682432	0.215112
ENSG00000175928	LRRN1	protein_coding	3	3841121	3889387	1	leucine rich repeat neuronal 1 [Source:HGNC Symbol;Acc:20980]	-3.98825	1.43963	9.38356	0.00682886	0.215112
ENSG00000168309	FAM107A	protein_coding	3	58549844	58613337	-1	family with sequence similarity 107, member A [Source:HGNC Symbol;Acc:30827]	2.2578	6.39847	9.40131	0.00683508	0.215112
ENSG00000176715	ACSF3	protein_coding	16	89154783	89222254	1	acyl-CoA synthetase family member 3 [Source:HGNC Symbol;Acc:27288]	-0.74688	4.27542	9.36628	0.00684841	0.215112
ENSG00000164022	AIMP1	protein_coding	4	107236701	107270383	1	aminoacyl tRNA synthetase complex-interacting multifunctional protein 1 [Source:HGNC Symbol;Acc:10648]	0.806532	4.19356	9.35107	0.00688541	0.215112
ENSG00000162496	DHRS3	protein_coding	1	12627939	12677737	-1	dehydrogenase/reductase (SDR family) member 3 [Source:HGNC Symbol;Acc:17693]	1.03495	5.13557	9.35012	0.00688775	0.215112
ENSG00000173193	PARP14	protein_coding	3	122399465	122449687	1	poly (ADP-ribose) polymerase family, member 14 [Source:HGNC Symbol;Acc:29232]	0.62203	6.5151	9.34189	0.00690785	0.215112
ENSG00000115896	PLCL1	protein_coding	2	198669426	199437305	1	phospholipase C-like 1 [Source:HGNC Symbol;Acc:9063]	-3.24848	1.60549	9.34667	0.00691987	0.215112
ENSG00000176809	LRRC37A3	protein_coding	17	62850430	62915598	-1	leucine rich repeat containing 37, member A3 [Source:HGNC Symbol;Acc:32427]	1.35807	1.82034	9.32528	0.00694868	0.215112
ENSG00000198121	LPAR1	protein_coding	9	113635543	113800981	-1	lysophosphatidic acid receptor 1 [Source:HGNC Symbol;Acc:3166]	-2.90115	1.04086	9.32236	0.00695588	0.215112
ENSG00000118193	KIF14	protein_coding	1	200520628	200589862	-1	kinesin family member 14 [Source:HGNC Symbol;Acc:19181]	-2.56897	1.17227	9.30233	0.00700553	0.215112
ENSG00000174282	ZBTB4	protein_coding	17	7362685	7387582	-1	zinc finger and BTB domain containing 4 [Source:HGNC Symbol;Acc:23847]	0.835646	6.29544	9.30006	0.00701119	0.215112
ENSG00000180488	FAM73A	protein_coding	1	78245309	78344106	1	family with sequence similarity 73, member A [Source:HGNC Symbol;Acc:24741]	1.27122	3.60155	9.29518	0.00702336	0.215112
ENSG00000150768	DLAT	protein_coding	11	111895538	111935114	1	dihydrolipoamide S-acetyltransferase [Source:HGNC Symbol;Acc:2896]	0.798264	3.75895	9.29438	0.00702535	0.215112
ENSG00000169896	ITGAM	protein_coding	16	31271311	31344213	1	integrin, alpha M (complement component 3 receptor 3 subunit) [Source:HGNC Symbol;Acc:6149]	-3.62052	7.03226	9.33526	0.0070327	0.215112
ENSG00000104918	RETN	protein_coding	19	7733930	7735334	1	resistin [Source:HGNC Symbol;Acc:20389]	-4.75654	3.8908	9.33422	0.00703528	0.215112
ENSG00000170631	ZNF16	protein_coding	8	146155744	146176274	-1	zinc finger protein 16 [Source:HGNC Symbol;Acc:12947]	2.2354	2.27157	9.28253	0.00705498	0.215112
ENSG00000214530	STARD10	protein_coding	11	72465774	72504726	-1	StAR-related lipid transfer (START) domain containing 10 [Source:HGNC Symbol;Acc:10666]	-1.7263	2.52381	9.27257	0.00708003	0.215112
ENSG00000006652	IFRD1	protein_coding	7	112063023	112121072	1	interferon-related developmental regulator 1 [Source:HGNC Symbol;Acc:5456]	-1.46237	5.80919	9.27186	0.00708181	0.215112
ENSG00000104774	MAN2B1	protein_coding	19	12757325	12777556	-1	mannosidase, alpha, class 2B, member 1 [Source:HGNC Symbol;Acc:6826]	-1.12435	5.75985	9.27018	0.00708606	0.215112
ENSG00000124216	SNAI1	protein_coding	20	48599536	48605423	1	snail family zinc finger 1 [Source:HGNC Symbol;Acc:11128]	-2.58279	4.14439	9.30328	0.00711247	0.215112
ENSG00000171051	FPR1	protein_coding	19	52248425	52307363	-1	formyl peptide receptor 1 [Source:HGNC Symbol;Acc:3826]	-4.31532	7.88327	9.29335	0.00713745	0.215112
ENSG00000164047	CAMP	protein_coding	3	48264837	48266981	1	cathelicidin antimicrobial peptide [Source:HGNC Symbol;Acc:1472]	-5.15799	3.93089	9.27914	0.00717335	0.215112
ENSG00000085514	PILRA	protein_coding	7	99965153	99997719	1	paired immunoglobin-like type 2 receptor alpha [Source:HGNC Symbol;Acc:20396]	-3.62915	5.30923	9.27683	0.00717922	0.215112
ENSG00000100504	PYGL	protein_coding	14	51324609	51411454	-1	phosphorylase, glycogen, liver [Source:HGNC Symbol;Acc:9725]	-3.76748	7.05509	9.27255	0.00719009	0.215112
ENSG00000272098	AC092299.8	pseudogene	19	197075	199431	-1		-3.13578	1.53703	9.21365	0.00723016	0.215112
ENSG00000203710	CR1	protein_coding	1	207669492	207813992	1	complement component (3b/4b) receptor 1 (Knops blood group) [Source:HGNC Symbol;Acc:2334]	-4.31112	6.21236	9.25025	0.00724699	0.215112
ENSG00000182831	C16orf72	protein_coding	16	9185505	9215497	1	chromosome 16 open reading frame 72 [Source:HGNC Symbol;Acc:30103]	-0.86194	5.12147	9.20635	0.00724901	0.215112
ENSG00000173890	GPR160	protein_coding	3	169755717	169803191	1	G protein-coupled receptor 160 [Source:HGNC Symbol;Acc:23693]	-4.33274	4.38517	9.24767	0.00725361	0.215112
ENSG00000169251	NMD3	protein_coding	3	160822484	160971320	1	NMD3 ribosome export adaptor [Source:HGNC Symbol;Acc:24250]	1.11035	4.63424	9.20171	0.00726102	0.215112
ENSG00000087586	AURKA	protein_coding	20	54944445	54967393	-1	aurora kinase A [Source:HGNC Symbol;Acc:11393]	-1.84833	2.05255	9.19411	0.00728076	0.215112
ENSG00000066336	SPI1	protein_coding	11	47376411	47400127	-1	spleen focus forming virus (SFFV) proviral integration oncogene [Source:HGNC Symbol;Acc:11241]	-3.65045	7.00469	9.23086	0.00729691	0.215112
ENSG00000072135	PTPN18	protein_coding	2	131113580	131132982	1	protein tyrosine phosphatase, non-receptor type 18 (brain-derived) [Source:HGNC Symbol;Acc:9649]	-0.925775	5.70894	9.18099	0.00731493	0.215112
ENSG00000130340	SNX9	protein_coding	6	158244296	158366109	1	sorting nexin 9 [Source:HGNC Symbol;Acc:14973]	0.780088	5.44934	9.18053	0.00731614	0.215112
ENSG00000163814	CDCP1	protein_coding	3	45123770	45187914	-1	CUB domain containing protein 1 [Source:HGNC Symbol;Acc:24357]	-3.1825	1.55012	9.1798	0.00731805	0.215112
ENSG00000079691	LRRC16A	protein_coding	6	25279306	25620758	1	leucine rich repeat containing 16A [Source:HGNC Symbol;Acc:21581]	1.37433	5.5199	9.17888	0.00732044	0.215112
ENSG00000196505	GDAP2	protein_coding	1	118406107	118472253	-1	ganglioside induced differentiation associated protein 2 [Source:HGNC Symbol;Acc:18010]	-1.0061	3.79352	9.17838	0.00732176	0.215112
ENSG00000126803	HSPA2	protein_coding	14	65002623	65009955	1	heat shock 70kDa protein 2 [Source:HGNC Symbol;Acc:5235]	1.54056	6.75416	9.17449	0.00733193	0.215112
ENSG00000057657	PRDM1	protein_coding	6	106534195	106557814	1	PR domain containing 1, with ZNF domain [Source:HGNC Symbol;Acc:9346]	-2.88275	3.59881	9.21006	0.00735087	0.215209
ENSG00000105426	PTPRS	protein_coding	19	5158506	5340814	-1	protein tyrosine phosphatase, receptor type, S [Source:HGNC Symbol;Acc:9681]	1.16453	4.7071	9.15962	0.00737101	0.21534
ENSG00000163220	S100A9	protein_coding	1	153330330	153333503	1	S100 calcium binding protein A9 [Source:HGNC Symbol;Acc:10499]	-5.28601	10.362	9.1927	0.00739627	0.21562
ENSG00000134030	CTIF	protein_coding	18	46065417	46389588	1	CBP80/20-dependent translation initiation factor [Source:HGNC Symbol;Acc:23925]	0.752877	4.49709	9.13999	0.00742294	0.215878
ENSG00000128815	WDFY4	protein_coding	10	49892921	50191001	1	WDFY family member 4 [Source:HGNC Symbol;Acc:29323]	-2.27272	5.55655	9.1731	0.00744788	0.215878
ENSG00000119559	C19orf25	protein_coding	19	1461142	1479555	-1	chromosome 19 open reading frame 25 [Source:HGNC Symbol;Acc:26711]	0.896295	3.11017	9.10752	0.00750975	0.215878
ENSG00000122952	ZWINT	protein_coding	10	58116989	58121036	-1	ZW10 interacting kinetochore protein [Source:HGNC Symbol;Acc:13195]	-1.4065	2.28991	9.09536	0.00754256	0.215878
ENSG00000171700	RGS19	protein_coding	20	62704534	62711323	-1	regulator of G-protein signaling 19 [Source:HGNC Symbol;Acc:13735]	-2.00997	5.13627	9.13733	0.00754316	0.215878
ENSG00000223865	HLA-DPB1	protein_coding	6	33043703	33054978	1	major histocompatibility complex, class II, DP beta 1 [Source:HGNC Symbol;Acc:4940]	-1.23693	6.02994	9.09104	0.00755423	0.215878
ENSG00000135966	TGFBRAP1	protein_coding	2	105880871	105946491	-1	transforming growth factor, beta receptor associated protein 1 [Source:HGNC Symbol;Acc:16836]	0.659129	4.47626	9.09087	0.00755469	0.215878
ENSG00000104043	ATP8B4	protein_coding	15	50150435	50475014	-1	ATPase, class I, type 8B, member 4 [Source:HGNC Symbol;Acc:13536]	-2.82642	3.01521	9.13006	0.0075582	0.215878
ENSG00000126970	ZC4H2	protein_coding	X	64136250	64254593	-1	zinc finger, C4H2 domain containing [Source:HGNC Symbol;Acc:24931]	1.3828	2.61089	9.08621	0.00756732	0.215878
ENSG00000172531	PPP1CA	protein_coding	11	67165654	67188654	-1	protein phosphatase 1, catalytic subunit, alpha isozyme [Source:HGNC Symbol;Acc:9281]	-0.876713	5.76683	9.05994	0.00763901	0.215878
ENSG00000074590	NUAK1	protein_coding	12	106457118	106533811	-1	NUAK family, SNF1-like kinase, 1 [Source:HGNC Symbol;Acc:14311]	1.66373	6.59814	9.06065	0.00765309	0.215878
ENSG00000227500	SCAMP4	protein_coding	19	1905213	1926016	1	secretory carrier membrane protein 4 [Source:HGNC Symbol;Acc:30385]	-0.858446	3.7806	9.05243	0.00765965	0.215878
ENSG00000271927	CTD-2541M15.4	lincRNA	8	6503576	6506025	1		3.00197	0.587201	9.0455	0.00767873	0.215878
ENSG00000159714	ZDHHC1	protein_coding	16	67428322	67450736	-1	zinc finger, DHHC-type containing 1 [Source:HGNC Symbol;Acc:17916]	1.85858	1.8993	9.03334	0.00771238	0.215878
ENSG00000168806	LCMT2	protein_coding	15	43619974	43622803	-1	leucine carboxyl methyltransferase 2 [Source:HGNC Symbol;Acc:17558]	2.68271	1.73028	9.01686	0.00775823	0.215878
ENSG00000152620	NADK2	protein_coding	5	36192694	36242381	-1	NAD kinase 2, mitochondrial [Source:HGNC Symbol;Acc:26404]	1.15007	3.33439	9.00115	0.00780221	0.215878
ENSG00000143110	C1orf162	protein_coding	1	112016414	112021134	1	chromosome 1 open reading frame 162 [Source:HGNC Symbol;Acc:28344]	-3.20129	5.45271	9.0325	0.00783034	0.215878
ENSG00000136279	DBNL	protein_coding	7	44084239	44109055	1	drebrin-like [Source:HGNC Symbol;Acc:2696]	-1.06263	6.57474	8.98715	0.00784166	0.215878
ENSG00000088727	KIF9	protein_coding	3	47269516	47324941	-1	kinesin family member 9 [Source:HGNC Symbol;Acc:16666]	2.22788	2.12986	8.98152	0.00785758	0.215878
ENSG00000229314	ORM1	protein_coding	9	117085336	117088755	1	orosomucoid 1 [Source:HGNC Symbol;Acc:8498]	-4.77896	3.86022	9.02255	0.00785822	0.215878
ENSG00000170866	LILRA3	protein_coding	19	54799854	54809952	-1	leukocyte immunoglobulin-like receptor, subfamily A (without TM domain), member 3 [Source:HGNC Symbol;Acc:6604]	-5.01463	5.18412	9.02173	0.00786054	0.215878
ENSG00000156535	CD109	protein_coding	6	74405508	74538040	1	CD109 molecule [Source:HGNC Symbol;Acc:21685]	1.424	6.75199	8.97213	0.00788423	0.215878
ENSG00000171848	RRM2	protein_coding	2	10262455	10271545	1	ribonucleotide reductase M2 [Source:HGNC Symbol;Acc:10452]	-2.13192	2.80015	8.96663	0.00789988	0.215878
ENSG00000231999	RP5-1007M22.2	antisense	1	90048800	90098453	-1		3.3301	0.417515	8.96552	0.00790305	0.215878
ENSG00000144036	EXOC6B	protein_coding	2	72403113	73053170	-1	exocyst complex component 6B [Source:HGNC Symbol;Acc:17085]	1.07537	5.42683	8.96343	0.00790899	0.215878
ENSG00000164591	MYOZ3	protein_coding	5	150040436	150058927	1	myozenin 3 [Source:HGNC Symbol;Acc:18565]	2.21565	0.868942	8.96047	0.00791744	0.215878
ENSG00000188636	LDOC1L	protein_coding	22	44888452	44894178	-1	leucine zipper, down-regulated in cancer 1-like [Source:HGNC Symbol;Acc:13343]	1.20253	5.25694	8.95862	0.00792274	0.215878
ENSG00000125753	VASP	protein_coding	19	46009837	46030241	1	vasodilator-stimulated phosphoprotein [Source:HGNC Symbol;Acc:12652]	-2.05172	7.02189	8.96551	0.00792876	0.215878
ENSG00000198932	GPRASP1	protein_coding	X	101906294	101914011	1	G protein-coupled receptor associated sorting protein 1 [Source:HGNC Symbol;Acc:24834]	0.943975	3.75316	8.95327	0.00793805	0.215878
ENSG00000027697	IFNGR1	protein_coding	6	137518621	137540586	-1	interferon gamma receptor 1 [Source:HGNC Symbol;Acc:5439]	-1.42189	6.87686	8.9473	0.00795515	0.215878
ENSG00000204442	FAM155A	protein_coding	13	107820883	108519083	-1	family with sequence similarity 155, member A [Source:HGNC Symbol;Acc:33877]	1.50364	3.17107	8.94389	0.00796495	0.215878
ENSG00000132514	CLEC10A	protein_coding	17	6977856	6983626	-1	C-type lectin domain family 10, member A [Source:HGNC Symbol;Acc:16916]	-2.18819	3.24371	8.94871	0.00803075	0.215878
ENSG00000129925	TMEM8A	protein_coding	16	420773	437113	-1	transmembrane protein 8A [Source:HGNC Symbol;Acc:17205]	-0.757447	5.28696	8.91276	0.00805504	0.215878
ENSG00000196418	ZNF124	protein_coding	1	247285277	247335318	-1	zinc finger protein 124 [Source:HGNC Symbol;Acc:12907]	-1.14131	2.09823	8.90714	0.00807142	0.215878
ENSG00000124731	TREM1	protein_coding	6	41235664	41254457	-1	triggering receptor expressed on myeloid cells 1 [Source:HGNC Symbol;Acc:17760]	-4.09234	6.24398	8.94408	0.00808218	0.215878
ENSG00000141526	SLC16A3	protein_coding	17	80186273	80219005	1	solute carrier family 16 (monocarboxylate transporter), member 3 [Source:HGNC Symbol;Acc:10924]	-1.36806	6.49302	8.90323	0.00808286	0.215878
ENSG00000167851	CD300A	protein_coding	17	72462555	72480933	1	CD300a molecule [Source:HGNC Symbol;Acc:19319]	-3.43809	5.18731	8.94043	0.00809278	0.215878
ENSG00000069399	BCL3	protein_coding	19	45250962	45263301	1	B-cell CLL/lymphoma 3 [Source:HGNC Symbol;Acc:998]	-1.40989	5.94033	8.88886	0.00812498	0.215878
ENSG00000178814	OPLAH	protein_coding	8	145106167	145118735	-1	5-oxoprolinase (ATP-hydrolysing) [Source:HGNC Symbol;Acc:8149]	-2.18332	2.80516	8.88751	0.00812894	0.215878
ENSG00000173894	CBX2	protein_coding	17	77751931	77761782	1	chromobox homolog 2 [Source:HGNC Symbol;Acc:1552]	1.55608	3.1819	8.87734	0.00815892	0.215878
ENSG00000169515	CCDC8	protein_coding	19	46913629	46916841	-1	coiled-coil domain containing 8 [Source:HGNC Symbol;Acc:25367]	2.93029	0.800844	8.87043	0.00817939	0.215878
ENSG00000143630	HCN3	protein_coding	1	155247374	155259639	1	hyperpolarization activated cyclic nucleotide-gated potassium channel 3 [Source:HGNC Symbol;Acc:19183]	1.82373	1.67246	8.86781	0.00818712	0.215878
ENSG00000134905	CARS2	protein_coding	13	111293759	111365950	-1	cysteinyl-tRNA synthetase 2, mitochondrial (putative) [Source:HGNC Symbol;Acc:25695]	-0.855138	4.94311	8.85851	0.00821477	0.215878
ENSG00000008438	PGLYRP1	protein_coding	19	46522411	46526323	-1	peptidoglycan recognition protein 1 [Source:HGNC Symbol;Acc:8904]	-6.60287	4.47298	8.89469	0.00822685	0.215878
ENSG00000011600	TYROBP	protein_coding	19	36395303	36399197	-1	TYRO protein tyrosine kinase binding protein [Source:HGNC Symbol;Acc:12449]	-3.32513	6.18935	8.88951	0.00824219	0.215878
ENSG00000147130	ZMYM3	protein_coding	X	70459474	70474996	-1	zinc finger, MYM-type 3 [Source:HGNC Symbol;Acc:13054]	0.80745	4.84867	8.847	0.00824913	0.215878
ENSG00000151726	ACSL1	protein_coding	4	185676749	185747972	-1	acyl-CoA synthetase long-chain family member 1 [Source:HGNC Symbol;Acc:3569]	-4.35474	7.83515	8.88704	0.00824952	0.215878
ENSG00000149474	CSRP2BP	protein_coding	20	18118762	18169031	1	CSRP2 binding protein [Source:HGNC Symbol;Acc:15904]	1.28281	2.88487	8.84522	0.00825446	0.215878
ENSG00000147526	TACC1	protein_coding	8	38585704	38710546	1	transforming, acidic coiled-coil containing protein 1 [Source:HGNC Symbol;Acc:11522]	0.940947	8.21604	8.84357	0.00825938	0.215878
ENSG00000082212	ME2	protein_coding	18	48405419	48474691	1	malic enzyme 2, NAD(+)-dependent, mitochondrial [Source:HGNC Symbol;Acc:6984]	-1.20394	4.94762	8.84295	0.00826125	0.215878
ENSG00000103187	COTL1	protein_coding	16	84599200	84651683	-1	coactosin-like 1 (Dictyostelium) [Source:HGNC Symbol;Acc:18304]	-2.62903	7.60249	8.85436	0.00829454	0.215878
ENSG00000136810	TXN	protein_coding	9	113006091	113018920	-1	thioredoxin [Source:HGNC Symbol;Acc:12435]	-0.797778	4.96567	8.82897	0.00830326	0.215878
ENSG00000145734	BDP1	protein_coding	5	70751442	70863649	1	B double prime 1, subunit of RNA polymerase III transcription initiation factor IIIB [Source:HGNC Symbol;Acc:13652]	0.62358	5.36087	8.82764	0.00830725	0.215878
ENSG00000038382	TRIO	protein_coding	5	14143811	14532235	1	trio Rho guanine nucleotide exchange factor [Source:HGNC Symbol;Acc:12303]	0.719052	5.93193	8.81635	0.00834138	0.215878
ENSG00000170734	POLH	protein_coding	6	43543887	43586701	1	polymerase (DNA directed), eta [Source:HGNC Symbol;Acc:9181]	1.03267	2.80408	8.81502	0.00834542	0.215878
ENSG00000114013	CD86	protein_coding	3	121774213	121839983	1	CD86 molecule [Source:HGNC Symbol;Acc:1705]	-2.56716	4.72068	8.85365	0.00834926	0.215878
ENSG00000065357	DGKA	protein_coding	12	56321103	56347811	1	diacylglycerol kinase, alpha 80kDa [Source:HGNC Symbol;Acc:2849]	-1.0611	5.79174	8.81081	0.00835817	0.215878
ENSG00000071859	FAM50A	protein_coding	X	153672473	153679002	1	family with sequence similarity 50, member A [Source:HGNC Symbol;Acc:18786]	-0.784924	4.58119	8.80843	0.00836539	0.215878
ENSG00000115091	ACTR3	protein_coding	2	114647537	114720173	1	ARP3 actin-related protein 3 homolog (yeast) [Source:HGNC Symbol;Acc:170]	-1.35928	7.64352	8.80503	0.00837575	0.215878
ENSG00000065615	CYB5R4	protein_coding	6	84569362	84677143	1	cytochrome b5 reductase 4 [Source:HGNC Symbol;Acc:20147]	-1.68784	4.73309	8.82008	0.00838565	0.215878
ENSG00000111644	ACRBP	protein_coding	12	6747241	6756626	-1	acrosin binding protein [Source:HGNC Symbol;Acc:17195]	-0.946694	2.8665	8.80055	0.00838939	0.215878
ENSG00000113749	HRH2	protein_coding	5	175085033	175113245	1	histamine receptor H2 [Source:HGNC Symbol;Acc:5183]	-4.50071	4.32607	8.83558	0.00840383	0.215878
ENSG00000100321	SYNGR1	protein_coding	22	39745930	39781593	1	synaptogyrin 1 [Source:HGNC Symbol;Acc:11498]	1.05945	3.90783	8.79579	0.00840391	0.215878
ENSG00000111817	DSE	protein_coding	6	116575336	116762424	1	dermatan sulfate epimerase [Source:HGNC Symbol;Acc:21144]	-1.98424	5.99459	8.81639	0.0084092	0.215878
ENSG00000271721	RP11-337C18.9	antisense	1	146647181	146649319	1		3.60999	0.766125	8.78569	0.00843484	0.21588
ENSG00000088325	TPX2	protein_coding	20	30327074	30389608	1	TPX2, microtubule-associated [Source:HGNC Symbol;Acc:1249]	-1.65761	3.02706	8.78379	0.00844066	0.21588
ENSG00000143995	MEIS1	protein_coding	2	66660584	66801001	1	Meis homeobox 1 [Source:HGNC Symbol;Acc:7000]	1.14796	2.08585	8.76997	0.0084832	0.216364
ENSG00000012779	ALOX5	protein_coding	10	45869661	45941561	1	arachidonate 5-lipoxygenase [Source:HGNC Symbol;Acc:435]	-3.36368	7.16676	8.80696	0.00849105	0.216364
ENSG00000175048	ZDHHC14	protein_coding	6	157802165	158099178	1	zinc finger, DHHC-type containing 14 [Source:HGNC Symbol;Acc:20341]	1.27996	3.8835	8.75723	0.00852263	0.216433
ENSG00000108423	TUBD1	protein_coding	17	57936851	57970304	-1	tubulin, delta 1 [Source:HGNC Symbol;Acc:16811]	0.995916	1.82283	8.74463	0.00856183	0.216433
ENSG00000198901	PRC1	protein_coding	15	91509270	91538859	-1	protein regulator of cytokinesis 1 [Source:HGNC Symbol;Acc:9341]	-1.03892	2.90131	8.74454	0.00856212	0.216433
ENSG00000130766	SESN2	protein_coding	1	28586038	28609002	1	sestrin 2 [Source:HGNC Symbol;Acc:20746]	-2.40374	4.41517	8.78304	0.00856473	0.216433
ENSG00000198818	SFT2D1	protein_coding	6	166733216	166756079	-1	SFT2 domain containing 1 [Source:HGNC Symbol;Acc:21102]	-0.894106	3.82012	8.72612	0.00861978	0.216433
ENSG00000178947	LINC00086	lincRNA	X	134555868	134561999	1	long intergenic non-protein coding RNA 86 [Source:HGNC Symbol;Acc:34499]	2.64768	0.770389	8.71446	0.00865651	0.216433
ENSG00000251369	ZNF550	protein_coding	19	58046625	58071231	-1	zinc finger protein 550 [Source:HGNC Symbol;Acc:28643]	1.08319	2.7037	8.70986	0.00867107	0.216433
ENSG00000143543	JTB	protein_coding	1	153946745	153950164	-1	jumping translocation breakpoint [Source:HGNC Symbol;Acc:6201]	-0.76865	5.18314	8.70635	0.00868216	0.216433
ENSG00000213654	GPSM3	protein_coding	6	32158543	32163300	-1	G-protein signaling modulator 3 [Source:HGNC Symbol;Acc:13945]	-2.53026	6.52217	8.74197	0.00869295	0.216433
ENSG00000158764	ITLN2	protein_coding	1	160914815	160924589	-1	intelectin 2 [Source:HGNC Symbol;Acc:20599]	3.25553	0.995872	8.69863	0.00870668	0.216433
ENSG00000137038	TMEM261	protein_coding	9	7796490	7888380	-1	transmembrane protein 261 [Source:HGNC Symbol;Acc:30536]	0.933186	3.19039	8.69296	0.00872471	0.216433
ENSG00000011198	ABHD5	protein_coding	3	43731605	43775863	1	abhydrolase domain containing 5 [Source:HGNC Symbol;Acc:21396]	-1.38657	4.25118	8.67957	0.00876749	0.216433
ENSG00000151465	CDC123	protein_coding	10	12237964	12292588	1	cell division cycle 123 [Source:HGNC Symbol;Acc:16827]	-0.611768	4.88245	8.6759	0.00877926	0.216433
ENSG00000101413	RPRD1B	protein_coding	20	36661948	36720768	1	regulation of nuclear pre-mRNA domain containing 1B [Source:HGNC Symbol;Acc:16209]	0.475652	4.49036	8.66975	0.00879903	0.216433
ENSG00000107738	C10orf54	protein_coding	10	73507316	73533255	-1	chromosome 10 open reading frame 54 [Source:HGNC Symbol;Acc:30085]	-2.81964	7.90817	8.68718	0.00881575	0.216433
ENSG00000215883	CYB5RL	protein_coding	1	54638009	54665709	-1	cytochrome b5 reductase-like [Source:HGNC Symbol;Acc:32220]	2.73331	1.68355	8.65828	0.00883601	0.216433
ENSG00000197930	ERO1L	protein_coding	14	53106634	53162618	-1	ERO1-like (S. cerevisiae) [Source:HGNC Symbol;Acc:13280]	-1.13848	6.19603	8.65826	0.00883606	0.216433
ENSG00000204634	TBC1D8	protein_coding	2	101624079	101869328	-1	TBC1 domain family, member 8 (with GRAM domain) [Source:HGNC Symbol;Acc:17791]	-0.647128	4.69424	8.65603	0.00884327	0.216433
ENSG00000168246	UBTD2	protein_coding	5	171636644	171711075	-1	ubiquitin domain containing 2 [Source:HGNC Symbol;Acc:24463]	1.08623	4.05762	8.65321	0.0088524	0.216433
ENSG00000161642	ZNF385A	protein_coding	12	54762917	54785082	-1	zinc finger protein 385A [Source:HGNC Symbol;Acc:17521]	-1.52423	5.03947	8.65918	0.00885292	0.216433
ENSG00000130489	SCO2	protein_coding	22	50961997	50964868	-1	SCO2 cytochrome c oxidase assembly protein [Source:HGNC Symbol;Acc:10604]	-1.51569	3.80849	8.65122	0.00885886	0.216433
ENSG00000182578	CSF1R	protein_coding	5	149432854	149492935	-1	colony stimulating factor 1 receptor [Source:HGNC Symbol;Acc:2433]	-2.23867	6.47348	8.67782	0.00886156	0.216433
ENSG00000184271	POU6F1	protein_coding	12	51580719	51611477	-1	POU class 6 homeobox 1 [Source:HGNC Symbol;Acc:9224]	1.41518	3.05441	8.64829	0.00886838	0.216433
ENSG00000123395	C12orf44	protein_coding	12	52463030	52471278	1	chromosome 12 open reading frame 44 [Source:HGNC Symbol;Acc:25679]	-0.781234	3.42944	8.64184	0.00888933	0.216433
ENSG00000050165	DKK3	protein_coding	11	11984653	12031316	-1	dickkopf WNT signaling pathway inhibitor 3 [Source:HGNC Symbol;Acc:2893]	1.71708	8.71074	8.64105	0.0088919	0.216433
ENSG00000185453	C19orf68	protein_coding	19	48673949	48700877	1	chromosome 19 open reading frame 68 [Source:HGNC Symbol;Acc:34495]	1.84597	1.69376	8.62734	0.00893663	0.216433
ENSG00000197405	C5AR1	protein_coding	19	47793280	47825323	1	complement component 5a receptor 1 [Source:HGNC Symbol;Acc:1338]	-3.38822	7.77128	8.66414	0.00894191	0.216433
ENSG00000204257	HLA-DMA	protein_coding	6	32916390	32936871	-1	major histocompatibility complex, class II, DM alpha [Source:HGNC Symbol;Acc:4934]	-1.54457	4.87302	8.63043	0.00895859	0.216433
ENSG00000099337	KCNK6	protein_coding	19	38810484	38819660	1	potassium channel, subfamily K, member 6 [Source:HGNC Symbol;Acc:6281]	-1.14146	3.67364	8.62053	0.00895898	0.216433
ENSG00000128731	HERC2	protein_coding	15	28356186	28567298	-1	HECT and RLD domain containing E3 ubiquitin protein ligase 2 [Source:HGNC Symbol;Acc:4868]	1.48466	7.80366	8.61851	0.00896561	0.216433
ENSG00000152192	POU4F1	protein_coding	13	79172497	79177673	-1	POU class 4 homeobox 1 [Source:HGNC Symbol;Acc:9218]	3.11373	1.85934	8.60702	0.00900343	0.216609
ENSG00000197629	MPEG1	protein_coding	11	58975983	58980424	-1	macrophage expressed 1 [Source:HGNC Symbol;Acc:29619]	-3.06892	7.43916	8.63795	0.00902747	0.216609
ENSG00000197872	FAM49A	protein_coding	2	16730727	16847599	-1	family with sequence similarity 49, member A [Source:HGNC Symbol;Acc:25373]	-3.05072	4.98126	8.63626	0.00903304	0.216609
ENSG00000143382	ADAMTSL4	protein_coding	1	150521884	150533413	1	ADAMTS-like 4 [Source:HGNC Symbol;Acc:19706]	-1.11184	5.37512	8.59433	0.00904545	0.216609
ENSG00000172667	ZMAT3	protein_coding	3	178735011	178790067	-1	zinc finger, matrin-type 3 [Source:HGNC Symbol;Acc:29983]	-1.21074	3.90294	8.59248	0.0090516	0.216609
ENSG00000203747	FCGR3A	protein_coding	1	161511549	161600917	-1	Fc fragment of IgG, low affinity IIIa, receptor (CD16a) [Source:HGNC Symbol;Acc:3619]	-3.45853	7.07429	8.61015	0.00911934	0.217597
ENSG00000164253	WDR41	protein_coding	5	76721795	76916436	-1	WD repeat domain 41 [Source:HGNC Symbol;Acc:25601]	-0.772177	3.41675	8.57058	0.00912466	0.217597
ENSG00000170340	B3GNT2	protein_coding	2	62423248	62451866	1	UDP-GlcNAc:betaGal beta-1,3-N-acetylglucosaminyltransferase 2 [Source:HGNC Symbol;Acc:15629]	-0.715529	4.40392	8.56554	0.00914155	0.217597
ENSG00000250565	ATP6V1E2	protein_coding	2	46717889	46769696	-1	ATPase, H+ transporting, lysosomal 31kDa, V1 subunit E2 [Source:HGNC Symbol;Acc:18125]	-2.58911	0.984582	8.5583	0.0091659	0.217597
ENSG00000260032	LINC00657	lincRNA	20	34633544	34638882	-1	long intergenic non-protein coding RNA 657 [Source:HGNC Symbol;Acc:44311]	0.796143	7.67199	8.5565	0.00917198	0.217597
ENSG00000171492	LRRC8D	protein_coding	1	90286573	90402170	1	leucine rich repeat containing 8 family, member D [Source:HGNC Symbol;Acc:16992]	-0.867008	4.18837	8.55066	0.00919167	0.217689
ENSG00000242247	ARFGAP3	protein_coding	22	43192508	43254112	-1	ADP-ribosylation factor GTPase activating protein 3 [Source:HGNC Symbol;Acc:661]	-0.743614	5.12421	8.52275	0.00928655	0.219067
ENSG00000138639	ARHGAP24	protein_coding	4	86396267	86923823	1	Rho GTPase activating protein 24 [Source:HGNC Symbol;Acc:25361]	-2.25261	2.58761	8.52142	0.00929108	0.219067
ENSG00000147852	VLDLR	protein_coding	9	2621834	2660053	1	very low density lipoprotein receptor [Source:HGNC Symbol;Acc:12698]	2.30496	2.18185	8.51951	0.00929761	0.219067
ENSG00000161800	RACGAP1	protein_coding	12	50370706	50426919	-1	Rac GTPase activating protein 1 [Source:HGNC Symbol;Acc:9804]	-1.14628	2.61818	8.51323	0.00931915	0.219183
ENSG00000254415	SIGLEC14	protein_coding	19	52145806	52150054	-1	sialic acid binding Ig-like lectin 14 [Source:HGNC Symbol;Acc:32926]	-4.75916	4.8059	8.54628	0.00933438	0.219183
ENSG00000152229	PSTPIP2	protein_coding	18	43563502	43652238	-1	proline-serine-threonine phosphatase interacting protein 2 [Source:HGNC Symbol;Acc:9581]	-3.36386	4.04994	8.52103	0.00942098	0.220524
ENSG00000159189	C1QC	protein_coding	1	22970123	22974603	1	complement component 1, q subcomponent, C chain [Source:HGNC Symbol;Acc:1245]	-2.34795	3.31065	8.50166	0.00943438	0.220524
ENSG00000184730	APOBR	protein_coding	16	28505970	28510291	1	apolipoprotein B receptor [Source:HGNC Symbol;Acc:24087]	-3.09591	6.33926	8.51306	0.00944848	0.220524
ENSG00000068724	TTC7A	protein_coding	2	47143296	47303276	1	tetratricopeptide repeat domain 7A [Source:HGNC Symbol;Acc:19750]	-1.35424	4.99845	8.46914	0.00947185	0.220524
ENSG00000106066	CPVL	protein_coding	7	29034847	29235067	-1	carboxypeptidase, vitellogenic-like [Source:HGNC Symbol;Acc:14399]	-2.81818	5.75108	8.50578	0.00947372	0.220524
ENSG00000152778	IFIT5	protein_coding	10	91174343	91180758	1	interferon-induced protein with tetratricopeptide repeats 5 [Source:HGNC Symbol;Acc:13328]	0.935079	4.10973	8.46462	0.00948768	0.220524
ENSG00000015285	WAS	protein_coding	X	48534985	48549818	1	Wiskott-Aldrich syndrome [Source:HGNC Symbol;Acc:12731]	-3.01859	5.7635	8.47723	0.00957335	0.221036
ENSG00000108599	AKAP10	protein_coding	17	19807615	19881656	-1	A kinase (PRKA) anchor protein 10 [Source:HGNC Symbol;Acc:368]	-0.767582	4.56964	8.43873	0.00957882	0.221036
ENSG00000142347	MYO1F	protein_coding	19	8585674	8642461	-1	myosin IF [Source:HGNC Symbol;Acc:7600]	-3.29303	7.83987	8.44743	0.0096786	0.221036
ENSG00000115956	PLEK	protein_coding	2	68592305	68624585	1	pleckstrin [Source:HGNC Symbol;Acc:9070]	-3.7549	7.1443	8.44306	0.00969415	0.221036
ENSG00000116678	LEPR	protein_coding	1	65886248	66107242	1	leptin receptor [Source:HGNC Symbol;Acc:6554]	1.3247	8.06383	8.39682	0.0097285	0.221036
ENSG00000158270	COLEC12	protein_coding	18	319361	500722	-1	collectin sub-family member 12 [Source:HGNC Symbol;Acc:16016]	1.36959	5.9595	8.39423	0.00973782	0.221036
ENSG00000138623	SEMA7A	protein_coding	15	74701630	74726808	-1	semaphorin 7A, GPI membrane anchor (John Milton Hagen blood group) [Source:HGNC Symbol;Acc:10741]	-1.6672	4.69484	8.40197	0.00974356	0.221036
ENSG00000111144	LTA4H	protein_coding	12	96394606	96437298	-1	leukotriene A4 hydrolase [Source:HGNC Symbol;Acc:6710]	-1.36979	7.24931	8.38964	0.00975438	0.221036
ENSG00000125505	MBOAT7	protein_coding	19	54677107	54693733	-1	membrane bound O-acyltransferase domain containing 7 [Source:HGNC Symbol;Acc:15505]	-1.58586	6.96979	8.38318	0.00977775	0.221036
ENSG00000182885	GPR97	protein_coding	16	57702099	57723975	1	G protein-coupled receptor 97 [Source:HGNC Symbol;Acc:13728]	-4.6084	6.71472	8.41108	0.00980877	0.221036
ENSG00000182253	SYNM	protein_coding	15	99638420	99675798	1	synemin, intermediate filament protein [Source:HGNC Symbol;Acc:24466]	2.05653	2.16117	8.37338	0.00981334	0.221036
ENSG00000137812	CASC5	protein_coding	15	40886218	40956540	1	cancer susceptibility candidate 5 [Source:HGNC Symbol;Acc:24054]	-2.14946	2.44455	8.36924	0.00982841	0.221036
ENSG00000137266	SLC22A23	protein_coding	6	3269196	3457256	-1	solute carrier family 22, member 23 [Source:HGNC Symbol;Acc:21106]	1.0771	4.56515	8.36883	0.00982991	0.221036
ENSG00000187116	LILRA5	protein_coding	19	54818353	54824409	-1	leukocyte immunoglobulin-like receptor, subfamily A (with TM domain), member 5 [Source:HGNC Symbol;Acc:16309]	-4.47756	6.19607	8.40396	0.0098345	0.221036
ENSG00000159339	PADI4	protein_coding	1	17634690	17690499	1	peptidyl arginine deiminase, type IV [Source:HGNC Symbol;Acc:18368]	-4.36466	5.77557	8.39817	0.00985547	0.221036
ENSG00000185920	PTCH1	protein_coding	9	98205262	98279339	-1	patched 1 [Source:HGNC Symbol;Acc:9585]	1.24927	3.76084	8.36103	0.00985839	0.221036
ENSG00000163719	MTMR14	protein_coding	3	9691117	9744077	1	myotubularin related protein 14 [Source:HGNC Symbol;Acc:26190]	-0.706532	5.06576	8.36063	0.00985983	0.221036
ENSG00000141401	IMPA2	protein_coding	18	11981024	12030876	1	inositol(myo)-1(or 4)-monophosphatase 2 [Source:HGNC Symbol;Acc:6051]	-2.5961	2.9925	8.37274	0.00987675	0.221036
ENSG00000079277	MKNK1	protein_coding	1	47023090	47082515	-1	MAP kinase interacting serine/threonine kinase 1 [Source:HGNC Symbol;Acc:7110]	-1.48464	5.65614	8.36021	0.00987872	0.221036
ENSG00000162878	PKDCC	protein_coding	2	42275160	42285668	1	protein kinase domain containing, cytoplasmic [Source:HGNC Symbol;Acc:25123]	1.72043	3.42413	8.35669	0.00989919	0.221036
ENSG00000261372	RP11-529H20.6	sense_overlapping	14	92511119	92516990	-1		2.67463	0.854672	8.34946	0.00990078	0.221036
ENSG00000166527	CLEC4D	protein_coding	12	8662071	8674962	1	C-type lectin domain family 4, member D [Source:HGNC Symbol;Acc:14554]	-5.33295	3.56691	8.38112	0.00991752	0.221036
ENSG00000170456	DENND5B	protein_coding	12	31535157	31744031	-1	DENN/MADD domain containing 5B [Source:HGNC Symbol;Acc:28338]	0.913304	4.05054	8.34459	0.00991869	0.221036
ENSG00000261222	CTD-2006K23.1	lincRNA	17	72595979	72603368	1		-2.97531	1.7158	8.34049	0.0099338	0.221036
ENSG00000163113	OTUD7B	protein_coding	1	149909705	149982625	-1	OTU domain containing 7B [Source:HGNC Symbol;Acc:16683]	0.970953	4.25189	8.33586	0.00995091	0.221036
ENSG00000100342	APOL1	protein_coding	22	36649056	36663576	1	apolipoprotein L, 1 [Source:HGNC Symbol;Acc:618]	1.18257	5.76561	8.33514	0.00995356	0.221036
ENSG00000128849	CGNL1	protein_coding	15	57668165	57842925	1	cingulin-like 1 [Source:HGNC Symbol;Acc:25931]	2.34378	7.44726	8.36322	0.00995837	0.221036
ENSG00000175591	P2RY2	protein_coding	11	72929343	72947397	1	purinergic receptor P2Y, G-protein coupled, 2 [Source:HGNC Symbol;Acc:8541]	-3.45538	2.10494	8.32207	0.010002	0.221036
ENSG00000149792	MRPL49	protein_coding	11	64889655	64894843	1	mitochondrial ribosomal protein L49 [Source:HGNC Symbol;Acc:1176]	0.66394	4.05674	8.32039	0.0100083	0.221036
ENSG00000223552	RP11-24F11.2	antisense	3	46406446	46448550	-1		-3.21585	1.55038	8.3154	0.0100268	0.221036
ENSG00000148688	RPP30	protein_coding	10	92631473	92668312	1	ribonuclease P/MRP 30kDa subunit [Source:HGNC Symbol;Acc:17688]	0.958949	3.34711	8.30651	0.01006	0.221036
ENSG00000115194	SLC30A3	protein_coding	2	27476552	27498685	-1	solute carrier family 30 (zinc transporter), member 3 [Source:HGNC Symbol;Acc:11014]	2.08223	3.16472	8.31411	0.0100658	0.221036
ENSG00000160932	LY6E	protein_coding	8	144099399	144105249	1	lymphocyte antigen 6 complex, locus E [Source:HGNC Symbol;Acc:6727]	1.16574	6.19306	8.29912	0.0100877	0.221036
ENSG00000149218	ENDOD1	protein_coding	11	94822974	94865809	1	endonuclease domain containing 1 [Source:HGNC Symbol;Acc:29129]	0.776362	5.98359	8.29655	0.0100974	0.221036
ENSG00000177694	NAALADL2	protein_coding	3	174156363	175523428	1	N-acetylated alpha-linked acidic dipeptidase-like 2 [Source:HGNC Symbol;Acc:23219]	2.42221	2.0902	8.27777	0.0101682	0.221036
ENSG00000230551	CTB-89H12.4	processed_transcript	5	148872949	148884233	-1		-1.199	4.20906	8.27726	0.0101701	0.221036
ENSG00000155592	ZKSCAN2	protein_coding	16	25247322	25269252	-1	zinc finger with KRAB and SCAN domains 2 [Source:HGNC Symbol;Acc:25677]	2.54291	2.27236	8.27579	0.0101757	0.221036
ENSG00000086730	LAT2	protein_coding	7	73613982	73644161	1	linker for activation of T cells family, member 2 [Source:HGNC Symbol;Acc:12749]	-3.41633	5.57167	8.31124	0.0101766	0.221036
ENSG00000136720	HS6ST1	protein_coding	2	128994290	129076151	-1	heparan sulfate 6-O-sulfotransferase 1 [Source:HGNC Symbol;Acc:5201]	1.22922	3.41152	8.27115	0.0101933	0.221036
ENSG00000138035	PNPT1	protein_coding	2	55861400	55921045	-1	polyribonucleotide nucleotidyltransferase 1 [Source:HGNC Symbol;Acc:23166]	0.605296	4.24221	8.26864	0.0102028	0.221036
ENSG00000100364	KIAA0930	protein_coding	22	45586219	45636650	-1	KIAA0930 [Source:HGNC Symbol;Acc:1314]	-1.32615	5.33288	8.26114	0.0102314	0.221036
ENSG00000136040	PLXNC1	protein_coding	12	94542499	94701451	1	plexin C1 [Source:HGNC Symbol;Acc:9106]	-3.77413	6.58453	8.29453	0.0102396	0.221036
ENSG00000064270	ATP2C2	protein_coding	16	84402133	84497793	1	ATPase, Ca++ transporting, type 2C, member 2 [Source:HGNC Symbol;Acc:29103]	-5.36213	2.24004	8.29255	0.0102472	0.221036
ENSG00000122694	GLIPR2	protein_coding	9	36136732	36163910	1	GLI pathogenesis-related 2 [Source:HGNC Symbol;Acc:18007]	-3.30896	5.74887	8.28219	0.0102865	0.221036
ENSG00000000938	FGR	protein_coding	1	27938575	27961788	-1	feline Gardner-Rasheed sarcoma viral oncogene homolog [Source:HGNC Symbol;Acc:3697]	-2.70349	7.66078	8.26617	0.0103021	0.221036
ENSG00000204472	AIF1	protein_coding	6	31582961	31584798	1	allograft inflammatory factor 1 [Source:HGNC Symbol;Acc:352]	-3.44231	5.77943	8.27764	0.0103039	0.221036
ENSG00000026508	CD44	protein_coding	11	35160417	35253949	1	CD44 molecule (Indian blood group) [Source:HGNC Symbol;Acc:1681]	-3.69872	8.30313	8.27376	0.0103187	0.221036
ENSG00000109472	CPE	protein_coding	4	166282346	166419472	1	carboxypeptidase E [Source:HGNC Symbol;Acc:2303]	1.55495	10.7217	8.23519	0.0103309	0.221036
ENSG00000077984	CST7	protein_coding	20	24929866	24940564	1	cystatin F (leukocystatin) [Source:HGNC Symbol;Acc:2479]	-4.17081	5.26373	8.25127	0.010405	0.221036
ENSG00000183726	TMEM50A	protein_coding	1	25664408	25688852	1	transmembrane protein 50A [Source:HGNC Symbol;Acc:30590]	-0.585031	6.07676	8.20685	0.0104408	0.221036
ENSG00000160908	ZNF394	protein_coding	7	99084142	99097947	-1	zinc finger protein 394 [Source:HGNC Symbol;Acc:18832]	-1.29218	4.60299	8.20661	0.0104417	0.221036
ENSG00000171169	NAIF1	protein_coding	9	130823512	130830485	-1	nuclear apoptosis inducing factor 1 [Source:HGNC Symbol;Acc:25446]	1.45855	2.13767	8.20022	0.0104667	0.221036
ENSG00000169413	RNASE6	protein_coding	14	21249210	21250626	1	ribonuclease, RNase A family, k6 [Source:HGNC Symbol;Acc:10048]	-2.84296	4.1718	8.23396	0.010472	0.221036
ENSG00000127507	EMR2	protein_coding	19	14843205	14889353	-1	egf-like module containing, mucin-like, hormone receptor-like 2 [Source:HGNC Symbol;Acc:3337]	-3.43231	6.56226	8.22994	0.0104876	0.221036
ENSG00000011422	PLAUR	protein_coding	19	44150247	44174699	-1	plasminogen activator, urokinase receptor [Source:HGNC Symbol;Acc:9053]	-2.67289	7.01504	8.22932	0.01049	0.221036
ENSG00000172890	NADSYN1	protein_coding	11	71164155	71235153	1	NAD synthetase 1 [Source:HGNC Symbol;Acc:29832]	-0.592545	5.96825	8.1915	0.0105009	0.221036
ENSG00000196263	ZNF471	protein_coding	19	57019212	57041590	1	zinc finger protein 471 [Source:HGNC Symbol;Acc:23226]	1.36928	2.93048	8.191	0.0105028	0.221036
ENSG00000272338	RP11-722E23.2	lincRNA	8	33218361	33218933	-1		3.57418	0.160152	8.18317	0.0105336	0.221036
ENSG00000135119	RNFT2	protein_coding	12	117176096	117291436	1	ring finger protein, transmembrane 2 [Source:HGNC Symbol;Acc:25905]	2.86448	0.290633	8.18041	0.0105445	0.221036
ENSG00000162980	ARL5A	protein_coding	2	152645498	152685006	-1	ADP-ribosylation factor-like 5A [Source:HGNC Symbol;Acc:696]	0.720222	6.37543	8.17975	0.0105471	0.221036
ENSG00000123643	SLC36A1	protein_coding	5	150816607	150871942	1	solute carrier family 36 (proton/amino acid symporter), member 1 [Source:HGNC Symbol;Acc:18761]	-1.61383	3.93751	8.17698	0.0105883	0.221036
ENSG00000132530	XAF1	protein_coding	17	6658766	6678966	1	XIAP associated factor 1 [Source:HGNC Symbol;Acc:30932]	1.09487	7.2855	8.16927	0.0105886	0.221036
ENSG00000135723	FHOD1	protein_coding	16	67263290	67281561	-1	formin homology 2 domain containing 1 [Source:HGNC Symbol;Acc:17905]	-0.897379	4.72397	8.16717	0.0105969	0.221036
ENSG00000186431	FCAR	protein_coding	19	55385704	55401838	1	Fc fragment of IgA, receptor for [Source:HGNC Symbol;Acc:3608]	-4.57269	5.51393	8.20045	0.0106031	0.221036
ENSG00000165168	CYBB	protein_coding	X	37639264	37672714	1	cytochrome b-245, beta polypeptide [Source:HGNC Symbol;Acc:2578]	-3.61596	7.77683	8.19764	0.0106142	0.221036
ENSG00000109743	BST1	protein_coding	4	15704573	15739936	1	bone marrow stromal cell antigen 1 [Source:HGNC Symbol;Acc:1118]	-1.82709	5.1499	8.19262	0.0106213	0.221036
ENSG00000134851	TMEM165	protein_coding	4	56262124	56319564	1	transmembrane protein 165 [Source:HGNC Symbol;Acc:30760]	-0.765096	5.60164	8.15335	0.0106519	0.221036
ENSG00000118855	MFSD1	protein_coding	3	158449987	158547508	1	major facilitator superfamily domain containing 1 [Source:HGNC Symbol;Acc:25874]	-0.829644	5.60886	8.15327	0.0106522	0.221036
ENSG00000161010	C5orf45	protein_coding	5	179261436	179289173	-1	chromosome 5 open reading frame 45 [Source:HGNC Symbol;Acc:30817]	1.17874	3.87563	8.15214	0.0106567	0.221036
ENSG00000177283	FZD8	protein_coding	10	35927177	35930362	-1	frizzled family receptor 8 [Source:HGNC Symbol;Acc:4046]	1.62295	5.63892	8.17459	0.010661	0.221036
ENSG00000198604	BAZ1A	protein_coding	14	35221937	35344853	-1	bromodomain adjacent to zinc finger domain, 1A [Source:HGNC Symbol;Acc:960]	-1.53933	6.03982	8.14613	0.0107001	0.221036
ENSG00000102119	EMD	protein_coding	X	153607557	153609883	1	emerin [Source:HGNC Symbol;Acc:3331]	-0.669711	4.86639	8.13888	0.0107098	0.221036
ENSG00000186185	KIF18B	protein_coding	17	43002077	43025082	-1	kinesin family member 18B [Source:HGNC Symbol;Acc:27102]	-3.14121	0.517902	8.13834	0.010712	0.221036
ENSG00000180104	EXOC3	protein_coding	5	443273	472052	1	exocyst complex component 3 [Source:HGNC Symbol;Acc:30378]	-0.489565	5.26688	8.12605	0.0107615	0.221036
ENSG00000092820	EZR	protein_coding	6	159186773	159240444	-1	ezrin [Source:HGNC Symbol;Acc:12691]	-0.792634	6.3223	8.12464	0.0107671	0.221036
ENSG00000212719	C17orf51	protein_coding	17	21428051	21477722	-1	chromosome 17 open reading frame 51 [Source:HGNC Symbol;Acc:27904]	2.97873	1.11943	8.12402	0.0107697	0.221036
ENSG00000178789	CD300LB	protein_coding	17	72517313	72527613	-1	CD300 molecule-like family member b [Source:HGNC Symbol;Acc:30811]	-3.4355	3.20852	8.15439	0.0107863	0.221036
ENSG00000147459	DOCK5	protein_coding	8	25042238	25275598	1	dedicator of cytokinesis 5 [Source:HGNC Symbol;Acc:23476]	-3.39464	6.38197	8.15366	0.0107893	0.221036
ENSG00000229644	NAMPTL	protein_coding	10	36810649	36813162	-1	nicotinamide phosphoribosyltransferase-like [Source:HGNC Symbol;Acc:17633]	-4.96911	4.83036	8.15042	0.0108023	0.221036
ENSG00000143149	ALDH9A1	protein_coding	1	165631453	165668100	-1	aldehyde dehydrogenase 9 family, member A1 [Source:HGNC Symbol;Acc:412]	0.720287	4.52773	8.1136	0.0108118	0.221036
ENSG00000164167	LSM6	protein_coding	4	147096837	147121152	1	LSM6 homolog, U6 small nuclear RNA associated (S. cerevisiae) [Source:HGNC Symbol;Acc:17017]	-0.903644	2.98125	8.10643	0.010841	0.221036
ENSG00000185052	SLC24A3	protein_coding	20	19193290	19703581	1	solute carrier family 24 (sodium/potassium/calcium exchanger), member 3 [Source:HGNC Symbol;Acc:10977]	-3.2578	0.455381	8.10448	0.0108489	0.221036
ENSG00000198663	C6orf89	protein_coding	6	36839646	36896740	1	chromosome 6 open reading frame 89 [Source:HGNC Symbol;Acc:21114]	0.691805	6.12742	8.10318	0.0108542	0.221036
ENSG00000171208	NETO2	protein_coding	16	47111614	47177908	-1	neuropilin (NRP) and tolloid (TLL)-like 2 [Source:HGNC Symbol;Acc:14644]	-2.05231	1.24688	8.10199	0.0108591	0.221036
ENSG00000130724	CHMP2A	protein_coding	19	59062933	59066491	-1	charged multivesicular body protein 2A [Source:HGNC Symbol;Acc:30216]	-0.608894	5.45638	8.09625	0.0108825	0.221186
ENSG00000130770	ATPIF1	protein_coding	1	28562620	28573417	1	ATPase inhibitory factor 1 [Source:HGNC Symbol;Acc:871]	-0.643184	4.20637	8.0873	0.0109192	0.221484
ENSG00000116127	ALMS1	protein_coding	2	73612886	73837920	1	Alstrom syndrome 1 [Source:HGNC Symbol;Acc:428]	0.67819	4.34714	8.08482	0.0109293	0.221484
ENSG00000157617	C2CD2	protein_coding	21	43305221	43373999	-1	C2 calcium-dependent domain containing 2 [Source:HGNC Symbol;Acc:1266]	1.29938	3.7927	8.08058	0.0109468	0.221511
ENSG00000166822	TMEM170A	protein_coding	16	75476952	75499395	-1	transmembrane protein 170A [Source:HGNC Symbol;Acc:29577]	0.891281	4.37311	8.07436	0.0109724	0.221522
ENSG00000075089	ACTR6	protein_coding	12	100592900	100635643	1	ARP6 actin-related protein 6 homolog (yeast) [Source:HGNC Symbol;Acc:24025]	0.817139	2.77525	8.06714	0.0110022	0.221522
ENSG00000183580	FBXL7	protein_coding	5	15500305	15939900	1	F-box and leucine-rich repeat protein 7 [Source:HGNC Symbol;Acc:13604]	1.31305	5.60729	8.06701	0.0110028	0.221522
ENSG00000185650	ZFP36L1	protein_coding	14	69254377	69263190	-1	ZFP36 ring finger protein-like 1 [Source:HGNC Symbol;Acc:1107]	-1.52204	8.50658	8.06485	0.0110117	0.221522
ENSG00000049130	KITLG	protein_coding	12	88886570	88974628	-1	KIT ligand [Source:HGNC Symbol;Acc:6343]	1.47051	3.7235	8.06078	0.0110286	0.221538
ENSG00000189079	ARID2	protein_coding	12	46123448	46301823	1	AT rich interactive domain 2 (ARID, RFX-like) [Source:HGNC Symbol;Acc:18037]	-0.589226	4.76993	8.05665	0.0110458	0.221559
ENSG00000240344	PPIL3	protein_coding	2	201735630	201754026	-1	peptidylprolyl isomerase (cyclophilin)-like 3 [Source:HGNC Symbol;Acc:9262]	1.45425	2.897	8.04553	0.0110921	0.221875
ENSG00000185088	RPS27L	protein_coding	15	63418071	63450220	-1	ribosomal protein S27-like [Source:HGNC Symbol;Acc:18476]	-0.654604	3.48694	8.03854	0.0111213	0.221875
ENSG00000134333	LDHA	protein_coding	11	18415935	18429972	1	lactate dehydrogenase A [Source:HGNC Symbol;Acc:6535]	-0.923796	8.20799	8.02828	0.0111644	0.221875
ENSG00000099864	PALM	protein_coding	19	708953	748329	1	paralemmin [Source:HGNC Symbol;Acc:8594]	1.21718	5.59865	8.02397	0.0111826	0.221875
ENSG00000115641	FHL2	protein_coding	2	105974169	106054970	-1	four and a half LIM domains 2 [Source:HGNC Symbol;Acc:3703]	1.0944	5.48213	8.01879	0.0112044	0.221875
ENSG00000106333	PCOLCE	protein_coding	7	100199800	100205798	1	procollagen C-endopeptidase enhancer [Source:HGNC Symbol;Acc:8738]	2.52804	1.24565	8.01483	0.0112212	0.221875
ENSG00000131386	GALNT15	protein_coding	3	16216156	16273499	1	UDP-N-acetyl-alpha-D-galactosamine:polypeptide N-acetylgalactosaminyltransferase 15 [Source:HGNC Symbol;Acc:21531]	1.97133	5.18653	8.04608	0.0112315	0.221875
ENSG00000158062	UBXN11	protein_coding	1	26607819	26644854	-1	UBX domain protein 11 [Source:HGNC Symbol;Acc:30600]	-1.37479	4.83091	8.00922	0.0112449	0.221875
ENSG00000163162	RNF149	protein_coding	2	101887681	101925163	-1	ring finger protein 149 [Source:HGNC Symbol;Acc:23137]	-2.39258	7.30434	8.02568	0.0112553	0.221875
ENSG00000226328	CTA-217C2.1	lincRNA	22	45528901	45559662	-1		-1.32727	2.2743	8.00677	0.0112554	0.221875
ENSG00000091317	CMTM6	protein_coding	3	32522804	32544900	-1	CKLF-like MARVEL transmembrane domain containing 6 [Source:HGNC Symbol;Acc:19177]	-1.83161	6.64084	8.01371	0.0112572	0.221875
ENSG00000141858	SAMD1	protein_coding	19	14198652	14201848	-1	sterile alpha motif domain containing 1 [Source:HGNC Symbol;Acc:17958]	0.810634	4.65509	8.00497	0.011263	0.221875
ENSG00000075275	CELSR1	protein_coding	22	46756731	46933067	-1	cadherin, EGF LAG seven-pass G-type receptor 1 [Source:HGNC Symbol;Acc:1850]	1.18964	6.19234	7.99262	0.0113156	0.221875
ENSG00000175895	PLEKHF2	protein_coding	8	96146032	96168912	1	pleckstrin homology domain containing, family F (with FYVE domain) member 2 [Source:HGNC Symbol;Acc:20757]	-0.991264	3.90854	7.99132	0.0113212	0.221875
ENSG00000120509	PDZD11	protein_coding	X	69506445	69510364	-1	PDZ domain containing 11 [Source:HGNC Symbol;Acc:28034]	0.858398	3.04662	7.99065	0.011324	0.221875
ENSG00000167613	LAIR1	protein_coding	19	54865362	54882165	-1	leukocyte-associated immunoglobulin-like receptor 1 [Source:HGNC Symbol;Acc:6477]	-3.25331	4.86325	8.02358	0.0113266	0.221875
ENSG00000137462	TLR2	protein_coding	4	154622652	154626851	1	toll-like receptor 2 [Source:HGNC Symbol;Acc:11848]	-3.02116	5.76261	8.01803	0.0113501	0.221875
ENSG00000130764	LRRC47	protein_coding	1	3696784	3713068	-1	leucine rich repeat containing 47 [Source:HGNC Symbol;Acc:29207]	0.634429	4.30336	7.98089	0.0113659	0.221875
ENSG00000112414	GPR126	protein_coding	6	142622991	142767403	1	G protein-coupled receptor 126 [Source:HGNC Symbol;Acc:13841]	1.59263	8.94058	7.9745	0.0113933	0.221875
ENSG00000168778	TCTN2	protein_coding	12	124155660	124192948	1	tectonic family member 2 [Source:HGNC Symbol;Acc:25774]	1.49576	2.5355	7.97003	0.0114126	0.221875
ENSG00000005513	SOX8	protein_coding	16	1031808	1036979	1	SRY (sex determining region Y)-box 8 [Source:HGNC Symbol;Acc:11203]	1.50493	2.07198	7.97	0.0114127	0.221875
ENSG00000088387	DOCK9	protein_coding	13	99445741	99738879	-1	dedicator of cytokinesis 9 [Source:HGNC Symbol;Acc:14132]	1.11738	7.41468	7.96894	0.0114173	0.221875
ENSG00000064763	FAR2	protein_coding	12	29302036	29493913	1	fatty acyl CoA reductase 2 [Source:HGNC Symbol;Acc:25531]	-0.962985	4.28424	7.95879	0.0114612	0.221875
ENSG00000167037	SGSM1	protein_coding	22	25202236	25323545	1	small G protein signaling modulator 1 [Source:HGNC Symbol;Acc:29410]	1.9616	3.29586	7.97604	0.0114613	0.221875
ENSG00000214212	C19orf38	protein_coding	19	10947251	10980466	1	chromosome 19 open reading frame 38 [Source:HGNC Symbol;Acc:34073]	-3.69986	4.67103	7.99128	0.0114646	0.221875
ENSG00000005102	MEOX1	protein_coding	17	41717756	41739322	-1	mesenchyme homeobox 1 [Source:HGNC Symbol;Acc:7013]	-2.41214	0.392163	7.94673	0.0115136	0.222005
ENSG00000130309	COLGALT1	protein_coding	19	17666403	17693971	1	collagen beta(1-O)galactosyltransferase 1 [Source:HGNC Symbol;Acc:26182]	-1.13486	6.26205	7.94551	0.0115189	0.222005
ENSG00000103044	HAS3	protein_coding	16	69139467	69152622	1	hyaluronan synthase 3 [Source:HGNC Symbol;Acc:4820]	2.4675	2.45899	7.94533	0.0115197	0.222005
ENSG00000162551	ALPL	protein_coding	1	21835858	21904905	1	alkaline phosphatase, liver/bone/kidney [Source:HGNC Symbol;Acc:438]	-5.03386	7.12632	7.9721	0.0115475	0.222229
ENSG00000160255	ITGB2	protein_coding	21	46305868	46351904	-1	integrin, beta 2 (complement component 3 receptor 3 and 4 subunit) [Source:HGNC Symbol;Acc:6155]	-3.28953	8.4094	7.96092	0.0115905	0.222512
ENSG00000134769	DTNA	protein_coding	18	32073254	32471808	1	dystrobrevin, alpha [Source:HGNC Symbol;Acc:3057]	2.08575	1.77327	7.92822	0.0115946	0.222512
ENSG00000139618	BRCA2	protein_coding	13	32889611	32973805	1	breast cancer 2, early onset [Source:HGNC Symbol;Acc:1101]	-1.43214	2.03131	7.91995	0.0116309	0.222746
ENSG00000166986	MARS	protein_coding	12	57869228	57911352	1	methionyl-tRNA synthetase [Source:HGNC Symbol;Acc:6898]	-0.673757	5.67128	7.91809	0.0116391	0.222746
ENSG00000273290	CTC-297N7.8	lincRNA	17	10575791	10579323	-1		1.23763	2.48342	7.91186	0.0116666	0.222962
ENSG00000110619	CARS	protein_coding	11	3022152	3078843	-1	cysteinyl-tRNA synthetase [Source:HGNC Symbol;Acc:1493]	-0.532724	4.81591	7.90594	0.0116929	0.223056
ENSG00000106565	TMEM176B	protein_coding	7	150488373	150498448	-1	transmembrane protein 176B [Source:HGNC Symbol;Acc:29596]	-2.45181	4.08303	7.93631	0.011704	0.223056
ENSG00000137962	ARHGAP29	protein_coding	1	94614544	94740624	-1	Rho GTPase activating protein 29 [Source:HGNC Symbol;Acc:30207]	1.13681	6.27235	7.89924	0.0117226	0.223102
ENSG00000163694	RBM47	protein_coding	4	40425272	40632892	-1	RNA binding motif protein 47 [Source:HGNC Symbol;Acc:30358]	-3.98546	5.25332	7.92256	0.0117648	0.223239
ENSG00000197535	MYO5A	protein_coding	15	52599480	52821247	-1	myosin VA (heavy chain 12, myoxin) [Source:HGNC Symbol;Acc:7602]	-0.777267	5.77554	7.88821	0.0117718	0.223239
ENSG00000140332	TLE3	protein_coding	15	70340129	70390515	-1	transducin-like enhancer of split 3 (E(sp1) homolog, Drosophila) [Source:HGNC Symbol;Acc:11839]	-1.52899	6.94915	7.88596	0.0117818	0.223239
ENSG00000101265	RASSF2	protein_coding	20	4760669	4804291	-1	Ras association (RalGDS/AF-6) domain family member 2 [Source:HGNC Symbol;Acc:9883]	-3.7757	7.14537	7.90862	0.0118267	0.223239
ENSG00000063180	CA11	protein_coding	19	49141199	49149569	-1	carbonic anhydrase XI [Source:HGNC Symbol;Acc:1370]	1.10616	2.36808	7.86142	0.0118921	0.223239
ENSG00000148429	USP6NL	protein_coding	10	11495945	11653753	-1	USP6 N-terminal like [Source:HGNC Symbol;Acc:16858]	0.897997	4.75059	7.85774	0.0119088	0.223239
ENSG00000149289	ZC3H12C	protein_coding	11	109964087	110042566	1	zinc finger CCCH-type containing 12C [Source:HGNC Symbol;Acc:29362]	1.53832	3.03277	7.85652	0.0119143	0.223239
ENSG00000225783	MIAT	lincRNA	22	27042392	27072438	1	myocardial infarction associated transcript (non-protein coding) [Source:HGNC Symbol;Acc:33425]	-0.910484	4.77565	7.85537	0.0119195	0.223239
ENSG00000137166	FOXP4	protein_coding	6	41514164	41570122	1	forkhead box P4 [Source:HGNC Symbol;Acc:20842]	1.24175	6.00293	7.85206	0.0119345	0.223239
ENSG00000164684	ZNF704	protein_coding	8	81540686	81787016	-1	zinc finger protein 704 [Source:HGNC Symbol;Acc:32291]	1.68116	3.97586	7.86952	0.0119381	0.223239
ENSG00000116701	NCF2	protein_coding	1	183524698	183560011	-1	neutrophil cytosolic factor 2 [Source:HGNC Symbol;Acc:7661]	-3.90773	7.51433	7.8824	0.0119442	0.223239
ENSG00000136874	STX17	protein_coding	9	102668915	102732618	1	syntaxin 17 [Source:HGNC Symbol;Acc:11432]	0.668085	3.64715	7.83682	0.0120039	0.223239
ENSG00000137959	IFI44L	protein_coding	1	79085607	79111830	1	interferon-induced protein 44-like [Source:HGNC Symbol;Acc:17817]	1.87148	6.97052	7.8618	0.0120076	0.223239
ENSG00000100319	ZMAT5	protein_coding	22	30126945	30163000	-1	zinc finger, matrin-type 5 [Source:HGNC Symbol;Acc:28046]	-0.758244	2.67358	7.83398	0.0120169	0.223239
ENSG00000186810	CXCR3	protein_coding	X	70835766	70838367	-1	chemokine (C-X-C motif) receptor 3 [Source:HGNC Symbol;Acc:4540]	-2.00317	1.1524	7.82912	0.0120391	0.223239
ENSG00000084072	PPIE	protein_coding	1	40157854	40229586	1	peptidylprolyl isomerase E (cyclophilin E) [Source:HGNC Symbol;Acc:9258]	0.855142	3.94012	7.82085	0.012077	0.223239
ENSG00000171840	NINJ2	protein_coding	12	673462	772945	-1	ninjurin 2 [Source:HGNC Symbol;Acc:7825]	-2.14084	3.83547	7.85123	0.0120857	0.223239
ENSG00000137965	IFI44	protein_coding	1	79115481	79129763	1	interferon-induced protein 44 [Source:HGNC Symbol;Acc:16938]	1.53811	5.52288	7.84033	0.012086	0.223239
ENSG00000057252	SOAT1	protein_coding	1	179262925	179327815	1	sterol O-acyltransferase 1 [Source:HGNC Symbol;Acc:11177]	-1.22615	4.49872	7.81064	0.0121241	0.223239
ENSG00000116857	TMEM9	protein_coding	1	201103900	201140702	-1	transmembrane protein 9 [Source:HGNC Symbol;Acc:18823]	0.672702	4.08318	7.81043	0.0121251	0.223239
ENSG00000075218	GTSE1	protein_coding	22	46692638	46726707	1	G-2 and S-phase expressed 1 [Source:HGNC Symbol;Acc:13698]	-2.60584	1.1669	7.80554	0.0121477	0.223239
ENSG00000112877	CEP72	protein_coding	5	612387	667283	1	centrosomal protein 72kDa [Source:HGNC Symbol;Acc:25547]	2.68927	0.520401	7.79502	0.0121965	0.223239
ENSG00000205978	NYNRIN	protein_coding	14	24867992	24888494	1	NYN domain and retroviral integrase containing [Source:HGNC Symbol;Acc:20165]	1.66866	7.15778	7.79251	0.0122082	0.223239
ENSG00000073711	PPP2R3A	protein_coding	3	135684515	135866733	1	protein phosphatase 2, regulatory subunit B'', alpha [Source:HGNC Symbol;Acc:9307]	1.54324	2.85121	7.79221	0.0122096	0.223239
ENSG00000117115	PADI2	protein_coding	1	17393256	17445948	-1	peptidyl arginine deiminase, type II [Source:HGNC Symbol;Acc:18341]	-4.606	6.40515	7.82407	0.0122105	0.223239
ENSG00000217128	FNIP1	protein_coding	5	130977407	131132710	-1	folliculin interacting protein 1 [Source:HGNC Symbol;Acc:29418]	-1.18032	4.45785	7.78922	0.0122235	0.223239
ENSG00000116815	CD58	protein_coding	1	117057157	117113661	-1	CD58 molecule [Source:HGNC Symbol;Acc:1688]	-0.882717	4.85541	7.78482	0.012244	0.223239
ENSG00000171490	RSL1D1	protein_coding	16	11929056	11945442	-1	ribosomal L1 domain containing 1 [Source:HGNC Symbol;Acc:24534]	0.556607	5.78464	7.78338	0.0122508	0.223239
ENSG00000183386	FHL3	protein_coding	1	38462442	38471278	-1	four and a half LIM domains 3 [Source:HGNC Symbol;Acc:3704]	-1.08994	4.21148	7.78126	0.0122607	0.223239
ENSG00000105793	GTPBP10	protein_coding	7	89964537	90020769	1	GTP-binding protein 10 (putative) [Source:HGNC Symbol;Acc:25106]	0.869398	3.17579	7.77501	0.0122899	0.223239
ENSG00000137522	RNF121	protein_coding	11	71639747	71708643	1	ring finger protein 121 [Source:HGNC Symbol;Acc:21070]	0.899401	3.27366	7.77268	0.0123008	0.223239
ENSG00000115128	SF3B14	protein_coding	2	24290454	24299313	-1	Pre-mRNA branch site protein p14 [Source:UniProtKB/Swiss-Prot;Acc:Q9Y3B4]	-0.550167	4.48883	7.77224	0.0123029	0.223239
ENSG00000146066	HIGD2A	protein_coding	5	175815748	175816772	1	HIG1 hypoxia inducible domain family, member 2A [Source:HGNC Symbol;Acc:28311]	-0.763961	4.16197	7.77128	0.0123074	0.223239
ENSG00000110844	PRPF40B	protein_coding	12	49962001	50038449	1	PRP40 pre-mRNA processing factor 40 homolog B (S. cerevisiae) [Source:HGNC Symbol;Acc:25031]	1.10361	2.90253	7.77007	0.0123131	0.223239
ENSG00000180509	KCNE1	protein_coding	21	35818988	35884573	-1	potassium voltage-gated channel, Isk-related family, member 1 [Source:HGNC Symbol;Acc:6240]	-3.90078	2.03938	7.7729	0.012347	0.223239
ENSG00000105926	MPP6	protein_coding	7	24612887	24733812	1	membrane protein, palmitoylated 6 (MAGUK p55 subfamily member 6) [Source:HGNC Symbol;Acc:18167]	1.93859	2.24333	7.76273	0.0123477	0.223239
ENSG00000118508	RAB32	protein_coding	6	146864829	146876101	1	RAB32, member RAS oncogene family [Source:HGNC Symbol;Acc:9772]	-1.01616	3.49765	7.76259	0.0123484	0.223239
ENSG00000173068	BNC2	protein_coding	9	16409501	16870841	-1	basonuclin 2 [Source:HGNC Symbol;Acc:30988]	1.55169	4.7897	7.77674	0.0123527	0.223239
ENSG00000064012	CASP8	protein_coding	2	202098166	202152434	1	caspase 8, apoptosis-related cysteine peptidase [Source:HGNC Symbol;Acc:1509]	-1.75699	4.60241	7.7777	0.012374	0.223239
ENSG00000071575	TRIB2	protein_coding	2	12857015	12882860	1	tribbles pseudokinase 2 [Source:HGNC Symbol;Acc:30809]	0.813183	6.05051	7.75615	0.0123787	0.223239
ENSG00000197841	ZNF181	protein_coding	19	35225060	35233777	1	zinc finger protein 181 [Source:HGNC Symbol;Acc:12971]	1.00861	2.47953	7.74535	0.0124299	0.223765
ENSG00000108523	RNF167	protein_coding	17	4843303	4848517	1	ring finger protein 167 [Source:HGNC Symbol;Acc:24544]	-0.512796	5.82963	7.7369	0.0124702	0.223765
ENSG00000117650	NEK2	protein_coding	1	211836114	211848960	-1	NIMA-related kinase 2 [Source:HGNC Symbol;Acc:7745]	-2.34038	0.718016	7.73433	0.0124824	0.223765
ENSG00000254703	SENCR	antisense	11	128561567	128565918	-1	smooth muscle and endothelial cell enriched migration/differentiation-associated long non-coding RNA [Source:HGNC Symbol;Acc:44177]	1.17636	2.51751	7.73358	0.012486	0.223765
ENSG00000148358	GPR107	protein_coding	9	132815705	132902448	1	G protein-coupled receptor 107 [Source:HGNC Symbol;Acc:17830]	0.893007	6.37484	7.73271	0.0124901	0.223765
ENSG00000127580	WDR24	protein_coding	16	734622	740444	-1	WD repeat domain 24 [Source:HGNC Symbol;Acc:20852]	1.04944	2.80731	7.7295	0.0125055	0.223765
ENSG00000166523	CLEC4E	protein_coding	12	8685901	8693559	-1	C-type lectin domain family 4, member E [Source:HGNC Symbol;Acc:14555]	-4.25927	4.62932	7.75213	0.0125482	0.224012
ENSG00000104643	MTMR9	protein_coding	8	11141925	11185646	1	myotubularin related protein 9 [Source:HGNC Symbol;Acc:14596]	1.25156	4.18246	7.71983	0.0125518	0.224012
ENSG00000116221	MRPL37	protein_coding	1	54649714	54691137	1	mitochondrial ribosomal protein L37 [Source:HGNC Symbol;Acc:14034]	-0.716651	4.86553	7.69614	0.0126662	0.224448
ENSG00000136689	IL1RN	protein_coding	2	113864791	113891593	1	interleukin 1 receptor antagonist [Source:HGNC Symbol;Acc:6000]	-4.66675	5.49681	7.72569	0.012675	0.224448
ENSG00000137491	SLCO2B1	protein_coding	11	74811608	74917594	1	solute carrier organic anion transporter family, member 2B1 [Source:HGNC Symbol;Acc:10962]	-2.90297	3.53892	7.71438	0.0127296	0.224448
ENSG00000152207	CYSLTR2	protein_coding	13	49280951	49283498	1	cysteinyl leukotriene receptor 2 [Source:HGNC Symbol;Acc:18274]	1.14228	3.69779	7.68252	0.0127325	0.224448
ENSG00000066933	MYO9A	protein_coding	15	72114632	72410918	-1	myosin IXA [Source:HGNC Symbol;Acc:7608]	0.817355	4.98534	7.6825	0.0127326	0.224448
ENSG00000005175	RPAP3	protein_coding	12	48057070	48099844	-1	RNA polymerase II associated protein 3 [Source:HGNC Symbol;Acc:26151]	-0.892356	3.49985	7.67753	0.0127569	0.224448
ENSG00000125247	TMTC4	protein_coding	13	101256181	101327347	-1	transmembrane and tetratricopeptide repeat containing 4 [Source:HGNC Symbol;Acc:25904]	0.982012	3.31862	7.6678	0.0128046	0.224448
ENSG00000140368	PSTPIP1	protein_coding	15	77285700	77329673	1	proline-serine-threonine phosphatase interacting protein 1 [Source:HGNC Symbol;Acc:9580]	-2.62429	4.49533	7.6963	0.0128175	0.224448
ENSG00000116489	CAPZA1	protein_coding	1	113161795	113214241	1	capping protein (actin filament) muscle Z-line, alpha 1 [Source:HGNC Symbol;Acc:1488]	-1.21915	7.11269	7.66274	0.0128294	0.224448
ENSG00000136653	RASSF5	protein_coding	1	206680879	206762616	1	Ras association (RalGDS/AF-6) domain family member 5 [Source:HGNC Symbol;Acc:17609]	-2.80089	6.68917	7.69184	0.0128393	0.224448
ENSG00000104059	FAM189A1	protein_coding	15	29412457	29862927	-1	family with sequence similarity 189, member A1 [Source:HGNC Symbol;Acc:29075]	1.79106	4.77634	7.69155	0.0128407	0.224448
ENSG00000162290	DCP1A	protein_coding	3	53317447	53381654	-1	decapping mRNA 1A [Source:HGNC Symbol;Acc:18714]	0.529072	4.68348	7.65567	0.0128643	0.224448
ENSG00000005059	CCDC109B	protein_coding	4	110481361	110609874	1	coiled-coil domain containing 109B [Source:HGNC Symbol;Acc:26076]	-0.835276	3.75957	7.65545	0.0128654	0.224448
ENSG00000127954	STEAP4	protein_coding	7	87905744	87936206	-1	STEAP family member 4 [Source:HGNC Symbol;Acc:21923]	-4.23766	5.39493	7.67583	0.0129179	0.224448
ENSG00000163993	S100P	protein_coding	4	6694796	6698897	1	S100 calcium binding protein P [Source:HGNC Symbol;Acc:10504]	-3.22024	3.90114	7.67406	0.0129267	0.224448
ENSG00000167685	ZNF444	protein_coding	19	56643968	56672262	1	zinc finger protein 444 [Source:HGNC Symbol;Acc:16052]	0.945162	3.81762	7.63777	0.012953	0.224448
ENSG00000075884	ARHGAP15	protein_coding	2	143848931	144525921	1	Rho GTPase activating protein 15 [Source:HGNC Symbol;Acc:21030]	-3.19827	4.71287	7.6607	0.0129927	0.224448
ENSG00000088854	C20orf194	protein_coding	20	3229951	3388272	-1	chromosome 20 open reading frame 194 [Source:HGNC Symbol;Acc:17721]	0.918385	4.25714	7.62738	0.0130049	0.224448
ENSG00000171049	FPR2	protein_coding	19	52255279	52273779	1	formyl peptide receptor 2 [Source:HGNC Symbol;Acc:3827]	-4.36881	6.26021	7.65443	0.0130238	0.224448
ENSG00000106089	STX1A	protein_coding	7	73113536	73134002	-1	syntaxin 1A (brain) [Source:HGNC Symbol;Acc:11433]	-1.90602	2.47034	7.62312	0.0130262	0.224448
ENSG00000181631	P2RY13	protein_coding	3	151044100	151047336	-1	purinergic receptor P2Y, G-protein coupled, 13 [Source:HGNC Symbol;Acc:4537]	-3.78614	5.3899	7.64892	0.0130513	0.224448
ENSG00000125846	ZNF133	protein_coding	20	18269121	18297640	1	zinc finger protein 133 [Source:HGNC Symbol;Acc:12917]	0.856133	3.03856	7.61573	0.0130632	0.224448
ENSG00000104450	SPAG1	protein_coding	8	101170134	101271506	1	sperm associated antigen 1 [Source:HGNC Symbol;Acc:11212]	-1.91022	2.09004	7.61323	0.0130758	0.224448
ENSG00000161547	SRSF2	protein_coding	17	74730197	74733456	-1	serine/arginine-rich splicing factor 2 [Source:HGNC Symbol;Acc:10783]	-0.605006	6.60342	7.61287	0.0130776	0.224448
ENSG00000101811	CSTF2	protein_coding	X	100075384	100095921	1	cleavage stimulation factor, 3' pre-RNA, subunit 2, 64kDa [Source:HGNC Symbol;Acc:2484]	0.975637	2.32767	7.61229	0.0130806	0.224448
ENSG00000163754	GYG1	protein_coding	3	148709128	148745419	1	glycogenin 1 [Source:HGNC Symbol;Acc:4699]	-1.91786	5.92983	7.64084	0.0130916	0.224448
ENSG00000169385	RNASE2	protein_coding	14	21423611	21424595	1	ribonuclease, RNase A family, 2 (liver, eosinophil-derived neurotoxin) [Source:HGNC Symbol;Acc:10045]	-3.57554	3.68292	7.63988	0.0130964	0.224448
ENSG00000131437	KIF3A	protein_coding	5	132028320	132073330	-1	kinesin family member 3A [Source:HGNC Symbol;Acc:6319]	1.10473	3.17319	7.60724	0.013106	0.224448
ENSG00000066294	CD84	protein_coding	1	160510885	160549306	-1	CD84 molecule [Source:HGNC Symbol;Acc:1704]	-2.71629	4.14643	7.63095	0.0131412	0.224448
ENSG00000104714	ERICH1	protein_coding	8	564746	688106	-1	glutamate-rich 1 [Source:HGNC Symbol;Acc:27234]	-0.716396	4.41848	7.59909	0.0131472	0.224448
ENSG00000162607	USP1	protein_coding	1	62901968	62917475	1	ubiquitin specific peptidase 1 [Source:HGNC Symbol;Acc:12607]	0.937364	4.57112	7.59048	0.0131908	0.224448
ENSG00000263244	RP11-473I1.10	sense_intronic	16	9201098	9207038	1		-1.18362	5.91813	7.59034	0.0131915	0.224448
ENSG00000183696	UPP1	protein_coding	7	48128225	48148330	1	uridine phosphorylase 1 [Source:HGNC Symbol;Acc:12576]	-2.0889	5.59976	7.61786	0.0132071	0.224448
ENSG00000144824	PHLDB2	protein_coding	3	111451344	111695364	1	pleckstrin homology-like domain, family B, member 2 [Source:HGNC Symbol;Acc:29573]	0.894527	4.17784	7.5863	0.0132121	0.224448
ENSG00000175806	MSRA	protein_coding	8	9911778	10286401	1	methionine sulfoxide reductase A [Source:HGNC Symbol;Acc:7377]	-1.43081	3.00718	7.58613	0.0132129	0.224448
ENSG00000160712	IL6R	protein_coding	1	154377669	154441926	1	interleukin 6 receptor [Source:HGNC Symbol;Acc:6019]	-2.96753	6.24901	7.61051	0.0132443	0.224448
ENSG00000184674	GSTT1	protein_coding	22	24376133	24384680	-1	glutathione S-transferase theta 1 [Source:HGNC Symbol;Acc:4641]	3.21218	3.37624	7.61039	0.0132449	0.224448
ENSG00000186205	MARC1	protein_coding	1	220960101	220987735	1	mitochondrial amidoxime reducing component 1 [Source:HGNC Symbol;Acc:26189]	-4.56945	2.85865	7.60556	0.0132694	0.224448
ENSG00000101916	TLR8	protein_coding	X	12924739	12941288	1	toll-like receptor 8 [Source:HGNC Symbol;Acc:15632]	-4.30227	5.90117	7.59959	0.0132998	0.224448
ENSG00000257335	MGAM	protein_coding	7	141607613	141806547	1	maltase-glucoamylase (alpha-glucosidase) [Source:HGNC Symbol;Acc:7043]	-4.58229	7.13719	7.59594	0.0133183	0.224448
ENSG00000076554	TPD52	protein_coding	8	80870571	81143467	-1	tumor protein D52 [Source:HGNC Symbol;Acc:12005]	0.934425	4.93331	7.56492	0.0133214	0.224448
ENSG00000077549	CAPZB	protein_coding	1	19665267	19812066	-1	capping protein (actin filament) muscle Z-line, beta [Source:HGNC Symbol;Acc:1491]	-0.628913	7.12811	7.5637	0.0133277	0.224448
ENSG00000196735	HLA-DQA1	protein_coding	6	32595956	32614839	1	major histocompatibility complex, class II, DQ alpha 1 [Source:HGNC Symbol;Acc:4942]	-1.84224	4.58344	7.59131	0.013328	0.224448
ENSG00000155926	SLA	protein_coding	8	134048973	134115298	-1	Src-like-adaptor [Source:HGNC Symbol;Acc:10902]	-3.08645	6.51613	7.59386	0.0133289	0.224448
ENSG00000092108	SCFD1	protein_coding	14	31091318	31205018	1	sec1 family domain containing 1 [Source:HGNC Symbol;Acc:20726]	-0.605181	4.72528	7.56137	0.0133397	0.224448
ENSG00000078018	MAP2	protein_coding	2	210288782	210598842	1	microtubule-associated protein 2 [Source:HGNC Symbol;Acc:6839]	1.66089	2.66189	7.56077	0.0133427	0.224448
ENSG00000213585	VDAC1	protein_coding	5	133307606	133340824	-1	voltage-dependent anion channel 1 [Source:HGNC Symbol;Acc:12669]	-0.73017	5.27472	7.55903	0.0133517	0.224448
ENSG00000146521	C6orf123	protein_coding	6	168185217	168197539	-1	chromosome 6 open reading frame 123 [Source:HGNC Symbol;Acc:21235]	3.23633	0.958937	7.55593	0.0133677	0.224448
ENSG00000197226	TBC1D9B	protein_coding	5	179289066	179334859	-1	TBC1 domain family, member 9B (with GRAM domain) [Source:HGNC Symbol;Acc:29097]	0.705326	6.87113	7.55178	0.0133891	0.224448
ENSG00000133026	MYH10	protein_coding	17	8377523	8534079	-1	myosin, heavy chain 10, non-muscle [Source:HGNC Symbol;Acc:7568]	1.29335	6.2576	7.55125	0.0133918	0.224448
ENSG00000167552	TUBA1A	protein_coding	12	49578579	49583107	-1	tubulin, alpha 1a [Source:HGNC Symbol;Acc:20766]	-1.20823	7.61648	7.54308	0.0134341	0.224883
ENSG00000013810	TACC3	protein_coding	4	1723227	1746898	1	transforming, acidic coiled-coil containing protein 3 [Source:HGNC Symbol;Acc:11524]	-1.75163	4.7852	7.55408	0.0134687	0.225188
ENSG00000058866	DGKG	protein_coding	3	185823457	186080026	-1	diacylglycerol kinase, gamma 90kDa [Source:HGNC Symbol;Acc:2853]	-3.31733	1.2704	7.53248	0.0134892	0.225257
ENSG00000164291	ARSK	protein_coding	5	94890778	94940768	1	arylsulfatase family, member K [Source:HGNC Symbol;Acc:25239]	2.10792	2.27584	7.52105	0.0135489	0.22598
ENSG00000115307	AUP1	protein_coding	2	74753772	74757066	-1	ancient ubiquitous protein 1 [Source:HGNC Symbol;Acc:891]	-0.456961	5.92902	7.50252	0.0136464	0.226699
ENSG00000163563	MNDA	protein_coding	1	158801107	158819296	1	myeloid cell nuclear differentiation antigen [Source:HGNC Symbol;Acc:7183]	-3.86727	8.07377	7.52479	0.0136868	0.226699
ENSG00000171365	CLCN5	protein_coding	X	49687225	49863892	1	chloride channel, voltage-sensitive 5 [Source:HGNC Symbol;Acc:2023]	-1.23759	3.06797	7.48771	0.0137248	0.226699
ENSG00000141499	WRAP53	protein_coding	17	7589389	7606820	1	WD repeat containing, antisense to TP53 [Source:HGNC Symbol;Acc:25522]	-0.966276	2.31644	7.48672	0.0137301	0.226699
ENSG00000164659	KIAA1324L	protein_coding	7	86506222	86689015	-1	KIAA1324-like [Source:HGNC Symbol;Acc:21945]	2.42556	2.68278	7.48431	0.0137429	0.226699
ENSG00000149016	TUT1	protein_coding	11	62342517	62359649	-1	terminal uridylyl transferase 1, U6 snRNA-specific [Source:HGNC Symbol;Acc:26184]	1.56398	2.18881	7.48421	0.0137434	0.226699
ENSG00000115590	IL1R2	protein_coding	2	102608306	102645006	1	interleukin 1 receptor, type II [Source:HGNC Symbol;Acc:5994]	-4.55088	6.32929	7.51351	0.0137463	0.226699
ENSG00000124120	TTPAL	protein_coding	20	43104526	43123244	1	tocopherol (alpha) transfer protein-like [Source:HGNC Symbol;Acc:16114]	-1.08064	3.46002	7.48244	0.0137528	0.226699
ENSG00000116679	IVNS1ABP	protein_coding	1	185265520	185286461	-1	influenza virus NS1A binding protein [Source:HGNC Symbol;Acc:16951]	-1.9562	7.5409	7.48242	0.0137638	0.226699
ENSG00000112984	KIF20A	protein_coding	5	137514408	137523404	1	kinesin family member 20A [Source:HGNC Symbol;Acc:9787]	-2.41796	1.6634	7.48013	0.0137652	0.226699
ENSG00000186716	BCR	protein_coding	22	23521891	23660224	1	breakpoint cluster region [Source:HGNC Symbol;Acc:1014]	0.811849	6.40699	7.4786	0.0137733	0.226699
ENSG00000167074	TEF	protein_coding	22	41763337	41795330	1	thyrotrophic embryonic factor [Source:HGNC Symbol;Acc:11722]	1.8299	2.78768	7.46939	0.0138225	0.226914
ENSG00000248166	AC008984.2	processed_transcript	19	54820182	54848439	-1		-4.99868	2.43014	7.49645	0.0138368	0.226914
ENSG00000143515	ATP8B2	protein_coding	1	154298029	154323783	1	ATPase, aminophospholipid transporter, class I, type 8B, member 2 [Source:HGNC Symbol;Acc:13534]	0.742065	6.31133	7.46461	0.0138482	0.226914
ENSG00000198382	UVRAG	protein_coding	11	75526212	75854239	1	UV radiation resistance associated [Source:HGNC Symbol;Acc:12640]	0.86105	5.01116	7.45486	0.0139006	0.226914
ENSG00000126709	IFI6	protein_coding	1	27992572	27998729	-1	interferon, alpha-inducible protein 6 [Source:HGNC Symbol;Acc:4054]	1.63359	6.26493	7.46968	0.0139141	0.226914
ENSG00000188039	NWD1	protein_coding	19	16830787	16928774	1	NACHT and WD repeat domain containing 1 [Source:HGNC Symbol;Acc:27619]	2.62161	1.15427	7.45105	0.0139211	0.226914
ENSG00000149923	PPP4C	protein_coding	16	30087299	30096698	1	protein phosphatase 4, catalytic subunit [Source:HGNC Symbol;Acc:9319]	-0.782242	5.32513	7.45027	0.0139253	0.226914
ENSG00000069275	NUCKS1	protein_coding	1	205681947	205719404	-1	nuclear casein kinase and cyclin-dependent kinase substrate 1 [Source:HGNC Symbol;Acc:29923]	0.782113	7.08021	7.44757	0.0139399	0.226914
ENSG00000268734	CTB-61M7.2	lincRNA	19	55402039	55402786	1		-4.74301	4.81436	7.47552	0.0139488	0.226914
ENSG00000119906	FAM178A	protein_coding	10	102672326	102724893	1	family with sequence similarity 178, member A [Source:HGNC Symbol;Acc:17814]	0.598983	4.56308	7.44548	0.0139513	0.226914
ENSG00000162711	NLRP3	protein_coding	1	247579458	247612410	1	NLR family, pyrin domain containing 3 [Source:HGNC Symbol;Acc:16400]	-3.46724	5.74091	7.46823	0.013988	0.227243
ENSG00000137288	UQCC2	protein_coding	6	33662070	33679504	-1	ubiquinol-cytochrome c reductase complex assembly factor 2 [Source:HGNC Symbol;Acc:21237]	1.43597	1.98236	7.43043	0.014033	0.227695
ENSG00000112096	SOD2	protein_coding	6	160090089	160183561	-1	superoxide dismutase 2, mitochondrial [Source:HGNC Symbol;Acc:11180]	-2.78282	8.83793	7.43396	0.0140489	0.227695
ENSG00000181031	RPH3AL	protein_coding	17	62293	236045	-1	rabphilin 3A-like (without C2 domains) [Source:HGNC Symbol;Acc:10296]	1.08964	2.60124	7.41834	0.014099	0.227985
ENSG00000119535	CSF3R	protein_coding	1	36931644	36948879	-1	colony stimulating factor 3 receptor (granulocyte) [Source:HGNC Symbol;Acc:2439]	-3.87895	9.70752	7.43692	0.0141281	0.227985
ENSG00000133805	AMPD3	protein_coding	11	10329860	10529126	1	adenosine monophosphate deaminase 3 [Source:HGNC Symbol;Acc:470]	-2.45544	4.73179	7.43657	0.0141598	0.227985
ENSG00000135604	STX11	protein_coding	6	144471663	144509507	1	syntaxin 11 [Source:HGNC Symbol;Acc:11429]	-2.59939	4.9897	7.43303	0.0141792	0.227985
ENSG00000176102	CSTF3	protein_coding	11	33098734	33183917	-1	cleavage stimulation factor, 3' pre-RNA, subunit 3, 77kDa [Source:HGNC Symbol;Acc:2485]	0.753262	3.32903	7.40251	0.0141861	0.227985
ENSG00000014216	CAPN1	protein_coding	11	64948037	64979477	1	calpain 1, (mu/I) large subunit [Source:HGNC Symbol;Acc:1476]	-0.848542	6.33938	7.39935	0.0142035	0.227985
ENSG00000163785	RYK	protein_coding	3	133784147	133969689	-1	receptor-like tyrosine kinase [Source:HGNC Symbol;Acc:10481]	0.723108	4.81422	7.39913	0.0142047	0.227985
ENSG00000126262	FFAR2	protein_coding	19	35934809	35942669	1	free fatty acid receptor 2 [Source:HGNC Symbol;Acc:4501]	-4.4111	4.62197	7.42427	0.0142273	0.227985
ENSG00000100442	FKBP3	protein_coding	14	45584803	45604522	-1	FK506 binding protein 3, 25kDa [Source:HGNC Symbol;Acc:3719]	-0.475483	4.20167	7.39321	0.0142375	0.227985
ENSG00000254469	RP11-849H4.2	protein_coding	11	71576555	71639700	-1	Putative short transient receptor potential channel 2-like protein [Source:UniProtKB/Swiss-Prot;Acc:Q6ZNB5]	2.99863	-0.0334095	7.39128	0.0142481	0.227985
ENSG00000106714	CNTNAP3	protein_coding	9	39072764	39288312	-1	contactin associated protein-like 3 [Source:HGNC Symbol;Acc:13834]	0.932204	4.67798	7.39011	0.0142546	0.227985
ENSG00000260359	RP11-4F5.2	lincRNA	15	95024040	95027181	1		-3.5386	3.96157	7.41542	0.014276	0.227985
ENSG00000116663	FBXO6	protein_coding	1	11724181	11734411	1	F-box protein 6 [Source:HGNC Symbol;Acc:13585]	-1.6621	1.89122	7.38304	0.0142939	0.227985
ENSG00000136895	GARNL3	protein_coding	9	129986544	130155939	1	GTPase activating Rap/RanGAP domain-like 3 [Source:HGNC Symbol;Acc:25425]	1.85752	1.78268	7.38031	0.0143091	0.227985
ENSG00000197451	HNRNPAB	protein_coding	5	177631508	177638164	1	heterogeneous nuclear ribonucleoprotein A/B [Source:HGNC Symbol;Acc:5034]	-0.469923	5.35103	7.37693	0.0143279	0.227985
ENSG00000107201	DDX58	protein_coding	9	32455300	32526322	-1	DEAD (Asp-Glu-Ala-Asp) box polypeptide 58 [Source:HGNC Symbol;Acc:19102]	0.889435	4.63608	7.37622	0.0143319	0.227985
ENSG00000198131	ZNF544	protein_coding	19	58739960	58788815	1	zinc finger protein 544 [Source:HGNC Symbol;Acc:16759]	0.668383	3.52452	7.36391	0.0144008	0.228816
ENSG00000133687	TMTC1	protein_coding	12	29653773	29937692	-1	transmembrane and tetratricopeptide repeat containing 1 [Source:HGNC Symbol;Acc:24099]	1.4371	7.23062	7.34501	0.0145072	0.229819
ENSG00000090104	RGS1	protein_coding	1	192544857	192549161	1	regulator of G-protein signaling 1 [Source:HGNC Symbol;Acc:9991]	-2.14696	5.91466	7.37311	0.0145116	0.229819
ENSG00000117984	CTSD	protein_coding	11	1773982	1785222	-1	cathepsin D [Source:HGNC Symbol;Acc:2529]	-0.76607	7.01575	7.34114	0.0145292	0.229819
ENSG00000064490	RFXANK	protein_coding	19	19303008	19312678	1	regulatory factor X-associated ankyrin-containing protein [Source:HGNC Symbol;Acc:9987]	-0.776102	4.23231	7.33816	0.0145461	0.229819
ENSG00000139160	METTL20	protein_coding	12	31800094	31826048	1	methyltransferase like 20 [Source:HGNC Symbol;Acc:28739]	1.93962	1.0057	7.33366	0.0145716	0.229819
ENSG00000111206	FOXM1	protein_coding	12	2966847	2986206	-1	forkhead box M1 [Source:HGNC Symbol;Acc:3818]	-2.10666	2.08503	7.33283	0.0145763	0.229819
ENSG00000130449	ZSWIM6	protein_coding	5	60628100	60841997	1	zinc finger, SWIM-type containing 6 [Source:HGNC Symbol;Acc:29316]	-1.17443	5.09135	7.33146	0.0145842	0.229819
ENSG00000185008	ROBO2	protein_coding	3	75955846	77699115	1	roundabout, axon guidance receptor, homolog 2 (Drosophila) [Source:HGNC Symbol;Acc:10250]	3.29398	2.41326	7.35787	0.0145975	0.229819
ENSG00000151687	ANKAR	protein_coding	2	190539016	190625919	1	ankyrin and armadillo repeat containing [Source:HGNC Symbol;Acc:26350]	2.547	1.17708	7.32509	0.0146204	0.229916
ENSG00000138080	EMILIN1	protein_coding	2	27301435	27309271	1	elastin microfibril interfacer 1 [Source:HGNC Symbol;Acc:19880]	1.47353	4.77866	7.33503	0.0146391	0.229947
ENSG00000198342	ZNF442	protein_coding	19	12460185	12476719	-1	zinc finger protein 442 [Source:HGNC Symbol;Acc:20877]	2.75123	0.0604118	7.31512	0.0146775	0.230287
ENSG00000169255	B3GALNT1	protein_coding	3	160801671	160823172	-1	beta-1,3-N-acetylgalactosaminyltransferase 1 (globoside blood group) [Source:HGNC Symbol;Acc:918]	1.17579	4.20112	7.31107	0.0147007	0.230389
ENSG00000154175	ABI3BP	protein_coding	3	100468000	100712359	-1	ABI family, member 3 (NESH) binding protein [Source:HGNC Symbol;Acc:17265]	2.01084	10.3206	7.30243	0.0147504	0.230696
ENSG00000125966	MMP24	protein_coding	20	33814457	33864801	1	matrix metallopeptidase 24 (membrane-inserted) [Source:HGNC Symbol;Acc:7172]	1.50446	3.38935	7.29983	0.0147654	0.230696
ENSG00000108264	TADA2A	protein_coding	17	35766965	35839835	1	transcriptional adaptor 2A [Source:HGNC Symbol;Acc:11531]	1.00544	3.24694	7.28969	0.014824	0.230696
ENSG00000102125	TAZ	protein_coding	X	153639854	153650065	1	tafazzin [Source:HGNC Symbol;Acc:11577]	-0.585034	4.59144	7.28755	0.0148365	0.230696
ENSG00000013441	CLK1	protein_coding	2	201717732	201729422	-1	CDC-like kinase 1 [Source:HGNC Symbol;Acc:2068]	-0.843365	6.63904	7.287	0.0148397	0.230696
ENSG00000116016	EPAS1	protein_coding	2	46520806	46613836	1	endothelial PAS domain protein 1 [Source:HGNC Symbol;Acc:3374]	1.13843	8.87069	7.28595	0.0148457	0.230696
ENSG00000184992	BRI3BP	protein_coding	12	125478246	125515777	1	BRI3 binding protein [Source:HGNC Symbol;Acc:14251]	-1.72281	3.28424	7.2847	0.0148579	0.230696
ENSG00000136478	TEX2	protein_coding	17	62224587	62340661	-1	testis expressed 2 [Source:HGNC Symbol;Acc:30884]	0.673742	4.83716	7.28277	0.0148642	0.230696
ENSG00000020181	GPR124	protein_coding	8	37641709	37702414	1	G protein-coupled receptor 124 [Source:HGNC Symbol;Acc:17849]	1.45679	8.82484	7.28158	0.0148712	0.230696
ENSG00000204389	HSPA1A	protein_coding	6	31783291	31785723	1	heat shock 70kDa protein 1A [Source:HGNC Symbol;Acc:5232]	-0.981822	4.90413	7.27823	0.0148907	0.230738
ENSG00000105835	NAMPT	protein_coding	7	105888731	105926772	-1	nicotinamide phosphoribosyltransferase [Source:HGNC Symbol;Acc:30092]	-2.97956	9.36222	7.2811	0.0149162	0.230873
ENSG00000120063	GNA13	protein_coding	17	63006833	63052957	-1	guanine nucleotide binding protein (G protein), alpha 13 [Source:HGNC Symbol;Acc:4381]	-1.50753	6.61209	7.27099	0.0149329	0.230873
ENSG00000120278	PLEKHG1	protein_coding	6	150920999	151164799	1	pleckstrin homology domain containing, family G (with RhoGef domain) member 1 [Source:HGNC Symbol;Acc:20884]	0.864865	4.86239	7.25676	0.0150164	0.230903
ENSG00000145730	PAM	protein_coding	5	102089685	102366809	1	peptidylglycine alpha-amidating monooxygenase [Source:HGNC Symbol;Acc:8596]	1.12617	7.20097	7.25646	0.0150181	0.230903
ENSG00000101333	PLCB4	protein_coding	20	9049410	9461889	1	phospholipase C, beta 4 [Source:HGNC Symbol;Acc:9059]	1.10771	4.76029	7.25557	0.0150234	0.230903
ENSG00000196083	IL1RAP	protein_coding	3	190231840	190375843	1	interleukin 1 receptor accessory protein [Source:HGNC Symbol;Acc:5995]	-2.21907	5.94153	7.28014	0.0150449	0.230903
ENSG00000177409	SAMD9L	protein_coding	7	92759368	92777682	-1	sterile alpha motif domain containing 9-like [Source:HGNC Symbol;Acc:1349]	0.743458	5.93181	7.24308	0.0150971	0.230903
ENSG00000000003	TSPAN6	protein_coding	X	99883667	99894988	-1	tetraspanin 6 [Source:HGNC Symbol;Acc:11858]	1.24511	5.21875	7.2427	0.0150993	0.230903
ENSG00000171236	LRG1	protein_coding	19	4536421	4540486	-1	leucine-rich alpha-2-glycoprotein 1 [Source:HGNC Symbol;Acc:29480]	-3.416	6.05316	7.26668	0.0151239	0.230903
ENSG00000154124	FAM105B	protein_coding	5	14664773	14699820	1	family with sequence similarity 105, member B [Source:HGNC Symbol;Acc:25118]	-0.668757	4.07257	7.23711	0.0151324	0.230903
ENSG00000230257	NFE4	antisense	7	102613969	102629303	1	nuclear factor, erythroid 4 [Source:HGNC Symbol;Acc:29902]	-4.40185	0.799822	7.23503	0.0151448	0.230903
ENSG00000197077	KIAA1671	protein_coding	22	25348697	25593415	1	KIAA1671 [Source:HGNC Symbol;Acc:29345]	1.27041	6.52763	7.23318	0.0151558	0.230903
ENSG00000004766	CCDC132	protein_coding	7	92861653	92988338	1	coiled-coil domain containing 132 [Source:HGNC Symbol;Acc:25956]	0.806036	3.73099	7.23181	0.015164	0.230903
ENSG00000121653	MAPK8IP1	protein_coding	11	45907202	45928016	1	mitogen-activated protein kinase 8 interacting protein 1 [Source:HGNC Symbol;Acc:6882]	2.39376	1.37109	7.23083	0.0151698	0.230903
ENSG00000174010	KLHL15	protein_coding	X	24001837	24045303	-1	kelch-like family member 15 [Source:HGNC Symbol;Acc:29347]	-1.11599	3.83241	7.23037	0.0151725	0.230903
ENSG00000144959	NCEH1	protein_coding	3	172348039	172429008	-1	neutral cholesterol ester hydrolase 1 [Source:HGNC Symbol;Acc:29260]	-0.702664	4.26506	7.22563	0.0152007	0.230903
ENSG00000026950	BTN3A1	protein_coding	6	26402465	26415444	1	butyrophilin, subfamily 3, member A1 [Source:HGNC Symbol;Acc:1138]	0.839935	5.26939	7.22368	0.0152124	0.230903
ENSG00000022267	FHL1	protein_coding	X	135229559	135293518	1	four and a half LIM domains 1 [Source:HGNC Symbol;Acc:3702]	1.13917	5.97643	7.22292	0.0152169	0.230903
ENSG00000167700	MFSD3	protein_coding	8	145734457	145736596	1	major facilitator superfamily domain containing 3 [Source:HGNC Symbol;Acc:25157]	-1.27452	1.89412	7.222	0.0152224	0.230903
ENSG00000055813	CCDC85A	protein_coding	2	56411258	56613308	1	coiled-coil domain containing 85A [Source:HGNC Symbol;Acc:29400]	2.53935	0.426874	7.20148	0.0153455	0.230903
ENSG00000178033	FAM26E	protein_coding	6	116832809	116845955	1	family with sequence similarity 26, member E [Source:HGNC Symbol;Acc:21568]	1.26605	4.87405	7.20505	0.0153475	0.230903
ENSG00000255642	PABPC1P4	pseudogene	12	64215801	64217675	1	poly(A) binding protein, cytoplasmic 1 pseudogene 4 [Source:HGNC Symbol;Acc:8563]	1.7952	1.05558	7.20103	0.0153482	0.230903
ENSG00000272870	RP11-798M19.6	antisense	4	174284931	174291597	-1		2.0381	1.51634	7.19839	0.0153642	0.230903
ENSG00000128594	LRRC4	protein_coding	7	127667124	127672160	-1	leucine rich repeat containing 4 [Source:HGNC Symbol;Acc:15586]	-3.7341	3.34027	7.22543	0.0153691	0.230903
ENSG00000203867	RBM20	protein_coding	10	112404155	112599227	1	RNA binding motif protein 20 [Source:HGNC Symbol;Acc:27424]	-2.68119	1.11481	7.19387	0.0153915	0.230903
ENSG00000151151	IPMK	protein_coding	10	59951278	60027694	-1	inositol polyphosphate multikinase [Source:HGNC Symbol;Acc:20739]	-1.79047	4.25746	7.21189	0.0153942	0.230903
ENSG00000073578	SDHA	protein_coding	5	218356	256815	1	succinate dehydrogenase complex, subunit A, flavoprotein (Fp) [Source:HGNC Symbol;Acc:10680]	0.672849	5.27043	7.18672	0.0154348	0.230903
ENSG00000168461	RAB31	protein_coding	18	9708162	9862548	1	RAB31, member RAS oncogene family [Source:HGNC Symbol;Acc:9771]	-2.44506	6.2164	7.21336	0.0154417	0.230903
ENSG00000112137	PHACTR1	protein_coding	6	12717893	13288645	1	phosphatase and actin regulator 1 [Source:HGNC Symbol;Acc:20990]	-1.42317	3.29452	7.18361	0.0154537	0.230903
ENSG00000178695	KCTD12	protein_coding	13	77454312	77460540	-1	potassium channel tetramerization domain containing 12 [Source:HGNC Symbol;Acc:14678]	1.23207	9.36712	7.18243	0.0154609	0.230903
ENSG00000102034	ELF4	protein_coding	X	129198849	129244691	-1	E74-like factor 4 (ets domain transcription factor) [Source:HGNC Symbol;Acc:3319]	-0.944163	5.85495	7.18004	0.0154754	0.230903
ENSG00000163913	IFT122	protein_coding	3	129158968	129239198	1	intraflagellar transport 122 homolog (Chlamydomonas) [Source:HGNC Symbol;Acc:13556]	1.05764	5.48031	7.16884	0.0155437	0.230903
ENSG00000074800	ENO1	protein_coding	1	8921061	8939308	-1	enolase 1, (alpha) [Source:HGNC Symbol;Acc:3350]	-0.892054	8.03597	7.16837	0.0155466	0.230903
ENSG00000008516	MMP25	protein_coding	16	3096682	3110727	1	matrix metallopeptidase 25 [Source:HGNC Symbol;Acc:14246]	-3.83032	7.11332	7.19488	0.0155536	0.230903
ENSG00000160293	VAV2	protein_coding	9	136627016	136857726	-1	vav 2 guanine nucleotide exchange factor [Source:HGNC Symbol;Acc:12658]	1.07725	3.97324	7.1665	0.0155581	0.230903
ENSG00000083093	PALB2	protein_coding	16	23614488	23652631	-1	partner and localizer of BRCA2 [Source:HGNC Symbol;Acc:26144]	1.092	2.25587	7.16529	0.0155655	0.230903
ENSG00000080007	DDX43	protein_coding	6	74104471	74127292	1	DEAD (Asp-Glu-Ala-Asp) box polypeptide 43 [Source:HGNC Symbol;Acc:18677]	3.16207	0.408741	7.16528	0.0155655	0.230903
ENSG00000198648	STK39	protein_coding	2	168810530	169104651	-1	serine threonine kinase 39 [Source:HGNC Symbol;Acc:17717]	-1.57906	2.73144	7.16197	0.0155859	0.230903
ENSG00000125780	TGM3	protein_coding	20	2276647	2321724	1	transglutaminase 3 [Source:HGNC Symbol;Acc:11779]	-3.7069	2.09146	7.16459	0.0156101	0.230903
ENSG00000180901	KCTD2	protein_coding	17	73028670	73061984	1	potassium channel tetramerization domain containing 2 [Source:HGNC Symbol;Acc:21294]	0.858775	5.04164	7.15688	0.0156171	0.230903
ENSG00000162745	OLFML2B	protein_coding	1	161952982	161993644	-1	olfactomedin-like 2B [Source:HGNC Symbol;Acc:24558]	-2.8619	2.83285	7.17333	0.0156304	0.230903
ENSG00000153551	CMTM7	protein_coding	3	32433163	32524559	1	CKLF-like MARVEL transmembrane domain containing 7 [Source:HGNC Symbol;Acc:19178]	-1.86855	3.76193	7.16155	0.0156663	0.230903
ENSG00000196284	SUPT3H	protein_coding	6	44777054	45345690	-1	suppressor of Ty 3 homolog (S. cerevisiae) [Source:HGNC Symbol;Acc:11466]	2.0601	1.64529	7.14691	0.0156786	0.230903
ENSG00000197724	PHF2	protein_coding	9	96338689	96441869	1	PHD finger protein 2 [Source:HGNC Symbol;Acc:8920]	0.638358	5.26775	7.13901	0.0157275	0.230903
ENSG00000180776	ZDHHC20	protein_coding	13	21950263	22033509	-1	zinc finger, DHHC-type containing 20 [Source:HGNC Symbol;Acc:20749]	-1.38442	3.94339	7.13333	0.0157627	0.230903
ENSG00000132465	IGJ	protein_coding	4	71521258	71547534	-1	immunoglobulin J polypeptide, linker protein for immunoglobulin alpha and mu polypeptides [Source:HGNC Symbol;Acc:5713]	-4.60062	3.28433	7.16002	0.0157672	0.230903
ENSG00000168758	SEMA4C	protein_coding	2	97525453	97536494	-1	sema domain, immunoglobulin domain (Ig), transmembrane domain (TM) and short cytoplasmic domain, (semaphorin) 4C [Source:HGNC Symbol;Acc:10731]	0.816636	5.31163	7.13261	0.0157672	0.230903
ENSG00000108578	BLMH	protein_coding	17	28575218	28619074	-1	bleomycin hydrolase [Source:HGNC Symbol;Acc:1059]	0.696783	4.83424	7.12885	0.0157906	0.230903
ENSG00000130244	FAM98C	protein_coding	19	38893775	38899728	1	family with sequence similarity 98, member C [Source:HGNC Symbol;Acc:27119]	0.879498	2.6917	7.12043	0.0158431	0.230903
ENSG00000095380	NANS	protein_coding	9	100819021	100845357	1	N-acetylneuraminic acid synthase [Source:HGNC Symbol;Acc:19237]	-1.02598	4.02362	7.11808	0.0158578	0.230903
ENSG00000125538	IL1B	protein_coding	2	113587328	113594480	-1	interleukin 1, beta [Source:HGNC Symbol;Acc:5992]	-2.82296	6.14606	7.14445	0.0158636	0.230903
ENSG00000159720	ATP6V0D1	protein_coding	16	67471917	67515140	-1	ATPase, H+ transporting, lysosomal 38kDa, V0 subunit d1 [Source:HGNC Symbol;Acc:13724]	-1.55693	5.67901	7.12407	0.0158638	0.230903
ENSG00000136167	LCP1	protein_coding	13	46700055	46786006	-1	lymphocyte cytosolic protein 1 (L-plastin) [Source:HGNC Symbol;Acc:6528]	-3.35889	9.36616	7.12741	0.0158992	0.230903
ENSG00000123329	ARHGAP9	protein_coding	12	57866038	57882597	-1	Rho GTPase activating protein 9 [Source:HGNC Symbol;Acc:14130]	-2.76781	6.39691	7.13612	0.0159155	0.230903
ENSG00000104671	DCTN6	protein_coding	8	30013813	30041156	1	dynactin 6 [Source:HGNC Symbol;Acc:16964]	0.808006	3.74263	7.10508	0.0159394	0.230903
ENSG00000106605	BLVRA	protein_coding	7	43798279	43846939	1	biliverdin reductase A [Source:HGNC Symbol;Acc:1062]	-0.921996	2.6897	7.10281	0.0159537	0.230903
ENSG00000106003	LFNG	protein_coding	7	2552163	2568811	1	LFNG O-fucosylpeptide 3-beta-N-acetylglucosaminyltransferase [Source:HGNC Symbol;Acc:6560]	0.803513	4.59906	7.10263	0.0159548	0.230903
ENSG00000180353	HCLS1	protein_coding	3	121350246	121379774	-1	hematopoietic cell-specific Lyn substrate 1 [Source:HGNC Symbol;Acc:4844]	-2.86376	7.04255	7.12869	0.0159619	0.230903
ENSG00000160796	NBEAL2	protein_coding	3	47021173	47051193	1	neurobeachin-like 2 [Source:HGNC Symbol;Acc:31928]	-1.36549	7.71545	7.09737	0.015988	0.230903
ENSG00000102218	RP2	protein_coding	X	46696375	46741793	1	retinitis pigmentosa 2 (X-linked recessive) [Source:HGNC Symbol;Acc:10274]	-1.64667	4.67104	7.10806	0.0160206	0.230903
ENSG00000075142	SRI	protein_coding	7	87834433	87856308	-1	sorcin [Source:HGNC Symbol;Acc:11292]	-0.495391	4.82294	7.09156	0.0160247	0.230903
ENSG00000160883	HK3	protein_coding	5	176307870	176326333	-1	hexokinase 3 (white cell) [Source:HGNC Symbol;Acc:4925]	-4.33063	6.19332	7.11817	0.016028	0.230903
ENSG00000067225	PKM	protein_coding	15	72491370	72524164	-1	pyruvate kinase, muscle [Source:HGNC Symbol;Acc:9021]	-0.757649	8.20959	7.08438	0.0160702	0.230903
ENSG00000197245	FAM110D	protein_coding	1	26485511	26489119	1	family with sequence similarity 110, member D [Source:HGNC Symbol;Acc:25860]	1.09653	3.30912	7.08155	0.0160882	0.230903
ENSG00000176208	ATAD5	protein_coding	17	29158988	29222887	1	ATPase family, AAA domain containing 5 [Source:HGNC Symbol;Acc:25752]	-1.39121	1.58245	7.08009	0.0160975	0.230903
ENSG00000144677	CTDSPL	protein_coding	3	37903451	38025960	1	CTD (carboxy-terminal domain, RNA polymerase II, polypeptide A) small phosphatase-like [Source:HGNC Symbol;Acc:16890]	1.22894	4.23446	7.0796	0.0161006	0.230903
ENSG00000198521	ZNF43	protein_coding	19	21987752	22034927	-1	zinc finger protein 43 [Source:HGNC Symbol;Acc:13109]	0.672798	3.7114	7.07912	0.0161037	0.230903
ENSG00000170903	MSANTD4	protein_coding	11	105866350	105893130	-1	Myb/SANT-like DNA-binding domain containing 4 with coiled-coils [Source:HGNC Symbol;Acc:29383]	1.39538	2.57907	7.07526	0.0161283	0.230903
ENSG00000138759	FRAS1	protein_coding	4	78978724	79465423	1	Fraser syndrome 1 [Source:HGNC Symbol;Acc:19185]	1.94904	5.03012	7.10091	0.0161369	0.230903
ENSG00000053900	ANAPC4	protein_coding	4	25378835	25420120	1	anaphase promoting complex subunit 4 [Source:HGNC Symbol;Acc:19990]	-0.464938	4.19806	7.06645	0.0161846	0.230903
ENSG00000178896	EXOSC4	protein_coding	8	145133529	145135550	1	exosome component 4 [Source:HGNC Symbol;Acc:18189]	-1.63502	2.3897	7.06593	0.0161879	0.230903
ENSG00000168071	CCDC88B	protein_coding	11	64107695	64125006	1	coiled-coil domain containing 88B [Source:HGNC Symbol;Acc:26757]	-2.48014	5.62528	7.08917	0.0162115	0.230903
ENSG00000101336	HCK	protein_coding	20	30639991	30689659	1	hemopoietic cell kinase [Source:HGNC Symbol;Acc:4840]	-3.79542	7.00377	7.08834	0.0162168	0.230903
ENSG00000188004	C1orf204	protein_coding	1	159804264	159825137	-1	chromosome 1 open reading frame 204 [Source:HGNC Symbol;Acc:27647]	2.18561	0.47275	7.06038	0.0162235	0.230903
ENSG00000143819	EPHX1	protein_coding	1	225997794	226033260	1	epoxide hydrolase 1, microsomal (xenobiotic) [Source:HGNC Symbol;Acc:3401]	1.32187	3.80628	7.05404	0.0162643	0.230903
ENSG00000103005	USB1	protein_coding	16	58033450	58055522	1	U6 snRNA biogenesis 1 [Source:HGNC Symbol;Acc:25792]	-1.5051	5.82888	7.04411	0.0163663	0.230903
ENSG00000157551	KCNJ15	protein_coding	21	39529128	39679279	1	potassium inwardly-rectifying channel, subfamily J, member 15 [Source:HGNC Symbol;Acc:6261]	-3.15067	5.72035	7.06391	0.0163734	0.230903
ENSG00000153339	TRAPPC8	protein_coding	18	29409136	29533099	-1	trafficking protein particle complex 8 [Source:HGNC Symbol;Acc:29169]	-0.592386	5.21709	7.03601	0.0163809	0.230903
ENSG00000173482	PTPRM	protein_coding	18	7566780	8406859	1	protein tyrosine phosphatase, receptor type, M [Source:HGNC Symbol;Acc:9675]	1.32239	6.15195	7.03436	0.0163915	0.230903
ENSG00000171860	C3AR1	protein_coding	12	8210898	8219067	-1	complement component 3a receptor 1 [Source:HGNC Symbol;Acc:1319]	-3.58302	4.68076	7.06101	0.0163921	0.230903
ENSG00000151240	DIP2C	protein_coding	10	320130	735683	-1	DIP2 disco-interacting protein 2 homolog C (Drosophila) [Source:HGNC Symbol;Acc:29150]	1.01982	3.87593	7.03255	0.0164033	0.230903
ENSG00000146425	DYNLT1	protein_coding	6	159057506	159065771	-1	dynein, light chain, Tctex-type 1 [Source:HGNC Symbol;Acc:11697]	-0.764734	4.38742	7.02564	0.0164483	0.230903
ENSG00000171659	GPR34	protein_coding	X	41548226	41556526	1	G protein-coupled receptor 34 [Source:HGNC Symbol;Acc:4490]	-3.35	2.0645	7.02949	0.0164675	0.230903
ENSG00000183856	IQGAP3	protein_coding	1	156495197	156542396	-1	IQ motif containing GTPase activating protein 3 [Source:HGNC Symbol;Acc:20669]	-2.12743	1.94362	7.02213	0.0164712	0.230903
ENSG00000127329	PTPRB	protein_coding	12	70910630	71031220	-1	protein tyrosine phosphatase, receptor type, B [Source:HGNC Symbol;Acc:9665]	1.53439	9.15661	7.02103	0.0164784	0.230903
ENSG00000129158	SERGEF	protein_coding	11	17809595	18034709	-1	secretion regulating guanine nucleotide exchange factor [Source:HGNC Symbol;Acc:17499]	1.9418	1.95124	7.02012	0.0164844	0.230903
ENSG00000260078	RP11-44F14.1	pseudogene	16	53398894	53406995	-1		-3.81369	1.98221	7.02621	0.0165052	0.230903
ENSG00000160593	AMICA1	protein_coding	11	118064455	118095809	-1	adhesion molecule, interacts with CXADR antigen 1 [Source:HGNC Symbol;Acc:19084]	-2.99248	7.32519	7.04001	0.0165283	0.230903
ENSG00000172932	ANKRD13D	protein_coding	11	67056018	67069956	1	ankyrin repeat domain 13 family, member D [Source:HGNC Symbol;Acc:27880]	-1.15747	5.52757	7.01153	0.0165406	0.230903
ENSG00000163466	ARPC2	protein_coding	2	219081817	219119079	1	actin related protein 2/3 complex, subunit 2, 34kDa [Source:HGNC Symbol;Acc:705]	-0.892127	7.80161	7.00764	0.0165662	0.230903
ENSG00000177674	AGTRAP	protein_coding	1	11796141	11814859	1	angiotensin II receptor-associated protein [Source:HGNC Symbol;Acc:13539]	-1.41703	4.8372	7.01262	0.0165717	0.230903
ENSG00000112357	PEX7	protein_coding	6	137143717	137235075	1	peroxisomal biogenesis factor 7 [Source:HGNC Symbol;Acc:8860]	1.39277	1.40659	7.0037	0.0165921	0.230903
ENSG00000171206	TRIM8	protein_coding	10	104404253	104418164	1	tripartite motif containing 8 [Source:HGNC Symbol;Acc:15579]	-0.661818	5.85156	6.99714	0.0166353	0.230903
ENSG00000128340	RAC2	protein_coding	22	37621301	37640488	-1	ras-related C3 botulinum toxin substrate 2 (rho family, small GTP binding protein Rac2) [Source:HGNC Symbol;Acc:9802]	-2.88758	5.77604	7.02132	0.0166505	0.230903
ENSG00000070018	LRP6	protein_coding	12	12268959	12419946	-1	low density lipoprotein receptor-related protein 6 [Source:HGNC Symbol;Acc:6698]	1.27846	5.84417	6.99525	0.0166608	0.230903
ENSG00000170145	SIK2	protein_coding	11	111473115	111601577	1	salt-inducible kinase 2 [Source:HGNC Symbol;Acc:21680]	1.03277	6.01918	6.9929	0.0166634	0.230903
ENSG00000204104	TRAF3IP1	protein_coding	2	239229082	239309541	1	TNF receptor-associated factor 3 interacting protein 1 [Source:HGNC Symbol;Acc:17861]	0.944178	2.87385	6.99186	0.0166703	0.230903
ENSG00000264433	RP11-720L2.3	lincRNA	18	316740	317366	-1		2.36314	0.853208	6.99166	0.0166716	0.230903
ENSG00000036549	ZZZ3	protein_coding	1	78028101	78149104	-1	zinc finger, ZZ-type containing 3 [Source:HGNC Symbol;Acc:24523]	0.531874	4.54173	6.98927	0.0166874	0.230903
ENSG00000100304	TTLL12	protein_coding	22	43562628	43583139	-1	tubulin tyrosine ligase-like family, member 12 [Source:HGNC Symbol;Acc:28974]	-1.0523	3.76814	6.98808	0.0166953	0.230903
ENSG00000247627	MTND4P12	pseudogene	5	134262350	134263726	-1	MT-ND4 pseudogene 12 [Source:HGNC Symbol;Acc:42199]	-6.70958	6.40094	7.01189	0.0167126	0.230903
ENSG00000151502	VPS26B	protein_coding	11	134094539	134117686	1	vacuolar protein sorting 26 homolog B (S. pombe) [Source:HGNC Symbol;Acc:28119]	-0.532643	4.81859	6.98201	0.0167357	0.230903
ENSG00000023171	GRAMD1B	protein_coding	11	123396344	123498482	1	GRAM domain containing 1B [Source:HGNC Symbol;Acc:29214]	0.828453	5.12594	6.98171	0.0167376	0.230903
ENSG00000133063	CHIT1	protein_coding	1	203181955	203242769	-1	chitinase 1 (chitotriosidase) [Source:HGNC Symbol;Acc:1936]	-5.35738	2.28932	7.00483	0.0167592	0.230903
ENSG00000170571	EMB	protein_coding	5	49692026	49739082	-1	embigin [Source:HGNC Symbol;Acc:30465]	-3.63835	5.50322	7.00414	0.0167638	0.230903
ENSG00000121281	ADCY7	protein_coding	16	50280048	50352046	1	adenylate cyclase 7 [Source:HGNC Symbol;Acc:238]	-1.7997	5.69198	6.99642	0.016815	0.230903
ENSG00000076944	STXBP2	protein_coding	19	7701767	7712759	1	syntaxin binding protein 2 [Source:HGNC Symbol;Acc:11445]	-3.37631	6.22993	6.99021	0.0168563	0.230903
ENSG00000213047	DENND1B	protein_coding	1	197473878	197744826	-1	DENN/MADD domain containing 1B [Source:HGNC Symbol;Acc:28404]	-1.33701	3.01367	6.96259	0.0168653	0.230903
ENSG00000167637	ZNF283	protein_coding	19	44331444	44353307	1	zinc finger protein 283 [Source:HGNC Symbol;Acc:13077]	2.09494	1.52213	6.9617	0.0168713	0.230903
ENSG00000141542	RAB40B	protein_coding	17	80612849	80656604	-1	RAB40B, member RAS oncogene family [Source:HGNC Symbol;Acc:18284]	1.76089	1.9172	6.96044	0.0168798	0.230903
ENSG00000036473	OTC	protein_coding	X	38211798	38280703	1	ornithine carbamoyltransferase [Source:HGNC Symbol;Acc:8512]	1.85029	4.23666	6.98514	0.0168901	0.230903
ENSG00000227372	TP73-AS1	antisense	1	3652548	3663900	-1	TP73 antisense RNA 1 [Source:HGNC Symbol;Acc:29052]	0.630908	4.22154	6.95672	0.0169048	0.230903
ENSG00000197728	RPS26	protein_coding	12	56435637	56438116	1	ribosomal protein S26 [Source:HGNC Symbol;Acc:10414]	-1.13747	5.2122	6.95444	0.0169332	0.230903
ENSG00000166173	LARP6	protein_coding	15	71123863	71146498	-1	La ribonucleoprotein domain family, member 6 [Source:HGNC Symbol;Acc:24012]	1.38871	2.12579	6.9505	0.0169467	0.230903
ENSG00000165752	STK32C	protein_coding	10	134020996	134145351	-1	serine/threonine kinase 32C [Source:HGNC Symbol;Acc:21332]	-1.38073	1.34941	6.94825	0.0169619	0.230903
ENSG00000105202	FBL	protein_coding	19	40325098	40337054	-1	fibrillarin [Source:HGNC Symbol;Acc:3599]	0.48227	5.46542	6.94677	0.0169719	0.230903
ENSG00000137752	CASP1	protein_coding	11	104896170	104972158	-1	caspase 1, apoptosis-related cysteine peptidase [Source:HGNC Symbol;Acc:1499]	-1.20615	5.30152	6.94437	0.0169881	0.230903
ENSG00000168918	INPP5D	protein_coding	2	233924677	234116549	1	inositol polyphosphate-5-phosphatase, 145kDa [Source:HGNC Symbol;Acc:6079]	-1.19868	6.47824	6.94248	0.0170009	0.230903
ENSG00000150907	FOXO1	protein_coding	13	41129804	41240734	-1	forkhead box O1 [Source:HGNC Symbol;Acc:3819]	0.855417	6.95379	6.93708	0.0170375	0.230903
ENSG00000169679	BUB1	protein_coding	2	111395275	111435691	-1	BUB1 mitotic checkpoint serine/threonine kinase [Source:HGNC Symbol;Acc:1148]	-1.37923	2.09472	6.937	0.017038	0.230903
ENSG00000266865	RP11-848P1.9	pseudogene	17	29335515	29420145	1		2.69462	1.28999	6.93148	0.0170756	0.230903
ENSG00000075624	ACTB	protein_coding	7	5566782	5603415	-1	actin, beta [Source:HGNC Symbol;Acc:132]	-1.11358	11.581	6.93026	0.0170839	0.230903
ENSG00000197177	GPR123	protein_coding	10	134884433	134945179	1	G protein-coupled receptor 123 [Source:HGNC Symbol;Acc:13838]	3.88921	1.65301	6.92985	0.0171319	0.230903
ENSG00000163808	KIF15	protein_coding	3	44803209	44914868	1	kinesin family member 15 [Source:HGNC Symbol;Acc:17273]	-1.92991	1.36517	6.92302	0.0171332	0.230903
ENSG00000173372	C1QA	protein_coding	1	22962999	22966101	1	complement component 1, q subcomponent, A chain [Source:HGNC Symbol;Acc:1241]	-2.57529	2.44774	6.92214	0.0171392	0.230903
ENSG00000100300	TSPO	protein_coding	22	43547520	43559248	1	translocator protein (18kDa) [Source:HGNC Symbol;Acc:1158]	-1.05951	5.59954	6.91918	0.0171595	0.230903
ENSG00000061918	GUCY1B3	protein_coding	4	156680144	156728743	1	guanylate cyclase 1, soluble, beta 3 [Source:HGNC Symbol;Acc:4687]	1.08094	3.41389	6.91906	0.0171603	0.230903
ENSG00000135974	C2orf49	protein_coding	2	105953816	105965668	1	chromosome 2 open reading frame 49 [Source:HGNC Symbol;Acc:28772]	0.798211	3.98173	6.91864	0.0171632	0.230903
ENSG00000188177	ZC3H6	protein_coding	2	113033171	113097640	1	zinc finger CCCH-type containing 6 [Source:HGNC Symbol;Acc:24762]	0.903113	3.2671	6.91319	0.0172005	0.230903
ENSG00000179051	RCC2	protein_coding	1	17733256	17766220	-1	regulator of chromosome condensation 2 [Source:HGNC Symbol;Acc:30297]	-0.465709	5.9219	6.91041	0.0172196	0.230903
ENSG00000171574	ZNF584	protein_coding	19	58912871	58929694	1	zinc finger protein 584 [Source:HGNC Symbol;Acc:27318]	2.3419	1.81672	6.90974	0.0172242	0.230903
ENSG00000111348	ARHGDIB	protein_coding	12	15094951	15114662	-1	Rho GDP dissociation inhibitor (GDI) beta [Source:HGNC Symbol;Acc:679]	-1.56543	8.39072	6.90948	0.017226	0.230903
ENSG00000177030	DEAF1	protein_coding	11	644233	706715	-1	DEAF1 transcription factor [Source:HGNC Symbol;Acc:14677]	0.965371	4.47979	6.90917	0.0172282	0.230903
ENSG00000105662	CRTC1	protein_coding	19	18794487	18893004	1	CREB regulated transcription coactivator 1 [Source:HGNC Symbol;Acc:16062]	0.747111	4.13248	6.90789	0.0172369	0.230903
ENSG00000079999	KEAP1	protein_coding	19	10596796	10614417	-1	kelch-like ECH-associated protein 1 [Source:HGNC Symbol;Acc:23177]	0.701985	4.50639	6.90713	0.0172421	0.230903
ENSG00000109103	UNC119	protein_coding	17	26873725	26879686	-1	unc-119 homolog (C. elegans) [Source:HGNC Symbol;Acc:12565]	-1.10439	4.64704	6.90685	0.0172441	0.230903
ENSG00000114738	MAPKAPK3	protein_coding	3	50648951	50686720	1	mitogen-activated protein kinase-activated protein kinase 3 [Source:HGNC Symbol;Acc:6888]	-1.5648	5.28106	6.92133	0.0172485	0.230903
ENSG00000159792	PSKH1	protein_coding	16	67927175	67963581	1	protein serine kinase H1 [Source:HGNC Symbol;Acc:9529]	0.679641	4.67356	6.90115	0.0172833	0.230903
ENSG00000076382	SPAG5	protein_coding	17	26904588	26926297	-1	sperm associated antigen 5 [Source:HGNC Symbol;Acc:13452]	-1.22041	2.43985	6.89858	0.0173011	0.230903
ENSG00000102524	TNFSF13B	protein_coding	13	108903588	108960832	1	tumor necrosis factor (ligand) superfamily, member 13b [Source:HGNC Symbol;Acc:11929]	-2.88795	4.84242	6.91774	0.0173469	0.230903
ENSG00000164713	BRI3	protein_coding	7	97881691	97937162	1	brain protein I3 [Source:HGNC Symbol;Acc:1109]	-0.783957	4.91378	6.89149	0.0173501	0.230903
ENSG00000055211	GINM1	protein_coding	6	149887430	149912884	1	glycoprotein integral membrane 1 [Source:HGNC Symbol;Acc:21074]	0.873153	5.56455	6.88884	0.0173684	0.230903
ENSG00000257431	RP11-263K4.3	lincRNA	12	82906456	82909596	1		3.70092	0.179326	6.88587	0.0173891	0.230903
ENSG00000171603	CLSTN1	protein_coding	1	9789084	9884584	-1	calsyntenin 1 [Source:HGNC Symbol;Acc:17447]	0.780872	6.63673	6.8849	0.0173958	0.230903
ENSG00000185043	CIB1	protein_coding	15	90773207	90777279	-1	calcium and integrin binding 1 (calmyrin) [Source:HGNC Symbol;Acc:16920]	-0.942837	4.90722	6.88377	0.0174037	0.230903
ENSG00000141574	SECTM1	protein_coding	17	80278900	80291950	-1	secreted and transmembrane 1 [Source:HGNC Symbol;Acc:10707]	-3.24432	4.90013	6.90396	0.017442	0.230903
ENSG00000008517	IL32	protein_coding	16	3115298	3131908	1	interleukin 32 [Source:HGNC Symbol;Acc:16830]	-1.45917	4.54012	6.88747	0.0174626	0.230903
ENSG00000165633	VSTM4	protein_coding	10	50222290	50323554	-1	V-set and transmembrane domain containing 4 [Source:HGNC Symbol;Acc:26470]	1.44673	4.43634	6.88569	0.0174726	0.230903
ENSG00000168497	SDPR	protein_coding	2	192699028	192711981	-1	serum deprivation response [Source:HGNC Symbol;Acc:10690]	1.35676	8.03286	6.86971	0.0175017	0.230903
ENSG00000136848	DAB2IP	protein_coding	9	124329336	124547809	1	DAB2 interacting protein [Source:HGNC Symbol;Acc:17294]	0.988051	6.15446	6.86865	0.0175092	0.230903
ENSG00000087157	PGS1	protein_coding	17	76374721	76421195	1	phosphatidylglycerophosphate synthase 1 [Source:HGNC Symbol;Acc:30029]	-1.33633	5.66654	6.87459	0.0175134	0.230903
ENSG00000072952	MRVI1	protein_coding	11	10594638	10715535	-1	murine retrovirus integration site 1 homolog [Source:HGNC Symbol;Acc:7237]	-2.71182	4.28511	6.89311	0.0175173	0.230903
ENSG00000100599	RIN3	protein_coding	14	92980118	93155339	1	Ras and Rab interactor 3 [Source:HGNC Symbol;Acc:18751]	-2.0047	6.15743	6.89274	0.0175199	0.230903
ENSG00000132561	MATN2	protein_coding	8	98881068	99048944	1	matrilin 2 [Source:HGNC Symbol;Acc:6908]	1.49264	8.62409	6.86588	0.0175285	0.230903
ENSG00000197083	ZNF300P1	pseudogene	5	150310207	150325851	-1	zinc finger protein 300 pseudogene 1 [Source:HGNC Symbol;Acc:27032]	1.56361	1.47047	6.8657	0.0175298	0.230903
ENSG00000163131	CTSS	protein_coding	1	150702672	150738433	-1	cathepsin S [Source:HGNC Symbol;Acc:2545]	-2.87719	8.37298	6.88346	0.017533	0.230903
ENSG00000138175	ARL3	protein_coding	10	104433488	104474164	-1	ADP-ribosylation factor-like 3 [Source:HGNC Symbol;Acc:694]	1.13554	3.10421	6.86274	0.0175506	0.230903
ENSG00000134109	EDEM1	protein_coding	3	5229331	5261642	1	ER degradation enhancer, mannosidase alpha-like 1 [Source:HGNC Symbol;Acc:18967]	-0.944189	5.66238	6.85897	0.0175771	0.230903
ENSG00000161328	LRRC56	protein_coding	11	537527	554916	1	leucine rich repeat containing 56 [Source:HGNC Symbol;Acc:25430]	1.31781	2.19583	6.85773	0.0175858	0.230903
ENSG00000182013	PNMAL1	protein_coding	19	46969748	46974820	-1	paraneoplastic Ma antigen family-like 1 [Source:HGNC Symbol;Acc:25578]	1.56485	3.03785	6.85767	0.0175862	0.230903
ENSG00000156931	VPS8	protein_coding	3	184529931	184770402	1	vacuolar protein sorting 8 homolog (S. cerevisiae) [Source:HGNC Symbol;Acc:29122]	-0.940306	5.20233	6.84685	0.0176625	0.231431
ENSG00000140382	HMG20A	protein_coding	15	77712754	77777949	1	high mobility group 20A [Source:HGNC Symbol;Acc:5001]	0.656659	4.65224	6.84618	0.0176672	0.231431
ENSG00000131236	CAP1	protein_coding	1	40505905	40538321	1	CAP, adenylate cyclase-associated protein 1 (yeast) [Source:HGNC Symbol;Acc:20040]	-1.47109	8.0963	6.84454	0.0176788	0.231431
ENSG00000139278	GLIPR1	protein_coding	12	75874460	75897633	1	GLI pathogenesis-related 1 [Source:HGNC Symbol;Acc:17001]	-2.59285	5.87211	6.86791	0.0176937	0.231431
ENSG00000103569	AQP9	protein_coding	15	58430368	58478110	1	aquaporin 9 [Source:HGNC Symbol;Acc:643]	-4.68162	7.65263	6.85819	0.0177622	0.231725
ENSG00000237683	AL627309.1	protein_coding	1	134901	139379	-1	Uncharacterized protein [Source:UniProtKB/TrEMBL;Acc:R4GN28]	-2.61467	4.0619	6.85459	0.0177877	0.231725
ENSG00000196218	RYR1	protein_coding	19	38924339	39078204	1	ryanodine receptor 1 (skeletal) [Source:HGNC Symbol;Acc:10483]	-1.92601	1.39324	6.82802	0.0177962	0.231725
ENSG00000066027	PPP2R5A	protein_coding	1	212458879	212535200	1	protein phosphatase 2, regulatory subunit B', alpha [Source:HGNC Symbol;Acc:9309]	-0.910677	5.90271	6.82733	0.0178011	0.231725
ENSG00000149639	SOGA1	protein_coding	20	35405845	35492089	-1	suppressor of glucose, autophagy associated 1 [Source:HGNC Symbol;Acc:16111]	0.931793	6.00443	6.82713	0.0178026	0.231725
ENSG00000273015	LINC00938	lincRNA	12	46119510	46121558	-1	long intergenic non-protein coding RNA 938 [Source:HGNC Symbol;Acc:48630]	0.841994	2.35834	6.82508	0.0178172	0.231725
ENSG00000169508	GPR183	protein_coding	13	99946784	99959659	-1	G protein-coupled receptor 183 [Source:HGNC Symbol;Acc:3128]	-2.75345	5.15979	6.84035	0.0178888	0.231967
ENSG00000182175	RGMA	protein_coding	15	93586636	93632433	-1	repulsive guidance molecule family member a [Source:HGNC Symbol;Acc:30308]	2.83626	0.743363	6.81381	0.0178978	0.231967
ENSG00000213983	AP1G2	protein_coding	14	24028774	24037279	-1	adaptor-related protein complex 1, gamma 2 subunit [Source:HGNC Symbol;Acc:556]	-0.614811	6.17383	6.81281	0.0179051	0.231967
ENSG00000160813	PPP1R35	protein_coding	7	100032905	100034188	-1	protein phosphatase 1, regulatory subunit 35 [Source:HGNC Symbol;Acc:28320]	-0.842233	3.15667	6.80861	0.0179352	0.231967
ENSG00000232611	RP11-1114A5.4	lincRNA	X	135923090	135929956	-1		3.1849	0.753681	6.80757	0.0179427	0.231967
ENSG00000100324	TAB1	protein_coding	22	39795746	39833065	1	TGF-beta activated kinase 1/MAP3K7 binding protein 1 [Source:HGNC Symbol;Acc:18157]	0.800793	3.82843	6.80289	0.0179764	0.231967
ENSG00000169220	RGS14	protein_coding	5	176784838	176799602	1	regulator of G-protein signaling 14 [Source:HGNC Symbol;Acc:9996]	-1.85316	4.84308	6.82389	0.0180065	0.231967
ENSG00000223960	AC009948.5	antisense	2	179278666	179304970	1		1.96874	2.61105	6.79552	0.0180297	0.231967
ENSG00000064666	CNN2	protein_coding	19	1026298	1039068	1	calponin 2 [Source:HGNC Symbol;Acc:2156]	-1.5866	7.34894	6.79477	0.0180351	0.231967
ENSG00000185477	GPRIN3	protein_coding	4	90157537	90229161	-1	GPRIN family member 3 [Source:HGNC Symbol;Acc:27733]	-2.02131	4.40467	6.81797	0.0180491	0.231967
ENSG00000147044	CASK	protein_coding	X	41374187	41782716	-1	calcium/calmodulin-dependent serine protein kinase (MAGUK family) [Source:HGNC Symbol;Acc:1497]	0.95796	4.10302	6.79239	0.0180523	0.231967
ENSG00000133246	PRAM1	protein_coding	19	8554940	8567996	-1	PML-RARA regulated adaptor molecule 1 [Source:HGNC Symbol;Acc:30091]	-3.47602	4.99112	6.81578	0.0180649	0.231967
ENSG00000140379	BCL2A1	protein_coding	15	80253231	80263788	-1	BCL2-related protein A1 [Source:HGNC Symbol;Acc:991]	-4.05086	6.6638	6.8133	0.0180827	0.231967
ENSG00000164116	GUCY1A3	protein_coding	4	156587863	156653501	1	guanylate cyclase 1, soluble, alpha 3 [Source:HGNC Symbol;Acc:4685]	1.42929	6.33269	6.79427	0.0180851	0.231967
ENSG00000111679	PTPN6	protein_coding	12	7055631	7070479	1	protein tyrosine phosphatase, non-receptor type 6 [Source:HGNC Symbol;Acc:9658]	-2.62973	6.32487	6.81247	0.0180887	0.231967
ENSG00000237697	LINC00312	lincRNA	3	8613468	8615561	1	long intergenic non-protein coding RNA 312 [Source:HGNC Symbol;Acc:6662]	1.62225	3.11999	6.77901	0.0181496	0.232017
ENSG00000058799	YIPF1	protein_coding	1	54317392	54356407	-1	Yip1 domain family, member 1 [Source:HGNC Symbol;Acc:25231]	-1.12212	3.74157	6.77882	0.018151	0.232017
ENSG00000116017	ARID3A	protein_coding	19	925781	975939	1	AT rich interactive domain 3A (BRIGHT-like) [Source:HGNC Symbol;Acc:3031]	-2.05294	4.78623	6.80019	0.0181776	0.232017
ENSG00000165025	SYK	protein_coding	9	93564069	93660831	1	spleen tyrosine kinase [Source:HGNC Symbol;Acc:11491]	-2.98889	6.01716	6.79896	0.0181865	0.232017
ENSG00000010256	UQCRC1	protein_coding	3	48636435	48648409	-1	ubiquinol-cytochrome c reductase core protein I [Source:HGNC Symbol;Acc:12585]	-0.592947	5.05116	6.77311	0.0181927	0.232017
ENSG00000085265	FCN1	protein_coding	9	137801431	137809809	-1	ficolin (collagen/fibrinogen domain containing) 1 [Source:HGNC Symbol;Acc:3623]	-3.46923	7.12719	6.79712	0.0181998	0.232017
ENSG00000151948	GLT1D1	protein_coding	12	129337972	129469509	1	glycosyltransferase 1 domain containing 1 [Source:HGNC Symbol;Acc:26483]	-4.47232	5.07717	6.79564	0.0182106	0.232017
ENSG00000131089	ARHGEF9	protein_coding	X	62854847	63005426	-1	Cdc42 guanine nucleotide exchange factor (GEF) 9 [Source:HGNC Symbol;Acc:14561]	0.650934	3.83312	6.75817	0.0183023	0.232195
ENSG00000254087	LYN	protein_coding	8	56792372	56923940	1	v-yes-1 Yamaguchi sarcoma viral related oncogene homolog [Source:HGNC Symbol;Acc:6735]	-3.23907	7.22119	6.77513	0.0183605	0.232195
ENSG00000013364	MVP	protein_coding	16	29831715	29859355	1	major vault protein [Source:HGNC Symbol;Acc:7531]	-0.818301	6.58047	6.74954	0.0183659	0.232195
ENSG00000215012	C22orf29	protein_coding	22	19833661	19842419	-1	chromosome 22 open reading frame 29 [Source:HGNC Symbol;Acc:26112]	1.33624	4.93478	6.75967	0.0183755	0.232195
ENSG00000174136	RGMB	protein_coding	5	98104354	98134347	1	repulsive guidance molecule family member b [Source:HGNC Symbol;Acc:26896]	1.40589	4.39392	6.75956	0.0183788	0.232195
ENSG00000198863	RUNDC1	protein_coding	17	41132582	41145707	1	RUN domain containing 1 [Source:HGNC Symbol;Acc:25418]	0.577912	4.28574	6.74505	0.0183991	0.232195
ENSG00000178222	RNF212	protein_coding	4	1050038	1107350	-1	ring finger protein 212 [Source:HGNC Symbol;Acc:27729]	2.6062	0.590835	6.74466	0.018402	0.232195
ENSG00000172081	MOB3A	protein_coding	19	2071037	2096672	-1	MOB kinase activator 3A [Source:HGNC Symbol;Acc:29802]	-1.8034	6.54174	6.7554	0.018407	0.232195
ENSG00000273311	DGCR11	sense_intronic	22	19033675	19035888	-1	DiGeorge syndrome critical region gene 11 (non-protein coding) [Source:HGNC Symbol;Acc:17226]	-1.81007	1.00736	6.74057	0.0184323	0.232195
ENSG00000185745	IFIT1	protein_coding	10	91152303	91163745	1	interferon-induced protein with tetratricopeptide repeats 1 [Source:HGNC Symbol;Acc:5407]	2.12841	4.3338	6.76277	0.0184514	0.232195
ENSG00000149927	DOC2A	protein_coding	16	30016830	30034591	-1	double C2-like domains, alpha [Source:HGNC Symbol;Acc:2985]	1.59468	1.28206	6.73696	0.0184592	0.232195
ENSG00000198843	SELT	protein_coding	3	150320662	150348222	1	Selenoprotein T [Source:UniProtKB/Swiss-Prot;Acc:P62341]	-0.810035	5.55192	6.73344	0.0184854	0.232195
ENSG00000173801	JUP	protein_coding	17	39775692	39943183	-1	junction plakoglobin [Source:HGNC Symbol;Acc:6207]	1.06976	5.50015	6.73303	0.0184883	0.232195
ENSG00000175756	AURKAIP1	protein_coding	1	1309110	1310875	-1	aurora kinase A interacting protein 1 [Source:HGNC Symbol;Acc:24114]	-0.868345	3.67852	6.73298	0.0184887	0.232195
ENSG00000043514	TRIT1	protein_coding	1	40306723	40349183	-1	tRNA isopentenyltransferase 1 [Source:HGNC Symbol;Acc:20286]	0.975283	3.08091	6.72898	0.0185186	0.232195
ENSG00000145911	N4BP3	protein_coding	5	177540444	177553088	1	NEDD4 binding protein 3 [Source:HGNC Symbol;Acc:29852]	-2.53405	0.793415	6.7266	0.0185363	0.232195
ENSG00000196597	ZNF782	protein_coding	9	99578754	99637905	-1	zinc finger protein 782 [Source:HGNC Symbol;Acc:33110]	1.50744	2.08613	6.72614	0.0185397	0.232195
ENSG00000196352	CD55	protein_coding	1	207494853	207534311	1	CD55 molecule, decay accelerating factor for complement (Cromer blood group) [Source:HGNC Symbol;Acc:2665]	-1.31427	7.67835	6.72602	0.0185407	0.232195
ENSG00000137804	NUSAP1	protein_coding	15	41624892	41673248	1	nucleolar and spindle associated protein 1 [Source:HGNC Symbol;Acc:18538]	-2.20104	2.96085	6.73721	0.0185807	0.232195
ENSG00000149483	TMEM138	protein_coding	11	61129473	61136981	1	transmembrane protein 138 [Source:HGNC Symbol;Acc:26944]	-0.616001	3.60495	6.71668	0.0186106	0.232195
ENSG00000157985	AGAP1	protein_coding	2	236402733	237040444	1	ArfGAP with GTPase domain, ankyrin repeat and PH domain 1 [Source:HGNC Symbol;Acc:16922]	1.21206	2.79294	6.71205	0.0186453	0.232195
ENSG00000168209	DDIT4	protein_coding	10	74033678	74035794	1	DNA-damage-inducible transcript 4 [Source:HGNC Symbol;Acc:24944]	-1.08869	7.37721	6.70622	0.0186892	0.232195
ENSG00000253106	RP11-158K1.3	antisense	8	125500751	125503884	1		2.71756	1.05021	6.70501	0.0186983	0.232195
ENSG00000059377	TBXAS1	protein_coding	7	139476850	139720125	1	thromboxane A synthase 1 (platelet) [Source:HGNC Symbol;Acc:11609]	-3.06565	5.24253	6.7267	0.0187199	0.232195
ENSG00000115607	IL18RAP	protein_coding	2	103035149	103069025	1	interleukin 18 receptor accessory protein [Source:HGNC Symbol;Acc:5989]	-2.75346	5.21902	6.72569	0.0187274	0.232195
ENSG00000198677	TTC37	protein_coding	5	94799599	94890711	-1	tetratricopeptide repeat domain 37 [Source:HGNC Symbol;Acc:23639]	0.845588	5.61213	6.70088	0.0187295	0.232195
ENSG00000215114	UBXN2B	protein_coding	8	59323823	59364060	1	UBX domain protein 2B [Source:HGNC Symbol;Acc:27035]	-2.10019	5.58442	6.72302	0.0187475	0.232195
ENSG00000165355	FBXO33	protein_coding	14	39866873	39901704	-1	F-box protein 33 [Source:HGNC Symbol;Acc:19833]	-1.39116	4.06921	6.69803	0.0187511	0.232195
ENSG00000161999	JMJD8	protein_coding	16	731671	734529	-1	jumonji domain containing 8 [Source:HGNC Symbol;Acc:14148]	0.792045	4.94121	6.69647	0.0187628	0.232195
ENSG00000147679	UTP23	protein_coding	8	117778742	117861702	1	UTP23, small subunit (SSU) processome component, homolog (yeast) [Source:HGNC Symbol;Acc:28224]	0.751922	3.46437	6.68958	0.0188151	0.232195
ENSG00000183484	GPR132	protein_coding	14	105515728	105531782	-1	G protein-coupled receptor 132 [Source:HGNC Symbol;Acc:17482]	-2.01254	3.80865	6.70917	0.0188519	0.232195
ENSG00000089639	GMIP	protein_coding	19	19740285	19754476	-1	GEM interacting protein [Source:HGNC Symbol;Acc:24852]	-2.39115	5.77297	6.70467	0.018886	0.232195
ENSG00000019582	CD74	protein_coding	5	149781200	149792492	-1	CD74 molecule, major histocompatibility complex, class II invariant chain [Source:HGNC Symbol;Acc:1697]	-1.48332	9.32821	6.6798	0.0188896	0.232195
ENSG00000185885	IFITM1	protein_coding	11	313506	315272	1	interferon induced transmembrane protein 1 [Source:HGNC Symbol;Acc:5412]	0.847377	6.27049	6.67951	0.0188917	0.232195
ENSG00000064205	WISP2	protein_coding	20	43343485	43357150	1	WNT1 inducible signaling pathway protein 2 [Source:HGNC Symbol;Acc:12770]	2.48361	0.424444	6.67701	0.0189109	0.232195
ENSG00000151338	MIPOL1	protein_coding	14	37667118	38021566	1	mirror-image polydactyly 1 [Source:HGNC Symbol;Acc:21460]	1.88795	2.21575	6.67653	0.0189145	0.232195
ENSG00000170293	CMTM8	protein_coding	3	32280171	32411817	1	CKLF-like MARVEL transmembrane domain containing 8 [Source:HGNC Symbol;Acc:19179]	1.95872	1.31746	6.67415	0.0189327	0.232195
ENSG00000123179	EBPL	protein_coding	13	50234859	50265611	-1	emopamil binding protein-like [Source:HGNC Symbol;Acc:18061]	1.31736	2.76624	6.67398	0.018934	0.232195
ENSG00000100092	SH3BP1	protein_coding	22	38030661	38062939	1	SH3-domain binding protein 1 [Source:HGNC Symbol;Acc:10824]	-1.99279	4.39557	6.698	0.0189366	0.232195
ENSG00000182916	TCEAL7	protein_coding	X	102585124	102587254	1	transcription elongation factor A (SII)-like 7 [Source:HGNC Symbol;Acc:28336]	1.87732	0.806049	6.67118	0.0189555	0.232195
ENSG00000065154	OAT	protein_coding	10	126085872	126107545	-1	ornithine aminotransferase [Source:HGNC Symbol;Acc:8091]	-0.958649	5.93301	6.67085	0.018958	0.232195
ENSG00000244300	RP11-475N22.4	antisense	3	128208055	128221191	1		1.61329	2.96025	6.66671	0.0189897	0.232195
ENSG00000105699	LSR	protein_coding	19	35739233	35758867	1	lipolysis stimulated lipoprotein receptor [Source:HGNC Symbol;Acc:29572]	1.17792	4.68227	6.66477	0.0190046	0.232195
ENSG00000054598	FOXC1	protein_coding	6	1610681	1614127	1	forkhead box C1 [Source:HGNC Symbol;Acc:3800]	1.30726	6.92098	6.66468	0.0190053	0.232195
ENSG00000151090	THRB	protein_coding	3	24158651	24536773	-1	thyroid hormone receptor, beta [Source:HGNC Symbol;Acc:11799]	1.85043	3.96619	6.68416	0.0190421	0.232195
ENSG00000151651	ADAM8	protein_coding	10	135075907	135090372	-1	ADAM metallopeptidase domain 8 [Source:HGNC Symbol;Acc:215]	-3.17887	6.96122	6.67809	0.0190886	0.232195
ENSG00000077420	APBB1IP	protein_coding	10	26727132	26856732	1	amyloid beta (A4) precursor protein-binding, family B, member 1 interacting protein [Source:HGNC Symbol;Acc:17379]	-2.93172	6.06821	6.67722	0.0190953	0.232195
ENSG00000140941	MAP1LC3B	protein_coding	16	87417601	87438385	1	microtubule-associated protein 1 light chain 3 beta [Source:HGNC Symbol;Acc:13352]	-1.1807	6.82198	6.65185	0.0191042	0.232195
ENSG00000124126	PREX1	protein_coding	20	47240790	47444420	-1	phosphatidylinositol-3,4,5-trisphosphate-dependent Rac exchange factor 1 [Source:HGNC Symbol;Acc:32594]	-2.25324	7.36484	6.66761	0.0191066	0.232195
ENSG00000132963	POMP	protein_coding	13	29233241	29253062	1	proteasome maturation protein [Source:HGNC Symbol;Acc:20330]	-0.693141	4.2174	6.65003	0.0191182	0.232195
ENSG00000120963	ZNF706	protein_coding	8	102190106	102218421	-1	zinc finger protein 706 [Source:HGNC Symbol;Acc:24992]	0.555571	4.4917	6.64932	0.0191237	0.232195
ENSG00000124212	PTGIS	protein_coding	20	48120411	48184683	-1	prostaglandin I2 (prostacyclin) synthase [Source:HGNC Symbol;Acc:9603]	1.40646	8.80695	6.64691	0.0191424	0.232195
ENSG00000166261	ZNF202	protein_coding	11	123594885	123612383	-1	zinc finger protein 202 [Source:HGNC Symbol;Acc:12994]	0.862445	3.00566	6.64421	0.0191633	0.232195
ENSG00000140948	ZCCHC14	protein_coding	16	87439852	87525651	-1	zinc finger, CCHC domain containing 14 [Source:HGNC Symbol;Acc:24134]	0.807921	5.19348	6.64383	0.0191663	0.232195
ENSG00000155629	PIK3AP1	protein_coding	10	98353069	98480271	-1	phosphoinositide-3-kinase adaptor protein 1 [Source:HGNC Symbol;Acc:30034]	-3.4115	6.45427	6.66798	0.0191664	0.232195
ENSG00000106034	CPED1	protein_coding	7	120628731	120937498	1	cadherin-like and PC-esterase domain containing 1 [Source:HGNC Symbol;Acc:26159]	-2.71959	2.04682	6.64238	0.0191775	0.232195
ENSG00000140750	ARHGAP17	protein_coding	16	24930706	25026987	-1	Rho GTPase activating protein 17 [Source:HGNC Symbol;Acc:18239]	0.664204	5.45817	6.64122	0.0191865	0.232195
ENSG00000106069	CHN2	protein_coding	7	29161890	29553944	1	chimerin 2 [Source:HGNC Symbol;Acc:1944]	-1.63221	2.58545	6.63241	0.0192551	0.232383
ENSG00000102144	PGK1	protein_coding	X	77320685	77384793	1	phosphoglycerate kinase 1 [Source:HGNC Symbol;Acc:8896]	-1.13262	7.68476	6.63216	0.019257	0.232383
ENSG00000148335	NTMT1	protein_coding	9	132371163	132398209	1	N-terminal Xaa-Pro-Lys N-methyltransferase 1 [Source:HGNC Symbol;Acc:23373]	-1.11478	2.11531	6.62998	0.019274	0.232383
ENSG00000169418	NPR1	protein_coding	1	153651113	153666468	1	natriuretic peptide receptor A/guanylate cyclase A (atrionatriuretic peptide receptor A) [Source:HGNC Symbol;Acc:7943]	1.48229	7.40494	6.62606	0.0193047	0.232383
ENSG00000182487	NCF1B	pseudogene	7	72634611	72649979	1	neutrophil cytosolic factor 1B pseudogene [Source:HGNC Symbol;Acc:32522]	-3.1866	2.72841	6.64272	0.0193621	0.232383
ENSG00000185100	ADSSL1	protein_coding	14	105190523	105213662	1	adenylosuccinate synthase like 1 [Source:HGNC Symbol;Acc:20093]	1.55241	3.83588	6.62907	0.0193675	0.232383
ENSG00000110799	VWF	protein_coding	12	6058040	6233936	-1	von Willebrand factor [Source:HGNC Symbol;Acc:12726]	1.64048	13.2054	6.61654	0.0193793	0.232383
ENSG00000187210	GCNT1	protein_coding	9	79034752	79122332	1	glucosaminyl (N-acetyl) transferase 1, core 2 [Source:HGNC Symbol;Acc:4203]	0.83473	4.5395	6.61641	0.0193802	0.232383
ENSG00000135636	DYSF	protein_coding	2	71680852	71913898	1	dysferlin [Source:HGNC Symbol;Acc:3097]	-3.65557	7.30194	6.63957	0.0193867	0.232383
ENSG00000168894	RNF181	protein_coding	2	85822848	85824736	1	ring finger protein 181 [Source:HGNC Symbol;Acc:28037]	-0.575678	4.04168	6.61251	0.0194109	0.232383
ENSG00000257315	ZBED6	protein_coding	1	203765437	203769686	1	zinc finger, BED-type containing 6 [Source:HGNC Symbol;Acc:33273]	0.876344	3.11593	6.61214	0.0194139	0.232383
ENSG00000120756	PLS1	protein_coding	3	142315229	142432506	1	plastin 1 [Source:HGNC Symbol;Acc:9090]	-2.41013	2.35969	6.63551	0.0194184	0.232383
ENSG00000163931	TKT	protein_coding	3	53258723	53290068	-1	transketolase [Source:HGNC Symbol;Acc:11834]	-1.84179	7.51108	6.61496	0.0194216	0.232383
ENSG00000109323	MANBA	protein_coding	4	103552660	103682151	-1	mannosidase, beta A, lysosomal [Source:HGNC Symbol;Acc:6831]	-0.999698	4.63106	6.60268	0.0194884	0.23284
ENSG00000100865	CINP	protein_coding	14	102808956	102829253	-1	cyclin-dependent kinase 2 interacting protein [Source:HGNC Symbol;Acc:23789]	-0.542551	3.60968	6.60203	0.0194936	0.23284
ENSG00000120798	NR2C1	protein_coding	12	95414005	95467479	-1	nuclear receptor subfamily 2, group C, member 1 [Source:HGNC Symbol;Acc:7971]	0.847453	4.0555	6.59762	0.0195285	0.23286
ENSG00000069998	CECR5	protein_coding	22	17618401	17646177	-1	cat eye syndrome chromosome region, candidate 5 [Source:HGNC Symbol;Acc:1843]	0.811098	3.76028	6.59755	0.0195291	0.23286
ENSG00000196810	CTBP1-AS2	antisense	4	1243088	1282079	1	CTBP1 antisense RNA 2 (head to head) [Source:HGNC Symbol;Acc:28307]	0.839622	2.9708	6.59512	0.0195483	0.232887
ENSG00000181467	RAP2B	protein_coding	3	152880029	152886265	1	RAP2B, member of RAS oncogene family [Source:HGNC Symbol;Acc:9862]	-1.22105	4.97758	6.59162	0.0195761	0.233016
ENSG00000151458	ANKRD50	protein_coding	4	125585207	125633887	-1	ankyrin repeat domain 50 [Source:HGNC Symbol;Acc:29223]	1.23377	7.27289	6.58699	0.0196129	0.23306
ENSG00000159496	RGL4	protein_coding	22	24030323	24041363	1	ral guanine nucleotide dissociation stimulator-like 4 [Source:HGNC Symbol;Acc:31911]	-4.41899	3.76562	6.60705	0.0196425	0.23306
ENSG00000236609	ZNF853	protein_coding	7	6655248	6663921	1	zinc finger protein 853 [Source:HGNC Symbol;Acc:21767]	1.70515	2.72368	6.58287	0.0196457	0.23306
ENSG00000126267	COX6B1	protein_coding	19	36139125	36149763	1	cytochrome c oxidase subunit VIb polypeptide 1 (ubiquitous) [Source:HGNC Symbol;Acc:2280]	-0.855097	5.5021	6.58153	0.0196564	0.23306
ENSG00000159210	SNF8	protein_coding	17	47006678	47022479	-1	SNF8, ESCRT-II complex subunit [Source:HGNC Symbol;Acc:17028]	-0.55904	4.55277	6.57571	0.019703	0.23306
ENSG00000167191	GPRC5B	protein_coding	16	19868616	19897489	-1	G protein-coupled receptor, family C, group 5, member B [Source:HGNC Symbol;Acc:13308]	1.15426	4.28155	6.5745	0.0197126	0.23306
ENSG00000142227	EMP3	protein_coding	19	48824766	48833810	1	epithelial membrane protein 3 [Source:HGNC Symbol;Acc:3335]	-0.658571	6.13348	6.57362	0.0197197	0.23306
ENSG00000115828	QPCT	protein_coding	2	37571717	37600465	1	glutaminyl-peptide cyclotransferase [Source:HGNC Symbol;Acc:9753]	-1.74207	5.13627	6.59371	0.0197411	0.23306
ENSG00000114861	FOXP1	protein_coding	3	71003844	71633140	-1	forkhead box P1 [Source:HGNC Symbol;Acc:3823]	0.654928	7.2908	6.56677	0.0197747	0.23306
ENSG00000099204	ABLIM1	protein_coding	10	116190872	116444762	-1	actin binding LIM protein 1 [Source:HGNC Symbol;Acc:78]	0.94315	8.6971	6.56371	0.0197993	0.23306
ENSG00000104974	LILRA1	protein_coding	19	55105047	55113555	1	leukocyte immunoglobulin-like receptor, subfamily A (with TM domain), member 1 [Source:HGNC Symbol;Acc:6602]	-3.19663	5.00017	6.58194	0.0198426	0.23306
ENSG00000172059	KLF11	protein_coding	2	10182976	10194963	1	Kruppel-like factor 11 [Source:HGNC Symbol;Acc:11811]	0.885266	4.92347	6.55778	0.019847	0.23306
ENSG00000197302	ZNF720	protein_coding	16	31724550	31806190	1	zinc finger protein 720 [Source:HGNC Symbol;Acc:26987]	0.729357	3.43653	6.55713	0.0198523	0.23306
ENSG00000196220	SRGAP3	protein_coding	3	9022275	9404737	-1	SLIT-ROBO Rho GTPase activating protein 3 [Source:HGNC Symbol;Acc:19744]	-1.22162	2.05654	6.55638	0.0198584	0.23306
ENSG00000166900	STX3	protein_coding	11	59480929	59573354	1	syntaxin 3 [Source:HGNC Symbol;Acc:11438]	-1.71715	5.15895	6.57879	0.0198679	0.23306
ENSG00000151503	NCAPD3	protein_coding	11	134020014	134095348	-1	non-SMC condensin II complex, subunit D3 [Source:HGNC Symbol;Acc:28952]	-0.584261	3.72112	6.55484	0.0198708	0.23306
ENSG00000135334	AKIRIN2	protein_coding	6	88384790	88411927	-1	akirin 2 [Source:HGNC Symbol;Acc:21407]	-0.949406	5.05832	6.55187	0.0198948	0.23306
ENSG00000197162	ZNF785	protein_coding	16	30585061	30597092	-1	zinc finger protein 785 [Source:HGNC Symbol;Acc:26496]	0.990022	3.06712	6.55121	0.0199001	0.23306
ENSG00000164088	PPM1M	protein_coding	3	52279841	52284613	1	protein phosphatase, Mg2+/Mn2+ dependent, 1M [Source:HGNC Symbol;Acc:26506]	-1.15547	5.03862	6.55103	0.0199016	0.23306
ENSG00000090382	LYZ	protein_coding	12	69742121	69748014	1	lysozyme [Source:HGNC Symbol;Acc:6740]	-3.05146	9.68382	6.55388	0.0199687	0.233396
ENSG00000105501	SIGLEC5	protein_coding	19	52114781	52150151	-1	sialic acid binding Ig-like lectin 5 [Source:HGNC Symbol;Acc:10874]	-4.28793	3.40346	6.56568	0.0199735	0.233396
ENSG00000105617	LENG1	protein_coding	19	54658899	54663620	-1	leukocyte receptor cluster (LRC) member 1 [Source:HGNC Symbol;Acc:15502]	0.93906	2.1383	6.54122	0.0199812	0.233396
ENSG00000163584	RPL22L1	protein_coding	3	170582664	170588272	-1	ribosomal protein L22-like 1 [Source:HGNC Symbol;Acc:27610]	-0.913939	2.5025	6.53663	0.0200185	0.233521
ENSG00000123700	KCNJ2	protein_coding	17	68164814	68176189	1	potassium inwardly-rectifying channel, subfamily J, member 2 [Source:HGNC Symbol;Acc:6263]	1.26823	5.3252	6.53985	0.020041	0.233521
ENSG00000138944	KIAA1644	protein_coding	22	44639547	44708731	-1	KIAA1644 [Source:HGNC Symbol;Acc:29335]	1.36396	4.29679	6.53691	0.0200521	0.233521
ENSG00000136630	HLX	protein_coding	1	221051699	221058401	1	H2.0-like homeobox [Source:HGNC Symbol;Acc:4978]	-3.07264	2.95285	6.55439	0.0200649	0.233521
ENSG00000196151	WDSUB1	protein_coding	2	160092304	160143310	-1	WD repeat, sterile alpha motif and U-box domain containing 1 [Source:HGNC Symbol;Acc:26697]	-0.910036	2.34686	6.52933	0.0200782	0.233521
ENSG00000122484	RPAP2	protein_coding	1	92764522	92867613	1	RNA polymerase II associated protein 2 [Source:HGNC Symbol;Acc:25791]	0.594203	3.80335	6.52743	0.0200937	0.233521
ENSG00000132964	CDK8	protein_coding	13	26828276	26979375	1	cyclin-dependent kinase 8 [Source:HGNC Symbol;Acc:1779]	-1.48369	3.58719	6.53211	0.0201434	0.23373
ENSG00000134516	DOCK2	protein_coding	5	169064251	169510386	1	dedicator of cytokinesis 2 [Source:HGNC Symbol;Acc:2988]	-2.90016	6.48215	6.54332	0.020155	0.23373
ENSG00000163464	CXCR1	protein_coding	2	219027568	219031718	-1	chemokine (C-X-C motif) receptor 1 [Source:HGNC Symbol;Acc:6026]	-3.53334	6.44897	6.54239	0.0201626	0.23373
ENSG00000106683	LIMK1	protein_coding	7	73497263	73536855	1	LIM domain kinase 1 [Source:HGNC Symbol;Acc:6613]	-1.26947	4.15314	6.51033	0.0202341	0.234208
ENSG00000136068	FLNB	protein_coding	3	57994127	58157982	1	filamin B, beta [Source:HGNC Symbol;Acc:3755]	1.18577	9.42287	6.50828	0.0202511	0.234208
ENSG00000012223	LTF	protein_coding	3	46477136	46526724	-1	lactotransferrin [Source:HGNC Symbol;Acc:6720]	-4.80927	6.71645	6.53111	0.0202549	0.234208
ENSG00000112715	VEGFA	protein_coding	6	43737921	43754224	1	vascular endothelial growth factor A [Source:HGNC Symbol;Acc:12680]	-1.27047	6.95974	6.50011	0.0203187	0.234748
ENSG00000175826	CTDNEP1	protein_coding	17	7146910	7155810	-1	CTD nuclear envelope phosphatase 1 [Source:HGNC Symbol;Acc:19085]	-0.639763	5.51464	6.49662	0.0203476	0.234825
ENSG00000069424	KCNAB2	protein_coding	1	6051526	6161253	1	potassium voltage-gated channel, shaker-related subfamily, beta member 2 [Source:HGNC Symbol;Acc:6229]	-1.53485	5.65238	6.50877	0.0203701	0.234825
ENSG00000137145	DENND4C	protein_coding	9	19230433	19374139	1	DENN/MADD domain containing 4C [Source:HGNC Symbol;Acc:26079]	0.553624	5.21176	6.49071	0.0203967	0.234825
ENSG00000261069	SNORD116-20	lincRNA	15	25332808	25334043	1	small nucleolar RNA, C/D box 116-20 [Source:HGNC Symbol;Acc:33086]	3.02042	0.502643	6.48861	0.0204142	0.234825
ENSG00000183044	ABAT	protein_coding	16	8768422	8878432	1	4-aminobutyrate aminotransferase [Source:HGNC Symbol;Acc:23]	-1.24203	3.82181	6.48632	0.0204333	0.234825
ENSG00000137642	SORL1	protein_coding	11	121322912	121504402	1	sortilin-related receptor, L(DLR class) A repeats containing [Source:HGNC Symbol;Acc:11185]	-3.61879	8.53599	6.50845	0.0204418	0.234825
ENSG00000224505	AC002117.1	antisense	17	43227767	43238877	-1		2.53006	0.469496	6.48241	0.0204659	0.234825
ENSG00000242349	NPPA-AS1	antisense	1	11901074	11908136	1	NPPA antisense RNA 1 [Source:HGNC Symbol;Acc:37635]	-1.94388	0.531234	6.47985	0.0204874	0.234825
ENSG00000213563	C8orf82	protein_coding	8	145751117	145754516	-1	chromosome 8 open reading frame 82 [Source:HGNC Symbol;Acc:33826]	0.977956	2.06718	6.47395	0.0205367	0.234825
ENSG00000104660	LEPROTL1	protein_coding	8	29952914	30034724	1	leptin receptor overlapping transcript-like 1 [Source:HGNC Symbol;Acc:6555]	0.517532	5.65631	6.47275	0.0205468	0.234825
ENSG00000264868	CTB-167B5.2	lincRNA	7	87900207	87903065	-1		-3.9142	2.35879	6.48628	0.0206266	0.234825
ENSG00000175701	LINC00116	lincRNA	2	110969106	111002997	-1	long intergenic non-protein coding RNA 116 [Source:HGNC Symbol;Acc:27339]	1.60893	1.06015	6.46305	0.0206285	0.234825
ENSG00000197776	KLHDC1	protein_coding	14	50159823	50219870	1	kelch domain containing 1 [Source:HGNC Symbol;Acc:19836]	1.16898	2.03552	6.46143	0.0206421	0.234825
ENSG00000179104	TMTC2	protein_coding	12	83080659	83528649	1	transmembrane and tetratricopeptide repeat containing 2 [Source:HGNC Symbol;Acc:25440]	1.3422	5.61559	6.46892	0.0206681	0.234825
ENSG00000168675	LDLRAD4	protein_coding	18	13217497	13652754	1	low density lipoprotein receptor class A domain containing 4 [Source:HGNC Symbol;Acc:1224]	0.834967	5.92168	6.44916	0.0207459	0.234825
ENSG00000203666	EFCAB2	protein_coding	1	245133007	245290466	1	EF-hand calcium binding domain 2 [Source:HGNC Symbol;Acc:28166]	-1.27111	2.65493	6.44782	0.0207573	0.234825
ENSG00000197140	ADAM32	protein_coding	8	38964509	39142430	1	ADAM metallopeptidase domain 32 [Source:HGNC Symbol;Acc:15479]	2.09222	0.546823	6.4477	0.0207583	0.234825
ENSG00000171723	GPHN	protein_coding	14	66974125	67648520	1	gephyrin [Source:HGNC Symbol;Acc:15465]	1.28369	3.12897	6.44705	0.0207638	0.234825
ENSG00000107758	PPP3CB	protein_coding	10	75196186	75255782	-1	protein phosphatase 3, catalytic subunit, beta isozyme [Source:HGNC Symbol;Acc:9315]	-0.640433	5.15007	6.4422	0.0208051	0.234825
ENSG00000100055	CYTH4	protein_coding	22	37678068	37711382	1	cytohesin 4 [Source:HGNC Symbol;Acc:9505]	-3.18036	6.80705	6.46488	0.0208067	0.234825
ENSG00000110931	CAMKK2	protein_coding	12	121675497	121736111	-1	calcium/calmodulin-dependent protein kinase kinase 2, beta [Source:HGNC Symbol;Acc:1470]	-0.808254	5.61506	6.44196	0.0208071	0.234825
ENSG00000147168	IL2RG	protein_coding	X	70327254	70331958	-1	interleukin 2 receptor, gamma [Source:HGNC Symbol;Acc:6010]	-2.65132	5.90915	6.46452	0.0208098	0.234825
ENSG00000113303	BTNL8	protein_coding	5	180326077	180377906	1	butyrophilin-like 8 [Source:HGNC Symbol;Acc:26131]	-2.75812	1.49544	6.44062	0.0208185	0.234825
ENSG00000101425	BPI	protein_coding	20	36888551	36965907	1	bactericidal/permeability-increasing protein [Source:HGNC Symbol;Acc:1095]	-4.28592	4.30721	6.46247	0.0208272	0.234825
ENSG00000170909	OSCAR	protein_coding	19	54597933	54606000	-1	osteoclast associated, immunoglobulin-like receptor [Source:HGNC Symbol;Acc:29960]	-3.97521	4.27042	6.46083	0.0208411	0.234825
ENSG00000103319	EEF2K	protein_coding	16	22217603	22298554	1	eukaryotic elongation factor-2 kinase [Source:HGNC Symbol;Acc:24615]	1.26889	4.96467	6.44187	0.0208575	0.234825
ENSG00000110876	SELPLG	protein_coding	12	109015686	109027735	-1	selectin P ligand [Source:HGNC Symbol;Acc:10722]	-3.02683	6.51203	6.45883	0.020858	0.234825
ENSG00000149531	FRG1B	protein_coding	20	29611857	29634010	1	FSHD region gene 1 family, member B [Source:HGNC Symbol;Acc:15792]	0.881701	2.87628	6.43268	0.0208863	0.234825
ENSG00000079335	CDC14A	protein_coding	1	100810584	100985833	1	cell division cycle 14A [Source:HGNC Symbol;Acc:1718]	-1.16468	3.38751	6.43071	0.0209031	0.234825
ENSG00000254093	PINX1	protein_coding	8	10622473	10697394	-1	PIN2/TERF1 interacting, telomerase inhibitor 1 [Source:HGNC Symbol;Acc:30046]	1.09288	1.30221	6.43066	0.0209035	0.234825
ENSG00000132334	PTPRE	protein_coding	10	129705325	129884119	1	protein tyrosine phosphatase, receptor type, E [Source:HGNC Symbol;Acc:9669]	-1.16622	7.13056	6.42861	0.0209211	0.234825
ENSG00000150764	DIXDC1	protein_coding	11	111797868	111893308	1	DIX domain containing 1 [Source:HGNC Symbol;Acc:23695]	1.19016	6.0164	6.42838	0.0209231	0.234825
ENSG00000185565	LSAMP	protein_coding	3	115521235	117716095	-1	limbic system-associated membrane protein [Source:HGNC Symbol;Acc:6705]	2.29472	3.13847	6.44971	0.0209356	0.234825
ENSG00000102181	CD99L2	protein_coding	X	149934810	150067289	-1	CD99 molecule-like 2 [Source:HGNC Symbol;Acc:18237]	0.881707	5.52167	6.42479	0.0209539	0.234825
ENSG00000182541	LIMK2	protein_coding	22	31608225	31676066	1	LIM domain kinase 2 [Source:HGNC Symbol;Acc:6614]	-1.64373	5.98143	6.43277	0.0210176	0.234825
ENSG00000188191	PRKAR1B	protein_coding	7	588834	767287	-1	protein kinase, cAMP-dependent, regulatory, type I, beta [Source:HGNC Symbol;Acc:9390]	1.03315	3.46167	6.41704	0.0210205	0.234825
ENSG00000102452	NALCN	protein_coding	13	101706130	102068843	-1	sodium leak channel, non-selective [Source:HGNC Symbol;Acc:19082]	1.8275	2.84933	6.42183	0.0210221	0.234825
ENSG00000110104	CCDC86	protein_coding	11	60609544	60618554	1	coiled-coil domain containing 86 [Source:HGNC Symbol;Acc:28359]	-0.820414	3.3362	6.4165	0.0210252	0.234825
ENSG00000130592	LSP1	protein_coding	11	1874200	1913497	1	lymphocyte-specific protein 1 [Source:HGNC Symbol;Acc:6707]	-3.2178	7.44269	6.43734	0.0210413	0.234825
ENSG00000234290	AC116366.6	antisense	5	131804582	131808735	-1		-2.99742	2.21233	6.42639	0.0210499	0.234825
ENSG00000165548	TMEM63C	protein_coding	14	77582911	77725838	1	transmembrane protein 63C [Source:HGNC Symbol;Acc:23787]	-4.33624	1.08832	6.41324	0.0210532	0.234825
ENSG00000177542	SLC25A22	protein_coding	11	790475	798316	-1	solute carrier family 25 (mitochondrial carrier: glutamate), member 22 [Source:HGNC Symbol;Acc:19954]	0.87786	3.00402	6.4114	0.0210691	0.234825
ENSG00000151715	TMEM45B	protein_coding	11	129685714	129729898	1	transmembrane protein 45B [Source:HGNC Symbol;Acc:25194]	-4.03881	2.2067	6.4223	0.0211075	0.234825
ENSG00000117139	KDM5B	protein_coding	1	202696526	202778598	-1	lysine (K)-specific demethylase 5B [Source:HGNC Symbol;Acc:18039]	0.609691	5.35394	6.4067	0.0211098	0.234825
ENSG00000179869	ABCA13	protein_coding	7	48211055	48687092	1	ATP-binding cassette, sub-family A (ABC1), member 13 [Source:HGNC Symbol;Acc:14638]	-3.68748	1.89342	6.42126	0.021178	0.234825
ENSG00000149131	SERPING1	protein_coding	11	57364860	57382326	1	serpin peptidase inhibitor, clade G (C1 inhibitor), member 1 [Source:HGNC Symbol;Acc:1228]	1.25423	6.21779	6.39651	0.0212127	0.234825
ENSG00000085832	EPS15	protein_coding	1	51819935	51985000	-1	epidermal growth factor receptor pathway substrate 15 [Source:HGNC Symbol;Acc:3419]	-0.473709	5.77607	6.3941	0.0212191	0.234825
ENSG00000118113	MMP8	protein_coding	11	102582526	102597781	-1	matrix metallopeptidase 8 (neutrophil collagenase) [Source:HGNC Symbol;Acc:7175]	-5.73801	5.08688	6.41604	0.0212247	0.234825
ENSG00000154240	CEP112	protein_coding	17	63631656	64188202	-1	centrosomal protein 112kDa [Source:HGNC Symbol;Acc:28514]	0.963543	3.83115	6.38987	0.021256	0.234825
ENSG00000166326	TRIM44	protein_coding	11	35684353	35829775	1	tripartite motif containing 44 [Source:HGNC Symbol;Acc:19016]	0.544346	5.21543	6.38919	0.0212619	0.234825
ENSG00000243244	STON1	protein_coding	2	48756522	48826025	1	stonin 1 [Source:HGNC Symbol;Acc:17003]	0.818397	2.8416	6.38763	0.0212755	0.234825
ENSG00000130725	UBE2M	protein_coding	19	59067079	59070327	-1	ubiquitin-conjugating enzyme E2M [Source:HGNC Symbol;Acc:12491]	-0.824906	5.00109	6.38681	0.0212827	0.234825
ENSG00000168876	ANKRD49	protein_coding	11	94226795	94232749	1	ankyrin repeat domain 49 [Source:HGNC Symbol;Acc:25970]	-0.755126	3.48371	6.3862	0.021288	0.234825
ENSG00000260244	RP11-588K22.2	sense_overlapping	4	156655600	156658214	1		1.58668	5.24626	6.4086	0.0212891	0.234825
ENSG00000137070	IL11RA	protein_coding	9	34650699	34661889	1	interleukin 11 receptor, alpha [Source:HGNC Symbol;Acc:5967]	1.01645	4.3342	6.38265	0.0213191	0.234825
ENSG00000007237	GAS7	protein_coding	17	9813926	10101868	-1	growth arrest-specific 7 [Source:HGNC Symbol;Acc:4169]	-3.46563	5.90101	6.40463	0.0213237	0.234825
ENSG00000187531	SIRT7	protein_coding	17	79869815	79879199	-1	sirtuin 7 [Source:HGNC Symbol;Acc:14935]	-0.933662	3.77605	6.38156	0.0213286	0.234825
ENSG00000108010	GLRX3	protein_coding	10	131934663	131982785	1	glutaredoxin 3 [Source:HGNC Symbol;Acc:15987]	-0.458067	4.24338	6.38146	0.0213295	0.234825
ENSG00000134955	SLC37A2	protein_coding	11	124932963	124959131	1	solute carrier family 37 (glucose-6-phosphate transporter), member 2 [Source:HGNC Symbol;Acc:20644]	-2.64017	3.16028	6.40364	0.0213323	0.234825
ENSG00000170956	CEACAM3	protein_coding	19	42300369	42315591	1	carcinoembryonic antigen-related cell adhesion molecule 3 [Source:HGNC Symbol;Acc:1815]	-4.00517	3.60949	6.4006	0.0213587	0.234929
ENSG00000126870	WDR60	protein_coding	7	158649269	158749438	1	WD repeat domain 60 [Source:HGNC Symbol;Acc:21862]	0.830875	3.68586	6.37197	0.0214128	0.235279
ENSG00000112299	VNN1	protein_coding	6	133002729	133035188	-1	vanin 1 [Source:HGNC Symbol;Acc:12705]	-4.82935	3.98829	6.39304	0.0214248	0.235279
ENSG00000148346	LCN2	protein_coding	9	130911350	130915734	1	lipocalin 2 [Source:HGNC Symbol;Acc:6526]	-5.26996	5.09667	6.38978	0.0214533	0.235405
ENSG00000067064	IDI1	protein_coding	10	1085848	1095110	-1	isopentenyl-diphosphate delta isomerase 1 [Source:HGNC Symbol;Acc:5387]	-2.06924	5.6554	6.38431	0.0215013	0.235643
ENSG00000132646	PCNA	protein_coding	20	5095599	5107272	-1	proliferating cell nuclear antigen [Source:HGNC Symbol;Acc:8729]	-0.559656	3.79778	6.36051	0.0215139	0.235643
ENSG00000119787	ATL2	protein_coding	2	38522022	38604427	-1	atlastin GTPase 2 [Source:HGNC Symbol;Acc:24047]	0.708345	5.62211	6.35827	0.0215337	0.235643
ENSG00000014257	ACPP	protein_coding	3	132036211	132087142	1	acid phosphatase, prostate [Source:HGNC Symbol;Acc:125]	-3.97913	3.36301	6.37951	0.0215435	0.235643
ENSG00000072694	FCGR2B	protein_coding	1	161551101	161648444	1	Fc fragment of IgG, low affinity IIb, receptor (CD32) [Source:HGNC Symbol;Acc:3618]	-2.54836	3.4093	6.37411	0.0215911	0.235809
ENSG00000260306	RP11-645C24.5	lincRNA	16	21805416	21807080	-1		3.10429	0.196923	6.34949	0.0216116	0.235809
ENSG00000130303	BST2	protein_coding	19	17513748	17516457	-1	bone marrow stromal cell antigen 2 [Source:HGNC Symbol;Acc:1119]	1.08042	6.2947	6.34791	0.0216257	0.235809
ENSG00000169403	PTAFR	protein_coding	1	28473677	28520447	-1	platelet-activating factor receptor [Source:HGNC Symbol;Acc:9582]	-3.12782	5.908	6.36558	0.0216665	0.235809
ENSG00000131495	NDUFA2	protein_coding	5	140018325	140027370	-1	NADH dehydrogenase (ubiquinone) 1 alpha subcomplex, 2, 8kDa [Source:HGNC Symbol;Acc:7685]	-0.864197	3.57308	6.34268	0.0216722	0.235809
ENSG00000106780	MEGF9	protein_coding	9	123363091	123476748	-1	multiple EGF-like-domains 9 [Source:HGNC Symbol;Acc:3234]	-2.73252	6.62997	6.35947	0.0217207	0.235809
ENSG00000064547	LPAR2	protein_coding	19	19734477	19739739	-1	lysophosphatidic acid receptor 2 [Source:HGNC Symbol;Acc:3168]	-1.91269	4.79384	6.35912	0.0217238	0.235809
ENSG00000147443	DOK2	protein_coding	8	21766384	21771371	-1	docking protein 2, 56kDa [Source:HGNC Symbol;Acc:2991]	-2.10783	3.87878	6.35653	0.0217468	0.235809
ENSG00000146463	ZMYM4	protein_coding	1	35734568	35887659	1	zinc finger, MYM-type 4 [Source:HGNC Symbol;Acc:13055]	0.754065	5.37621	6.33429	0.0217472	0.235809
ENSG00000105639	JAK3	protein_coding	19	17935589	17958880	-1	Janus kinase 3 [Source:HGNC Symbol;Acc:6193]	-2.12787	6.46609	6.35136	0.0217929	0.235809
ENSG00000227199	ST7-AS1	antisense	7	116592500	116594388	-1	ST7 antisense RNA 1 [Source:HGNC Symbol;Acc:16000]	2.48219	0.42196	6.32908	0.0217939	0.235809
ENSG00000126351	THRA	protein_coding	17	38214543	38250120	1	thyroid hormone receptor, alpha [Source:HGNC Symbol;Acc:11796]	0.87232	5.4754	6.32878	0.0217965	0.235809
ENSG00000138760	SCARB2	protein_coding	4	77079890	77135046	-1	scavenger receptor class B, member 2 [Source:HGNC Symbol;Acc:1665]	0.776742	6.96502	6.32808	0.0218029	0.235809
ENSG00000130023	ERMARD	protein_coding	6	170151718	170181680	1	ER membrane-associated RNA degradation [Source:HGNC Symbol;Acc:21056]	0.649795	3.2013	6.32591	0.0218224	0.235809
ENSG00000177337	DLGAP1-AS1	antisense	18	3593730	3598350	1	DLGAP1 antisense RNA 1 [Source:HGNC Symbol;Acc:31676]	-1.77245	1.61653	6.32413	0.0218383	0.235809
ENSG00000101473	ACOT8	protein_coding	20	44470360	44486045	-1	acyl-CoA thioesterase 8 [Source:HGNC Symbol;Acc:15919]	-0.74109	2.91762	6.32352	0.0218438	0.235809
ENSG00000197353	LYPD2	protein_coding	8	143831568	143833952	-1	LY6/PLAUR domain containing 2 [Source:HGNC Symbol;Acc:25215]	3.60851	1.20066	6.32204	0.0218572	0.235809
ENSG00000124831	LRRFIP1	protein_coding	2	238536219	238722325	1	leucine rich repeat (in FLII) interacting protein 1 [Source:HGNC Symbol;Acc:6702]	-0.917695	7.28168	6.32093	0.0218672	0.235809
ENSG00000130479	MAP1S	protein_coding	19	17830051	17845325	1	microtubule-associated protein 1S [Source:HGNC Symbol;Acc:15715]	-0.670785	4.38745	6.317	0.0219026	0.235982
ENSG00000111052	LIN7A	protein_coding	12	81186299	81331704	-1	lin-7 homolog A (C. elegans) [Source:HGNC Symbol;Acc:17787]	-3.00731	4.00221	6.33743	0.0219175	0.235982
ENSG00000219507	FTH1P8	pseudogene	X	147133753	147134266	1	ferritin, heavy polypeptide 1 pseudogene 8 [Source:HGNC Symbol;Acc:3995]	-1.46596	3.55521	6.31324	0.0219366	0.236002
ENSG00000225873	LINC00694	lincRNA	3	44462619	44465499	-1	long intergenic non-protein coding RNA 694 [Source:HGNC Symbol;Acc:44570]	-1.56744	2.5577	6.30731	0.0219902	0.236395
ENSG00000151748	SAV1	protein_coding	14	51098776	51135049	-1	salvador homolog 1 (Drosophila) [Source:HGNC Symbol;Acc:17795]	0.808179	4.6804	6.30523	0.0220091	0.236414
ENSG00000110934	BIN2	protein_coding	12	51674822	51718452	-1	bridging integrator 2 [Source:HGNC Symbol;Acc:1053]	-3.20787	6.6266	6.32405	0.022038	0.236538
ENSG00000160075	SSU72	protein_coding	1	1477053	1510249	-1	SSU72 RNA polymerase II CTD phosphatase homolog (S. cerevisiae) [Source:HGNC Symbol;Acc:25016]	-0.487506	4.87198	6.30017	0.0220551	0.236538
ENSG00000124882	EREG	protein_coding	4	75230860	75254468	1	epiregulin [Source:HGNC Symbol;Acc:3443]	-3.8033	4.18945	6.31387	0.0221302	0.236937
ENSG00000008710	PKD1	protein_coding	16	2138711	2185899	-1	polycystic kidney disease 1 (autosomal dominant) [Source:HGNC Symbol;Acc:9008]	0.85724	5.7263	6.29176	0.0221318	0.236937
ENSG00000174938	SEZ6L2	protein_coding	16	29882480	29910868	-1	seizure related 6 homolog (mouse)-like 2 [Source:HGNC Symbol;Acc:30844]	1.49307	5.2299	6.30433	0.0221513	0.236937
ENSG00000117868	ESYT2	protein_coding	7	158523686	158622944	-1	extended synaptotagmin-like protein 2 [Source:HGNC Symbol;Acc:22211]	0.448161	6.49019	6.28185	0.0222225	0.236937
ENSG00000065308	TRAM2	protein_coding	6	52362200	52441713	-1	translocation associated membrane protein 2 [Source:HGNC Symbol;Acc:16855]	1.08315	6.70697	6.27963	0.0222428	0.236937
ENSG00000203791	METTL10	protein_coding	10	126436718	126480439	-1	methyltransferase like 10 [Source:HGNC Symbol;Acc:33787]	1.38143	1.92793	6.276	0.0222762	0.236937
ENSG00000229124	VIM-AS1	antisense	10	17256238	17271984	-1	VIM antisense RNA 1 [Source:HGNC Symbol;Acc:44879]	-2.25581	1.89191	6.27588	0.0222773	0.236937
ENSG00000162944	RFTN2	protein_coding	2	198432948	198540769	-1	raftlin family member 2 [Source:HGNC Symbol;Acc:26402]	1.01372	3.32481	6.27536	0.0222821	0.236937
ENSG00000121552	CSTA	protein_coding	3	122044091	122060819	1	cystatin A (stefin A) [Source:HGNC Symbol;Acc:2481]	-3.12982	3.6216	6.29611	0.022292	0.236937
ENSG00000167740	CYB5D2	protein_coding	17	4046462	4090605	1	cytochrome b5 domain containing 2 [Source:HGNC Symbol;Acc:28471]	1.68342	3.71607	6.28083	0.0223268	0.236937
ENSG00000198185	ZNF334	protein_coding	20	45129701	45142198	-1	zinc finger protein 334 [Source:HGNC Symbol;Acc:15806]	1.29041	2.37409	6.26783	0.0223515	0.236937
ENSG00000187607	ZNF286A	protein_coding	17	15602891	15640874	1	Homo sapiens zinc finger protein 286A (ZNF286A), transcript variant 6, mRNA. [Source:RefSeq mRNA;Acc:NM_001288645]	1.34169	1.5826	6.2667	0.022362	0.236937
ENSG00000113648	H2AFY	protein_coding	5	134669590	134735604	-1	H2A histone family, member Y [Source:HGNC Symbol;Acc:4740]	-0.935708	6.73366	6.26216	0.022404	0.236937
ENSG00000102858	MGRN1	protein_coding	16	4666494	4740975	1	mahogunin ring finger 1, E3 ubiquitin protein ligase [Source:HGNC Symbol;Acc:20254]	-0.764443	5.47198	6.25989	0.022425	0.236937
ENSG00000273270	RP11-212P7.2	lincRNA	7	128164070	128171123	-1		1.49542	1.9095	6.25935	0.02243	0.236937
ENSG00000140320	BAHD1	protein_coding	15	40731920	40760441	1	bromo adjacent homology domain containing 1 [Source:HGNC Symbol;Acc:29153]	0.628882	4.53826	6.25841	0.0224387	0.236937
ENSG00000124767	GLO1	protein_coding	6	38643701	38670917	-1	glyoxalase I [Source:HGNC Symbol;Acc:4323]	0.808744	6.03379	6.25276	0.0224912	0.236937
ENSG00000137338	PGBD1	protein_coding	6	28249314	28270326	1	piggyBac transposable element derived 1 [Source:HGNC Symbol;Acc:19398]	1.98125	1.74757	6.2506	0.0225113	0.236937
ENSG00000213139	CRYGS	protein_coding	3	186256230	186264491	-1	crystallin, gamma S [Source:HGNC Symbol;Acc:2417]	2.09711	1.24124	6.24994	0.0225174	0.236937
ENSG00000150756	FAM173B	protein_coding	5	10226442	10250009	-1	family with sequence similarity 173, member B [Source:HGNC Symbol;Acc:27029]	-0.795667	2.40622	6.24749	0.0225403	0.236937
ENSG00000100842	EFS	protein_coding	14	23825611	23834961	-1	embryonal Fyn-associated substrate [Source:HGNC Symbol;Acc:16898]	1.75993	1.53641	6.24726	0.0225424	0.236937
ENSG00000134996	OSTF1	protein_coding	9	77703459	77762181	1	osteoclast stimulating factor 1 [Source:HGNC Symbol;Acc:8510]	-1.363	5.18575	6.25257	0.0225445	0.236937
ENSG00000110719	TCIRG1	protein_coding	11	67806483	67818362	1	T-cell, immune regulator 1, ATPase, H+ transporting, lysosomal V0 subunit A3 [Source:HGNC Symbol;Acc:11647]	-1.15161	6.69977	6.24552	0.0225586	0.236937
ENSG00000145996	CDKAL1	protein_coding	6	20534688	21232635	1	CDK5 regulatory subunit associated protein 1-like 1 [Source:HGNC Symbol;Acc:21050]	1.04007	3.14808	6.24482	0.0225652	0.236937
ENSG00000118965	WDR35	protein_coding	2	20110021	20189892	-1	WD repeat domain 35 [Source:HGNC Symbol;Acc:29250]	0.85699	2.65702	6.24348	0.0225777	0.236937
ENSG00000134248	LAMTOR5	protein_coding	1	110943871	110950564	-1	late endosomal/lysosomal adaptor, MAPK and MTOR activator 5 [Source:HGNC Symbol;Acc:17955]	-0.942185	5.0779	6.2419	0.0225925	0.236937
ENSG00000175634	RPS6KB2	protein_coding	11	67195931	67202872	1	ribosomal protein S6 kinase, 70kDa, polypeptide 2 [Source:HGNC Symbol;Acc:10437]	-0.759122	4.67711	6.24125	0.0225985	0.236937
ENSG00000198860	TSEN15	protein_coding	1	184020811	184043346	1	TSEN15 tRNA splicing endonuclease subunit [Source:HGNC Symbol;Acc:16791]	-0.516674	3.73607	6.24106	0.0226003	0.236937
ENSG00000156970	BUB1B	protein_coding	15	40453224	40513337	1	BUB1 mitotic checkpoint serine/threonine kinase B [Source:HGNC Symbol;Acc:1149]	-1.87543	0.861431	6.24026	0.0226078	0.236937
ENSG00000164078	MST1R	protein_coding	3	49924435	49941299	-1	macrophage stimulating 1 receptor (c-met-related tyrosine kinase) [Source:HGNC Symbol;Acc:7381]	-1.79014	1.82495	6.23853	0.022624	0.236937
ENSG00000108244	KRT23	protein_coding	17	39078948	39093886	-1	keratin 23 (histone deacetylase inducible) [Source:HGNC Symbol;Acc:6438]	-4.24672	3.03932	6.25748	0.0226488	0.236937
ENSG00000168994	PXDC1	protein_coding	6	3722848	3752260	-1	PX domain containing 1 [Source:HGNC Symbol;Acc:21361]	1.11545	5.98657	6.2344	0.0226627	0.236937
ENSG00000054654	SYNE2	protein_coding	14	64319683	64693165	1	spectrin repeat containing, nuclear envelope 2 [Source:HGNC Symbol;Acc:17084]	0.727903	7.05998	6.23315	0.0226744	0.236937
ENSG00000172493	AFF1	protein_coding	4	87856154	88062206	1	AF4/FMR2 family, member 1 [Source:HGNC Symbol;Acc:7135]	0.565237	7.245	6.23279	0.0226778	0.236937
ENSG00000047648	ARHGAP6	protein_coding	X	11136239	11683821	-1	Rho GTPase activating protein 6 [Source:HGNC Symbol;Acc:676]	1.76477	1.86919	6.23051	0.0226992	0.236981
ENSG00000173535	TNFRSF10C	protein_coding	8	22941868	22974950	1	tumor necrosis factor receptor superfamily, member 10c, decoy without an intracellular domain [Source:HGNC Symbol;Acc:11906]	-3.03211	5.78101	6.24489	0.0227664	0.237385
ENSG00000105669	COPE	protein_coding	19	19010323	19030206	-1	coatomer protein complex, subunit epsilon [Source:HGNC Symbol;Acc:2234]	-0.66237	4.83937	6.22061	0.0227925	0.237385
ENSG00000128590	DNAJB9	protein_coding	7	108210012	108215294	1	DnaJ (Hsp40) homolog, subfamily B, member 9 [Source:HGNC Symbol;Acc:6968]	-0.980951	4.39928	6.21885	0.0228091	0.237385
ENSG00000166225	FRS2	protein_coding	12	69864129	69973562	1	fibroblast growth factor receptor substrate 2 [Source:HGNC Symbol;Acc:16971]	0.951849	3.77443	6.2181	0.0228162	0.237385
ENSG00000167995	BEST1	protein_coding	11	61717293	61732987	1	bestrophin 1 [Source:HGNC Symbol;Acc:12703]	-3.58258	3.80544	6.23874	0.0228241	0.237385
ENSG00000141506	PIK3R5	protein_coding	17	8782233	8869029	-1	phosphoinositide-3-kinase, regulatory subunit 5 [Source:HGNC Symbol;Acc:30035]	-2.57751	5.9228	6.2308	0.022899	0.237983
ENSG00000180357	ZNF609	protein_coding	15	64752941	64978264	1	zinc finger protein 609 [Source:HGNC Symbol;Acc:29003]	0.467049	5.80937	6.19983	0.0229897	0.238746
ENSG00000152409	JMY	protein_coding	5	78532012	78623038	1	junction mediating and regulatory protein, p53 cofactor [Source:HGNC Symbol;Acc:28916]	0.63463	4.54014	6.19756	0.0230113	0.23879
ENSG00000196867	ZFP28	protein_coding	19	57050317	57068169	1	ZFP28 zinc finger protein [Source:HGNC Symbol;Acc:17801]	1.16447	3.06563	6.19084	0.0230756	0.239201
ENSG00000010671	BTK	protein_coding	X	100604435	100641183	-1	Bruton agammaglobulinemia tyrosine kinase [Source:HGNC Symbol;Acc:1133]	-2.11945	4.96986	6.21105	0.0230861	0.239201
ENSG00000168404	MLKL	protein_coding	16	74705753	74734858	-1	mixed lineage kinase domain-like [Source:HGNC Symbol;Acc:26617]	-1.00258	5.28042	6.18642	0.023118	0.239201
ENSG00000145990	GFOD1	protein_coding	6	13358062	13487894	-1	glucose-fructose oxidoreductase domain containing 1 [Source:HGNC Symbol;Acc:21096]	1.03393	5.90655	6.18498	0.0231318	0.239201
ENSG00000165659	DACH1	protein_coding	13	72012098	72441330	-1	dachshund homolog 1 (Drosophila) [Source:HGNC Symbol;Acc:2663]	1.53336	3.39646	6.18301	0.0231507	0.239201
ENSG00000169641	LUZP1	protein_coding	1	23410516	23504301	-1	leucine zipper protein 1 [Source:HGNC Symbol;Acc:14985]	0.875576	5.90098	6.18072	0.0231727	0.239201
ENSG00000187840	EIF4EBP1	protein_coding	8	37887859	37917883	1	eukaryotic translation initiation factor 4E binding protein 1 [Source:HGNC Symbol;Acc:3288]	-0.841153	3.36229	6.1795	0.0231845	0.239201
ENSG00000213853	EMP2	protein_coding	16	10622279	10674555	-1	epithelial membrane protein 2 [Source:HGNC Symbol;Acc:3334]	1.17689	6.79001	6.17458	0.0232319	0.239201
ENSG00000135424	ITGA7	protein_coding	12	56078352	56109827	-1	integrin, alpha 7 [Source:HGNC Symbol;Acc:6143]	-2.00713	1.5634	6.17456	0.023232	0.239201
ENSG00000154945	ANKRD40	protein_coding	17	48770551	48785285	-1	ankyrin repeat domain 40 [Source:HGNC Symbol;Acc:28233]	0.546957	5.05231	6.17299	0.0232473	0.239201
ENSG00000198853	RUSC2	protein_coding	9	35490124	35561895	1	RUN and SH3 domain containing 2 [Source:HGNC Symbol;Acc:23625]	1.07357	4.65702	6.17298	0.0232473	0.239201
ENSG00000119922	IFIT2	protein_coding	10	91061712	91069033	1	interferon-induced protein with tetratricopeptide repeats 2 [Source:HGNC Symbol;Acc:5409]	1.13543	4.07973	6.16964	0.0232796	0.239201
ENSG00000166619	BLCAP	protein_coding	20	36120874	36156333	-1	bladder cancer associated protein [Source:HGNC Symbol;Acc:1055]	0.779761	6.44694	6.16732	0.0233021	0.239201
ENSG00000099985	OSM	protein_coding	22	30658818	30662829	-1	oncostatin M [Source:HGNC Symbol;Acc:8506]	-3.39479	5.92556	6.1857	0.023329	0.239201
ENSG00000100578	KIAA0586	protein_coding	14	58894103	59015216	1	KIAA0586 [Source:HGNC Symbol;Acc:19960]	0.755156	3.73145	6.16194	0.0233543	0.239201
ENSG00000120156	TEK	protein_coding	9	27109139	27230173	1	TEK tyrosine kinase, endothelial [Source:HGNC Symbol;Acc:11724]	1.28303	8.13002	6.16131	0.0233604	0.239201
ENSG00000224259	LINC01133	lincRNA	1	159931008	159948851	1	long intergenic non-protein coding RNA 1133 [Source:HGNC Symbol;Acc:49447]	1.67896	3.06035	6.15861	0.0233866	0.239201
ENSG00000111057	KRT18	protein_coding	12	53342655	53346685	1	keratin 18 [Source:HGNC Symbol;Acc:6430]	-1.04033	4.8499	6.15458	0.0234258	0.239201
ENSG00000100101	NOL12	protein_coding	22	38077680	38170137	1	nucleolar protein 12 [Source:HGNC Symbol;Acc:28585]	-0.788632	2.95472	6.15422	0.0234293	0.239201
ENSG00000072401	UBE2D1	protein_coding	10	60094735	60130513	1	ubiquitin-conjugating enzyme E2D 1 [Source:HGNC Symbol;Acc:12474]	-1.60655	4.83242	6.16924	0.0234614	0.239201
ENSG00000225756	DBH-AS1	antisense	9	136519708	136522435	-1	DBH antisense RNA 1 [Source:HGNC Symbol;Acc:24155]	2.41787	1.34169	6.14618	0.0235078	0.239201
ENSG00000122863	CHST3	protein_coding	10	73724123	73773322	1	carbohydrate (chondroitin 6) sulfotransferase 3 [Source:HGNC Symbol;Acc:1971]	1.41746	4.74962	6.15615	0.0235259	0.239201
ENSG00000184117	NIPSNAP1	protein_coding	22	29950797	29977326	-1	nipsnap homolog 1 (C. elegans) [Source:HGNC Symbol;Acc:7827]	0.870019	3.81717	6.14379	0.0235312	0.239201
ENSG00000258297	RP11-658F2.8	antisense	11	66433507	66435845	1		0.966889	2.59064	6.14361	0.0235329	0.239201
ENSG00000124459	ZNF45	protein_coding	19	44416781	44439430	-1	zinc finger protein 45 [Source:HGNC Symbol;Acc:13111]	0.836633	3.12166	6.14313	0.0235377	0.239201
ENSG00000125354	SEPT6	protein_coding	X	118749687	118827333	-1	septin 6 [Source:HGNC Symbol;Acc:15848]	-0.784202	5.84629	6.13886	0.0235796	0.239201
ENSG00000172216	CEBPB	protein_coding	20	48807376	48809212	1	CCAAT/enhancer binding protein (C/EBP), beta [Source:HGNC Symbol;Acc:1834]	-2.2056	6.54312	6.1591	0.023587	0.239201
ENSG00000215513	PI4KAP1	pseudogene	22	20383524	20427835	-1	phosphatidylinositol 4-kinase, catalytic, alpha pseudogene 1 [Source:HGNC Symbol;Acc:33576]	-1.48819	2.04584	6.13721	0.0235958	0.239201
ENSG00000064932	SBNO2	protein_coding	19	1107636	1174282	-1	strawberry notch homolog 2 (Drosophila) [Source:HGNC Symbol;Acc:29158]	-1.09532	6.97529	6.13652	0.0236025	0.239201
ENSG00000128045	RASL11B	protein_coding	4	53728457	53733000	1	RAS-like, family 11, member B [Source:HGNC Symbol;Acc:23804]	1.9057	2.84383	6.13988	0.0236221	0.239201
ENSG00000166925	TSC22D4	protein_coding	7	100060982	100076902	-1	TSC22 domain family, member 4 [Source:HGNC Symbol;Acc:21696]	-1.21991	5.57829	6.13548	0.0236579	0.239201
ENSG00000077238	IL4R	protein_coding	16	27324989	27376099	1	interleukin 4 receptor [Source:HGNC Symbol;Acc:6015]	-1.31664	7.2995	6.12732	0.0236931	0.239201
ENSG00000116774	OLFML3	protein_coding	1	114522063	114524876	1	olfactomedin-like 3 [Source:HGNC Symbol;Acc:24956]	1.42738	4.3573	6.13903	0.0236983	0.239201
ENSG00000163697	APBB2	protein_coding	4	40812044	41218731	-1	amyloid beta (A4) precursor protein-binding, family B, member 2 [Source:HGNC Symbol;Acc:582]	1.16409	5.21729	6.12807	0.0237145	0.239201
ENSG00000270571	RP11-355F16.1	antisense	2	75381492	75417075	1		3.13971	-0.0756954	6.1246	0.02372	0.239201
ENSG00000170011	MYRIP	protein_coding	3	39850405	40301812	1	myosin VIIA and Rab interacting protein [Source:HGNC Symbol;Acc:19156]	1.35274	5.63446	6.1371	0.0237336	0.239201
ENSG00000184898	RBM43	protein_coding	2	152104454	152118393	-1	RNA binding motif protein 43 [Source:HGNC Symbol;Acc:24790]	1.10674	3.73229	6.12321	0.0237337	0.239201
ENSG00000237276	ANO7P1	pseudogene	1	16542404	16554522	-1	anoctamin 7 pseudogene 1 [Source:HGNC Symbol;Acc:32248]	-2.2245	0.606599	6.12205	0.0237451	0.239201
ENSG00000127951	FGL2	protein_coding	7	76822688	76829143	-1	fibrinogen-like 2 [Source:HGNC Symbol;Acc:3696]	-2.47502	6.59484	6.14291	0.0237456	0.239201
ENSG00000123338	NCKAP1L	protein_coding	12	54891495	54937726	1	NCK-associated protein 1-like [Source:HGNC Symbol;Acc:4862]	-2.49927	6.05746	6.14284	0.0237463	0.239201
ENSG00000114779	ABHD14B	protein_coding	3	52002526	52017425	-1	abhydrolase domain containing 14B [Source:HGNC Symbol;Acc:28235]	0.621975	4.79511	6.11682	0.023797	0.239537
ENSG00000239998	LILRA2	protein_coding	19	55084387	55099027	1	leukocyte immunoglobulin-like receptor, subfamily A (with TM domain), member 2 [Source:HGNC Symbol;Acc:6603]	-3.55416	5.76656	6.13426	0.0238308	0.239692
ENSG00000140932	CMTM2	protein_coding	16	66613351	66622178	1	CKLF-like MARVEL transmembrane domain containing 2 [Source:HGNC Symbol;Acc:19173]	-3.87534	2.53223	6.13028	0.0238702	0.239692
ENSG00000163629	PTPN13	protein_coding	4	87515468	87736324	1	protein tyrosine phosphatase, non-receptor type 13 (APO-1/CD95 (Fas)-associated phosphatase) [Source:HGNC Symbol;Acc:9646]	1.29621	5.40774	6.11772	0.0238832	0.239692
ENSG00000107185	RGP1	protein_coding	9	35749203	35758572	1	RGP1 retrograde golgi transport homolog (S. cerevisiae) [Source:HGNC Symbol;Acc:21965]	0.577608	5.13426	6.10804	0.0238842	0.239692
ENSG00000117305	HMGCL	protein_coding	1	24128375	24165110	-1	3-hydroxymethyl-3-methylglutaryl-CoA lyase [Source:HGNC Symbol;Acc:5005]	0.757887	3.33284	6.10605	0.023904	0.239692
ENSG00000125835	SNRPB	protein_coding	20	2442280	2451499	-1	small nuclear ribonucleoprotein polypeptides B and B1 [Source:HGNC Symbol;Acc:11153]	-0.836326	4.63094	6.10476	0.023917	0.239692
ENSG00000139354	GAS2L3	protein_coding	12	100967461	101022064	1	growth arrest-specific 2 like 3 [Source:HGNC Symbol;Acc:27475]	-2.0816	1.6014	6.10173	0.0239472	0.239733
ENSG00000118200	CAMSAP2	protein_coding	1	200708686	200829832	1	calmodulin regulated spectrin-associated protein family, member 2 [Source:HGNC Symbol;Acc:29188]	0.893919	5.91229	6.10086	0.0239559	0.239733
ENSG00000144647	POMGNT2	protein_coding	3	43120724	43147568	-1	protein O-linked mannose N-acetylglucosaminyltransferase 2 (beta 1,4-) [Source:HGNC Symbol;Acc:25902]	1.06442	2.66361	6.09509	0.0240136	0.239847
ENSG00000154856	APCDD1	protein_coding	18	10454625	10489945	1	adenomatosis polyposis coli down-regulated 1 [Source:HGNC Symbol;Acc:15718]	2.4796	2.54537	6.09708	0.0240467	0.239847
ENSG00000167641	PPP1R14A	protein_coding	19	38741877	38747231	-1	protein phosphatase 1, regulatory (inhibitor) subunit 14A [Source:HGNC Symbol;Acc:14871]	-1.63847	1.07033	6.09138	0.0240508	0.239847
ENSG00000182957	SPATA13	protein_coding	13	24553944	24881212	1	spermatogenesis associated 13 [Source:HGNC Symbol;Acc:23222]	-1.29301	5.41618	6.09226	0.024071	0.239847
ENSG00000089902	RCOR1	protein_coding	14	103058998	103196913	1	REST corepressor 1 [Source:HGNC Symbol;Acc:17441]	-0.975302	5.30102	6.08908	0.0240739	0.239847
ENSG00000186432	KPNA4	protein_coding	3	160212783	160283376	-1	karyopherin alpha 4 (importin alpha 3) [Source:HGNC Symbol;Acc:6397]	-0.625374	5.79218	6.08885	0.0240762	0.239847
ENSG00000082074	FYB	protein_coding	5	39105338	39274630	-1	FYN binding protein [Source:HGNC Symbol;Acc:4036]	-2.90506	7.45356	6.10824	0.0240893	0.239847
ENSG00000110203	FOLR3	protein_coding	11	71825915	71850936	1	folate receptor 3 (gamma) [Source:HGNC Symbol;Acc:3795]	-5.05229	2.32541	6.10591	0.0241126	0.239906
ENSG00000173442	EHBP1L1	protein_coding	11	65343509	65360121	1	EH domain binding protein 1-like 1 [Source:HGNC Symbol;Acc:30682]	-0.969296	7.40509	6.08128	0.0241524	0.239965
ENSG00000007047	MARK4	protein_coding	19	45582546	45808541	1	MAP/microtubule affinity-regulating kinase 4 [Source:HGNC Symbol;Acc:13538]	0.635692	4.73689	6.08118	0.0241535	0.239965
ENSG00000260336	RP11-395B7.7	sense_overlapping	7	100737328	100741248	1		0.556947	5.08277	6.07935	0.0241719	0.239975
ENSG00000137960	GIPC2	protein_coding	1	78445226	78604133	1	GIPC PDZ domain containing family, member 2 [Source:HGNC Symbol;Acc:18177]	1.22903	4.0873	6.07018	0.0242647	0.240723
ENSG00000204392	LSM2	protein_coding	6	31765173	31774761	-1	LSM2 homolog, U6 small nuclear RNA associated (S. cerevisiae) [Source:HGNC Symbol;Acc:13940]	0.744812	3.17467	6.06805	0.0242863	0.240763
ENSG00000142208	AKT1	protein_coding	14	105235686	105262088	-1	v-akt murine thymoma viral oncogene homolog 1 [Source:HGNC Symbol;Acc:391]	0.451635	6.57263	6.06496	0.0243177	0.240901
ENSG00000159840	ZYX	protein_coding	7	143078173	143088204	1	zyxin [Source:HGNC Symbol;Acc:13200]	-0.720812	8.46879	6.05728	0.024396	0.241502
ENSG00000099904	ZDHHC8	protein_coding	22	20116979	20135530	1	zinc finger, DHHC-type containing 8 [Source:HGNC Symbol;Acc:18474]	0.773407	5.18141	6.05049	0.0244653	0.241869
ENSG00000148154	UGCG	protein_coding	9	114659046	114697649	1	UDP-glucose ceramide glucosyltransferase [Source:HGNC Symbol;Acc:12524]	-1.3944	5.60186	6.05544	0.0244681	0.241869
ENSG00000106789	CORO2A	protein_coding	9	100883257	100954922	-1	coronin, actin binding protein, 2A [Source:HGNC Symbol;Acc:2255]	-2.39098	2.47417	6.0484	0.0244867	0.241879
ENSG00000043462	LCP2	protein_coding	5	169673241	169725231	-1	lymphocyte cytosolic protein 2 (SH2 domain containing leukocyte protein of 76kDa) [Source:HGNC Symbol;Acc:6529]	-2.33058	6.42063	6.06466	0.0245295	0.242102
ENSG00000133048	CHI3L1	protein_coding	1	203148059	203155877	-1	chitinase 3-like 1 (cartilage glycoprotein-39) [Source:HGNC Symbol;Acc:1932]	-3.7309	5.86022	6.05939	0.0245834	0.242102
ENSG00000100292	HMOX1	protein_coding	22	35776354	35790207	1	heme oxygenase (decycling) 1 [Source:HGNC Symbol;Acc:5013]	-2.52976	5.40617	6.0579	0.0245986	0.242102
ENSG00000065060	UHRF1BP1	protein_coding	6	34759857	34850915	1	UHRF1 binding protein 1 [Source:HGNC Symbol;Acc:21216]	0.695606	4.37853	6.03627	0.0246114	0.242102
ENSG00000171649	ZIK1	protein_coding	19	58089824	58105145	1	zinc finger protein interacting with K protein 1 [Source:HGNC Symbol;Acc:33104]	0.871971	2.34148	6.03368	0.024638	0.242102
ENSG00000160570	DEDD2	protein_coding	19	42702750	42724292	-1	death effector domain containing 2 [Source:HGNC Symbol;Acc:24450]	-1.21648	5.09253	6.03717	0.0246525	0.242102
ENSG00000138641	HERC3	protein_coding	4	89442199	89629693	1	HECT and RLD domain containing E3 ubiquitin protein ligase 3 [Source:HGNC Symbol;Acc:4876]	-1.01349	4.57447	6.03225	0.0246528	0.242102
ENSG00000205352	PRR13	protein_coding	12	53835389	53840429	1	proline rich 13 [Source:HGNC Symbol;Acc:24528]	-1.20474	4.85989	6.03242	0.0246586	0.242102
ENSG00000177311	ZBTB38	protein_coding	3	141043055	141168634	1	zinc finger and BTB domain containing 38 [Source:HGNC Symbol;Acc:26636]	0.84043	5.88519	6.03081	0.0246677	0.242102
ENSG00000140968	IRF8	protein_coding	16	85932409	85956215	1	interferon regulatory factor 8 [Source:HGNC Symbol;Acc:5358]	-1.60857	4.6359	6.04205	0.0247066	0.242311
ENSG00000009413	REV3L	protein_coding	6	111620234	111804918	-1	REV3-like, polymerase (DNA directed), zeta, catalytic subunit [Source:HGNC Symbol;Acc:9968]	0.648975	5.0476	6.02152	0.0247639	0.24232
ENSG00000065485	PDIA5	protein_coding	3	122785909	122944074	1	protein disulfide isomerase family A, member 5 [Source:HGNC Symbol;Acc:24811]	1.21168	4.59965	6.02397	0.0247921	0.24232
ENSG00000267174	CTC-510F12.4	3prime_overlapping_ncrna	19	11411453	11435117	-1		-4.3225	1.25942	6.02088	0.0248167	0.24232
ENSG00000169660	HEXDC	protein_coding	17	80376194	80400521	1	hexosaminidase (glycosyl hydrolase family 20, catalytic domain) containing [Source:HGNC Symbol;Acc:26307]	1.13828	3.74521	6.01435	0.0248384	0.24232
ENSG00000196358	NTNG2	protein_coding	9	135037334	135119921	1	netrin G2 [Source:HGNC Symbol;Acc:14288]	-3.63002	2.72514	6.03439	0.0248406	0.24232
ENSG00000081818	PCDHB4	protein_coding	5	140501581	140505201	1	protocadherin beta 4 [Source:HGNC Symbol;Acc:8689]	2.93404	1.13708	6.0104	0.0248795	0.24232
ENSG00000073150	PANX2	protein_coding	22	50609160	50618723	1	pannexin 2 [Source:HGNC Symbol;Acc:8600]	-2.30482	1.58589	6.0101	0.0248827	0.24232
ENSG00000077782	FGFR1	protein_coding	8	38268656	38326352	-1	fibroblast growth factor receptor 1 [Source:HGNC Symbol;Acc:3688]	1.32403	6.36536	6.01444	0.0248837	0.24232
ENSG00000120685	PROSER1	protein_coding	13	39584003	39612252	-1	proline and serine rich 1 [Source:HGNC Symbol;Acc:20291]	-0.535679	5.02934	6.00751	0.0249097	0.24232
ENSG00000148229	POLE3	protein_coding	9	116169515	116172952	-1	polymerase (DNA directed), epsilon 3, accessory subunit [Source:HGNC Symbol;Acc:13546]	-0.531124	4.32546	6.00664	0.0249189	0.24232
ENSG00000235568	NFAM1	protein_coding	22	42776416	42828401	-1	NFAT activating protein with ITAM motif 1 [Source:HGNC Symbol;Acc:29872]	-3.4488	6.46467	6.02639	0.0249236	0.24232
ENSG00000168743	NPNT	protein_coding	4	106815932	106925184	1	nephronectin [Source:HGNC Symbol;Acc:27405]	2.91727	0.940879	6.0044	0.0249423	0.24232
ENSG00000231721	LINC-PINT	antisense	7	130626519	130794935	-1	long intergenic non-protein coding RNA, p53 induced transcript [Source:HGNC Symbol;Acc:26885]	-1.11482	3.49073	6.0017	0.0249705	0.24232
ENSG00000177732	SOX12	protein_coding	20	306207	310865	1	SRY (sex determining region Y)-box 12 [Source:HGNC Symbol;Acc:11198]	0.958425	3.35641	6.00145	0.0249731	0.24232
ENSG00000165475	CRYL1	protein_coding	13	20977806	21099996	-1	crystallin, lambda 1 [Source:HGNC Symbol;Acc:18246]	0.847922	3.50295	6.00009	0.0249874	0.24232
ENSG00000117791	MARC2	protein_coding	1	220921567	220958150	1	mitochondrial amidoxime reducing component 2 [Source:HGNC Symbol;Acc:26064]	0.978801	3.76317	5.99991	0.0249893	0.24232
ENSG00000172340	SUCLG2	protein_coding	3	67410884	67705038	-1	succinate-CoA ligase, GDP-forming, beta subunit [Source:HGNC Symbol;Acc:11450]	0.541918	4.19907	5.99543	0.0250363	0.242367
ENSG00000060718	COL11A1	protein_coding	1	103342023	103574052	-1	collagen, type XI, alpha 1 [Source:HGNC Symbol;Acc:2186]	3.8735	2.88234	6.01342	0.0250589	0.242367
ENSG00000141968	VAV1	protein_coding	19	6772725	6857377	1	vav 1 guanine nucleotide exchange factor [Source:HGNC Symbol;Acc:12657]	-3.31902	5.01492	6.01052	0.0250891	0.242367
ENSG00000060982	BCAT1	protein_coding	12	24964295	25102393	-1	branched chain amino-acid transaminase 1, cytosolic [Source:HGNC Symbol;Acc:976]	1.01519	7.38532	5.99004	0.0250931	0.242367
ENSG00000204514	ZNF814	protein_coding	19	58360099	58400442	-1	zinc finger protein 814 [Source:HGNC Symbol;Acc:33258]	0.932997	2.49934	5.98988	0.0250947	0.242367
ENSG00000171867	PRNP	protein_coding	20	4666882	4682236	1	prion protein [Source:HGNC Symbol;Acc:9449]	-0.741645	5.58081	5.9894	0.0250998	0.242367
ENSG00000141543	EIF4A3	protein_coding	17	78109013	78120982	-1	eukaryotic translation initiation factor 4A3 [Source:HGNC Symbol;Acc:18683]	-0.585917	4.6629	5.98734	0.0251215	0.242407
ENSG00000077063	CTTNBP2	protein_coding	7	117350705	117514193	-1	cortactin binding protein 2 [Source:HGNC Symbol;Acc:15679]	2.22802	1.83578	5.98449	0.0251515	0.242508
ENSG00000148300	REXO4	protein_coding	9	136271186	136283164	-1	REX4, RNA exonuclease 4 homolog (S. cerevisiae) [Source:HGNC Symbol;Acc:12820]	0.947	3.18166	5.98243	0.0251733	0.242508
ENSG00000155252	PI4K2A	protein_coding	10	99344131	99436191	1	phosphatidylinositol 4-kinase type 2 alpha [Source:HGNC Symbol;Acc:30031]	-0.804063	3.46258	5.97542	0.0252475	0.242508
ENSG00000223496	EXOSC6	protein_coding	16	70284134	70285833	-1	exosome component 6 [Source:HGNC Symbol;Acc:19055]	0.938589	2.89758	5.97262	0.0252773	0.242508
ENSG00000175084	DES	protein_coding	2	220283099	220291461	1	desmin [Source:HGNC Symbol;Acc:2770]	-1.71456	4.23968	5.99081	0.0252965	0.242508
ENSG00000133059	DSTYK	protein_coding	1	205111632	205180727	-1	dual serine/threonine and tyrosine protein kinase [Source:HGNC Symbol;Acc:29043]	0.641923	4.85599	5.96452	0.0253635	0.242508
ENSG00000146112	PPP1R18	protein_coding	6	30644166	30655672	-1	protein phosphatase 1, regulatory subunit 18 [Source:HGNC Symbol;Acc:29413]	-1.03894	6.86597	5.96395	0.0253695	0.242508
ENSG00000119139	TJP2	protein_coding	9	71736209	71870124	1	tight junction protein 2 [Source:HGNC Symbol;Acc:11828]	0.819816	5.7618	5.96368	0.0253724	0.242508
ENSG00000248503	RP5-1000K24.2	pseudogene	X	77166238	77220387	1		-2.6126	0.498334	5.96328	0.0253768	0.242508
ENSG00000166428	PLD4	protein_coding	14	105391153	105399574	1	phospholipase D family, member 4 [Source:HGNC Symbol;Acc:23792]	-1.96943	2.68138	5.95993	0.0254125	0.242508
ENSG00000142751	GPN2	protein_coding	1	27202624	27216788	-1	GPN-loop GTPase 2 [Source:HGNC Symbol;Acc:25513]	0.629388	3.86647	5.95872	0.0254254	0.242508
ENSG00000099251	HSD17B7P2	pseudogene	10	38645305	38667433	1	hydroxysteroid (17-beta) dehydrogenase 7 pseudogene 2 [Source:HGNC Symbol;Acc:28120]	2.28881	0.652164	5.95864	0.0254263	0.242508
ENSG00000268802	CTD-2587H19.1	lincRNA	19	54862991	54864894	-1		-2.86123	0.957333	5.9559	0.0254556	0.242508
ENSG00000108651	UTP6	protein_coding	17	30187923	30228784	-1	UTP6, small subunit (SSU) processome component, homolog (yeast) [Source:HGNC Symbol;Acc:18279]	0.540198	4.36038	5.95453	0.0254703	0.242508
ENSG00000142405	NLRP12	protein_coding	19	54296857	54327648	-1	NLR family, pyrin domain containing 12 [Source:HGNC Symbol;Acc:22938]	-3.94861	4.42015	5.9742	0.0254728	0.242508
ENSG00000262246	CORO7	protein_coding	16	4404543	4475706	-1	coronin 7 [Source:HGNC Symbol;Acc:26161]	-1.19171	3.40103	5.95368	0.0254794	0.242508
ENSG00000057019	DCBLD2	protein_coding	3	98514785	98620533	-1	discoidin, CUB and LCCL domain containing 2 [Source:HGNC Symbol;Acc:24627]	1.55897	2.86464	5.95363	0.0254799	0.242508
ENSG00000140464	PML	protein_coding	15	74287014	74340153	1	promyelocytic leukemia [Source:HGNC Symbol;Acc:9113]	0.697761	5.77377	5.95225	0.0254947	0.242508
ENSG00000187037	GPR141	protein_coding	7	37723399	37873390	1	G protein-coupled receptor 141 [Source:HGNC Symbol;Acc:19997]	-3.8516	2.37809	5.97175	0.0254989	0.242508
ENSG00000116459	ATP5F1	protein_coding	1	111991486	112005395	1	ATP synthase, H+ transporting, mitochondrial Fo complex, subunit B1 [Source:HGNC Symbol;Acc:840]	-0.53159	5.16276	5.94873	0.0255325	0.242508
ENSG00000163156	SCNM1	protein_coding	1	151129140	151142773	1	sodium channel modifier 1 [Source:HGNC Symbol;Acc:23136]	-0.708688	3.65799	5.94833	0.0255368	0.242508
ENSG00000173848	NET1	protein_coding	10	5454514	5500426	1	neuroepithelial cell transforming 1 [Source:HGNC Symbol;Acc:14592]	0.960732	6.77745	5.9479	0.0255415	0.242508
ENSG00000131634	TMEM204	protein_coding	16	1578689	1605581	1	transmembrane protein 204 [Source:HGNC Symbol;Acc:14158]	0.815776	3.21489	5.94707	0.0255504	0.242508
ENSG00000169826	CSGALNACT2	protein_coding	10	43633934	43680756	1	chondroitin sulfate N-acetylgalactosaminyltransferase 2 [Source:HGNC Symbol;Acc:24292]	-1.42643	5.54184	5.95704	0.0255549	0.242508
ENSG00000177352	CCDC71	protein_coding	3	49199968	49203754	-1	coiled-coil domain containing 71 [Source:HGNC Symbol;Acc:25760]	0.908931	3.04189	5.94432	0.02558	0.242578
ENSG00000197763	TXNRD3	protein_coding	3	126290622	126373998	-1	thioredoxin reductase 3 [Source:HGNC Symbol;Acc:20667]	2.66561	0.941646	5.93977	0.0256291	0.242876
ENSG00000197013	ZNF429	protein_coding	19	21679484	21739072	1	zinc finger protein 429 [Source:HGNC Symbol;Acc:20817]	0.96684	2.6402	5.93172	0.0257161	0.243486
ENSG00000254122	PCDHGB7	protein_coding	5	140797427	140892546	1	protocadherin gamma subfamily B, 7 [Source:HGNC Symbol;Acc:8714]	1.71099	3.92891	5.94342	0.0257414	0.243486
ENSG00000113916	BCL6	protein_coding	3	187439165	187463515	-1	B-cell CLL/lymphoma 6 [Source:HGNC Symbol;Acc:1001]	-2.86854	6.98093	5.9449	0.0257872	0.243486
ENSG00000102908	NFAT5	protein_coding	16	69598997	69738569	1	nuclear factor of activated T-cells 5, tonicity-responsive [Source:HGNC Symbol;Acc:7774]	0.449969	6.48049	5.92308	0.0258098	0.243486
ENSG00000173559	NABP1	protein_coding	2	192542794	192561385	1	nucleic acid binding protein 1 [Source:HGNC Symbol;Acc:26232]	-2.63091	5.62567	5.94149	0.025824	0.243486
ENSG00000162704	ARPC5	protein_coding	1	183592401	183604892	-1	actin related protein 2/3 complex, subunit 5, 16kDa [Source:HGNC Symbol;Acc:708]	-1.0195	6.83588	5.92167	0.0258252	0.243486
ENSG00000163636	PSMD6	protein_coding	3	63996225	64009658	-1	proteasome (prosome, macropain) 26S subunit, non-ATPase, 6 [Source:HGNC Symbol;Acc:9564]	-0.526502	4.86047	5.92066	0.0258362	0.243486
ENSG00000103671	TRIP4	protein_coding	15	64679947	64747502	1	thyroid hormone receptor interactor 4 [Source:HGNC Symbol;Acc:12310]	-0.842004	3.80611	5.92004	0.025843	0.243486
ENSG00000105355	PLIN3	protein_coding	19	4838353	4867780	-1	perilipin 3 [Source:HGNC Symbol;Acc:16893]	-1.20637	4.98136	5.9206	0.0258527	0.243486
ENSG00000240583	AQP1	protein_coding	7	30893010	30965131	1	aquaporin 1 (Colton blood group) [Source:HGNC Symbol;Acc:633]	1.12172	10.0739	5.91559	0.0258915	0.243685
ENSG00000204116	CHIC1	protein_coding	X	72783036	72906937	1	cysteine-rich hydrophobic domain 1 [Source:HGNC Symbol;Acc:1934]	0.921999	3.74425	5.91331	0.0259164	0.243696
ENSG00000185418	TARSL2	protein_coding	15	102193801	102264807	-1	threonyl-tRNA synthetase-like 2 [Source:HGNC Symbol;Acc:24728]	0.722798	3.01313	5.90977	0.0259551	0.243696
ENSG00000020633	RUNX3	protein_coding	1	25226002	25291612	-1	runt-related transcription factor 3 [Source:HGNC Symbol;Acc:10473]	-2.2032	5.58293	5.9293	0.0259562	0.243696
ENSG00000180773	SLC36A4	protein_coding	11	92877341	92931130	-1	solute carrier family 36 (proton/amino acid symporter), member 4 [Source:HGNC Symbol;Acc:19660]	-1.0026	3.51417	5.909	0.0259636	0.243696
ENSG00000182782	HCAR2	protein_coding	12	123185840	123187890	-1	hydroxycarboxylic acid receptor 2 [Source:HGNC Symbol;Acc:24827]	-3.12284	4.19079	5.92537	0.0259991	0.243722
ENSG00000164654	MIOS	protein_coding	7	7606503	7648560	1	missing oocyte, meiosis regulator, homolog (Drosophila) [Source:HGNC Symbol;Acc:21905]	-0.921474	3.80628	5.90551	0.0260017	0.243722
ENSG00000182150	ERCC6L2	protein_coding	9	98637983	98776842	1	excision repair cross-complementing rodent repair deficiency, complementation group 6-like 2 [Source:HGNC Symbol;Acc:26922]	0.62774	3.97194	5.89939	0.0260691	0.244054
ENSG00000205213	LGR4	protein_coding	11	27387508	27494322	-1	leucine-rich repeat containing G protein-coupled receptor 4 [Source:HGNC Symbol;Acc:13299]	-2.21625	1.3471	5.89907	0.0260726	0.244054
ENSG00000172243	CLEC7A	protein_coding	12	10269376	10282857	-1	C-type lectin domain family 7, member A [Source:HGNC Symbol;Acc:14558]	-2.9447	6.09993	5.91678	0.0260929	0.244078
ENSG00000102879	CORO1A	protein_coding	16	30194148	30200397	1	coronin, actin binding protein, 1A [Source:HGNC Symbol;Acc:2252]	-2.60735	7.39836	5.91493	0.0261132	0.244101
ENSG00000128383	APOBEC3A	protein_coding	22	39348746	39359188	1	apolipoprotein B mRNA editing enzyme, catalytic polypeptide-like 3A [Source:HGNC Symbol;Acc:17343]	-3.15583	5.36188	5.91152	0.0261507	0.244286
ENSG00000168274	HIST1H2AE	protein_coding	6	26217165	26217711	1	histone cluster 1, H2ae [Source:HGNC Symbol;Acc:4724]	-1.87068	0.931205	5.8843	0.0262357	0.244447
ENSG00000110047	EHD1	protein_coding	11	64619114	64655768	-1	EH-domain containing 1 [Source:HGNC Symbol;Acc:3242]	-1.08873	6.87343	5.88303	0.0262497	0.244447
ENSG00000247679	RP11-1277A3.1	antisense	5	177038254	177046755	1		2.05751	0.691095	5.88133	0.0262686	0.244447
ENSG00000155893	ACPL2	protein_coding	3	140947568	141013748	1	acid phosphatase-like 2 [Source:HGNC Symbol;Acc:26303]	-1.95622	1.96841	5.88056	0.0262772	0.244447
ENSG00000109906	ZBTB16	protein_coding	11	113930315	114121398	1	zinc finger and BTB domain containing 16 [Source:HGNC Symbol;Acc:12930]	1.01437	2.80871	5.88018	0.0262814	0.244447
ENSG00000172728	FUT10	protein_coding	8	33228342	33330940	-1	fucosyltransferase 10 (alpha (1,3) fucosyltransferase) [Source:HGNC Symbol;Acc:19234]	0.862854	3.34535	5.87893	0.0262953	0.244447
ENSG00000262601	CTC-786C10.1	protein_coding	16	85204882	85218969	1		2.66018	0.564318	5.87773	0.0263086	0.244447
ENSG00000081237	PTPRC	protein_coding	1	198607801	198726545	1	protein tyrosine phosphatase, receptor type, C [Source:HGNC Symbol;Acc:9666]	-2.95366	8.89623	5.89211	0.0263237	0.244447
ENSG00000198223	CSF2RA	protein_coding	X	1387693	1429274	1	colony stimulating factor 2 receptor, alpha, low-affinity (granulocyte-macrophage) [Source:HGNC Symbol;Acc:2435]	-3.39428	4.58474	5.89498	0.0263329	0.244447
ENSG00000174600	CMKLR1	protein_coding	12	108681821	108733118	-1	chemokine-like receptor 1 [Source:HGNC Symbol;Acc:2121]	1.08282	6.08266	5.87251	0.0263667	0.244447
ENSG00000109854	HTATIP2	protein_coding	11	20385231	20405329	1	HIV-1 Tat interactive protein 2, 30kDa [Source:HGNC Symbol;Acc:16637]	-1.7246	2.63408	5.87131	0.0263801	0.244447
ENSG00000162702	ZNF281	protein_coding	1	200374068	200379184	-1	zinc finger protein 281 [Source:HGNC Symbol;Acc:13075]	-1.12044	4.32073	5.87122	0.0263811	0.244447
ENSG00000198734	F5	protein_coding	1	169483404	169555826	-1	coagulation factor V (proaccelerin, labile factor) [Source:HGNC Symbol;Acc:3542]	-2.71242	5.2178	5.88769	0.0264137	0.244585
ENSG00000162542	TMCO4	protein_coding	1	20008706	20126438	-1	transmembrane and coiled-coil domains 4 [Source:HGNC Symbol;Acc:27393]	1.40292	2.18138	5.86081	0.0264974	0.244923
ENSG00000123610	TNFAIP6	protein_coding	2	152214106	152236560	1	tumor necrosis factor, alpha-induced protein 6 [Source:HGNC Symbol;Acc:11898]	-4.64466	2.05291	5.87934	0.0265067	0.244923
ENSG00000155099	TMEM55A	protein_coding	8	92006024	92053292	-1	transmembrane protein 55A [Source:HGNC Symbol;Acc:25452]	-1.45241	3.65828	5.86259	0.0265329	0.244923
ENSG00000068308	OTUD5	protein_coding	X	48779305	48815648	-1	OTU domain containing 5 [Source:HGNC Symbol;Acc:25402]	-0.688913	5.86799	5.85599	0.0265516	0.244923
ENSG00000144848	ATG3	protein_coding	3	112251356	112280893	-1	autophagy related 3 [Source:HGNC Symbol;Acc:20962]	-1.0348	5.36071	5.85532	0.0265591	0.244923
ENSG00000075651	PLD1	protein_coding	3	171318195	171528740	-1	phospholipase D1, phosphatidylcholine-specific [Source:HGNC Symbol;Acc:9067]	0.984778	5.36789	5.85354	0.0265791	0.244923
ENSG00000198252	STYX	protein_coding	14	53196898	53241716	1	serine/threonine/tyrosine interacting protein [Source:HGNC Symbol;Acc:11447]	0.668983	4.2907	5.85225	0.0265936	0.244923
ENSG00000129460	NGDN	protein_coding	14	23938897	23979071	1	neuroguidin, EIF4E binding protein [Source:HGNC Symbol;Acc:20271]	-0.576529	3.4488	5.8513	0.0266043	0.244923
ENSG00000147364	FBXO25	protein_coding	8	356428	421225	1	F-box protein 25 [Source:HGNC Symbol;Acc:13596]	0.785784	3.42711	5.85075	0.0266105	0.244923
ENSG00000147010	SH3KBP1	protein_coding	X	19552093	19905719	-1	SH3-domain kinase binding protein 1 [Source:HGNC Symbol;Acc:13867]	-1.40882	5.93002	5.8533	0.0266502	0.24497
ENSG00000184500	PROS1	protein_coding	3	93591881	93692910	-1	protein S (alpha) [Source:HGNC Symbol;Acc:9456]	1.10407	5.48395	5.84668	0.0266563	0.24497
ENSG00000151883	PARP8	protein_coding	5	49961733	50142356	1	poly (ADP-ribose) polymerase family, member 8 [Source:HGNC Symbol;Acc:26124]	-2.67919	5.11193	5.86385	0.02668	0.24497
ENSG00000050426	LETMD1	protein_coding	12	51441745	51454207	1	LETM1 domain containing 1 [Source:HGNC Symbol;Acc:24241]	0.598278	4.2431	5.84365	0.0266906	0.24497
ENSG00000177189	RPS6KA3	protein_coding	X	20168029	20285523	-1	ribosomal protein S6 kinase, 90kDa, polypeptide 3 [Source:HGNC Symbol;Acc:10432]	-0.71557	6.58106	5.84241	0.0267046	0.24497
ENSG00000103653	CSK	protein_coding	15	75074398	75095539	1	c-src tyrosine kinase [Source:HGNC Symbol;Acc:2444]	-1.26255	5.93944	5.84049	0.0267413	0.245143
ENSG00000124942	AHNAK	protein_coding	11	62201016	62323707	-1	AHNAK nucleoprotein [Source:HGNC Symbol;Acc:347]	0.785828	9.85747	5.8366	0.0267704	0.245246
ENSG00000127084	FGD3	protein_coding	9	95709733	95798518	1	FYVE, RhoGEF and PH domain containing 3 [Source:HGNC Symbol;Acc:16027]	-2.52168	5.75408	5.85213	0.026812	0.245464
ENSG00000175354	PTPN2	protein_coding	18	12785477	12929642	-1	protein tyrosine phosphatase, non-receptor type 2 [Source:HGNC Symbol;Acc:9650]	-1.14255	4.75691	5.82992	0.0268463	0.245579
ENSG00000065534	MYLK	protein_coding	3	123328896	123603178	-1	myosin light chain kinase [Source:HGNC Symbol;Acc:7590]	-1.13868	4.18699	5.83322	0.0268602	0.245579
ENSG00000176597	B3GNT5	protein_coding	3	182971032	183016292	1	UDP-GlcNAc:betaGal beta-1,3-N-acetylglucosaminyltransferase 5 [Source:HGNC Symbol;Acc:15684]	-3.73455	5.19637	5.83788	0.0269734	0.246451
ENSG00000161944	ASGR2	protein_coding	17	7004641	7019019	-1	asialoglycoprotein receptor 2 [Source:HGNC Symbol;Acc:743]	-3.85488	3.48379	5.83534	0.0270024	0.246552
ENSG00000172845	SP3	protein_coding	2	174771187	174830430	-1	Sp3 transcription factor [Source:HGNC Symbol;Acc:11208]	-0.650769	6.21608	5.81159	0.0270557	0.246874
ENSG00000197142	ACSL5	protein_coding	10	114133776	114188138	1	acyl-CoA synthetase long-chain family member 5 [Source:HGNC Symbol;Acc:16526]	-0.512699	4.81965	5.80652	0.027114	0.247226
ENSG00000125945	ZNF436	protein_coding	1	23685941	23695935	-1	zinc finger protein 436 [Source:HGNC Symbol;Acc:20814]	1.69662	3.11676	5.80584	0.0271699	0.247226
ENSG00000221923	ZNF880	protein_coding	19	52873170	52889048	1	zinc finger protein 880 [Source:HGNC Symbol;Acc:37249]	0.856292	3.01634	5.80027	0.0271861	0.247226
ENSG00000168002	POLR2G	protein_coding	11	62529016	62534182	1	polymerase (RNA) II (DNA directed) polypeptide G [Source:HGNC Symbol;Acc:9194]	0.58717	4.17932	5.79895	0.0272013	0.247226
ENSG00000181026	AEN	protein_coding	15	89164527	89175513	1	apoptosis enhancing nuclease [Source:HGNC Symbol;Acc:25722]	-0.769013	3.14326	5.79754	0.0272176	0.247226
ENSG00000182107	TMEM30B	protein_coding	14	61744088	61748558	-1	transmembrane protein 30B [Source:HGNC Symbol;Acc:27254]	1.3812	1.4688	5.79593	0.0272362	0.247226
ENSG00000130201	EXOC3L2	protein_coding	19	45715879	45737469	-1	exocyst complex component 3-like 2 [Source:HGNC Symbol;Acc:30162]	2.91629	1.72212	5.79402	0.0272583	0.247226
ENSG00000165702	GFI1B	protein_coding	9	135820932	135867083	1	growth factor independent 1B transcription repressor [Source:HGNC Symbol;Acc:4238]	-2.35162	3.24416	5.81248	0.0272642	0.247226
ENSG00000177570	SAMD12	protein_coding	8	119201698	119634234	-1	sterile alpha motif domain containing 12 [Source:HGNC Symbol;Acc:31750]	1.14332	3.91747	5.79029	0.0273016	0.247226
ENSG00000159216	RUNX1	protein_coding	21	36160098	37376965	-1	runt-related transcription factor 1 [Source:HGNC Symbol;Acc:10471]	-2.46144	4.7462	5.80761	0.0273202	0.247226
ENSG00000154783	FGD5	protein_coding	3	14860469	14975895	1	FYVE, RhoGEF and PH domain containing 5 [Source:HGNC Symbol;Acc:19117]	1.0162	7.31078	5.78791	0.0273292	0.247226
ENSG00000099219	ERMP1	protein_coding	9	5765076	5833117	-1	endoplasmic reticulum metallopeptidase 1 [Source:HGNC Symbol;Acc:23703]	0.705461	4.51591	5.78723	0.0273371	0.247226
ENSG00000078618	NRD1	protein_coding	1	52254863	52344477	-1	nardilysin (N-arginine dibasic convertase) [Source:HGNC Symbol;Acc:7995]	-1.02398	6.92741	5.78676	0.0273425	0.247226
ENSG00000062725	APPBP2	protein_coding	17	58520520	58603580	-1	amyloid beta precursor protein (cytoplasmic tail) binding protein 2 [Source:HGNC Symbol;Acc:622]	0.619516	4.89748	5.78647	0.0273458	0.247226
ENSG00000240184	PCDHGC3	protein_coding	5	140855580	140892542	1	protocadherin gamma subfamily C, 3 [Source:HGNC Symbol;Acc:8716]	1.70323	4.11645	5.8022	0.0273828	0.24723
ENSG00000260997	RP4-647J21.1	sense_overlapping	7	44998598	45000508	-1		-3.03537	2.38353	5.80088	0.0273894	0.24723
ENSG00000226976	COX6A1P2	protein_coding	6	37012607	37013177	1	cytochrome c oxidase subunit VIa polypeptide 1 pseudogene 2 [Source:HGNC Symbol;Acc:35239]	-1.85401	0.635068	5.78181	0.0274001	0.24723
ENSG00000152213	ARL11	protein_coding	13	50202435	50208008	1	ADP-ribosylation factor-like 11 [Source:HGNC Symbol;Acc:24046]	-3.7705	2.43531	5.79605	0.0274541	0.2474
ENSG00000159214	CCDC24	protein_coding	1	44457031	44462200	1	coiled-coil domain containing 24 [Source:HGNC Symbol;Acc:28688]	1.65001	1.16428	5.77453	0.027485	0.2474
ENSG00000116205	TCEANC2	protein_coding	1	54519260	54578192	1	transcription elongation factor A (SII) N-terminal and central domain containing 2 [Source:HGNC Symbol;Acc:26494]	0.806991	3.00193	5.77255	0.0275081	0.2474
ENSG00000242861	RP11-285F7.2	antisense	1	226028584	226034223	-1		1.90409	1.5274	5.77151	0.0275203	0.2474
ENSG00000176788	BASP1	protein_coding	5	17065707	17276943	1	brain abundant, membrane attached signal protein 1 [Source:HGNC Symbol;Acc:957]	-2.74067	7.05888	5.78956	0.0275294	0.2474
ENSG00000133275	CSNK1G2	protein_coding	19	1941188	1981337	1	casein kinase 1, gamma 2 [Source:HGNC Symbol;Acc:2455]	-0.821833	5.53875	5.76741	0.0275683	0.2474
ENSG00000179918	SEPHS2	protein_coding	16	30454952	30457502	-1	selenophosphate synthetase 2 [Source:HGNC Symbol;Acc:19686]	-0.676265	4.31057	5.76621	0.0275824	0.2474
ENSG00000018510	AGPS	protein_coding	2	178257372	178408564	1	alkylglycerone phosphate synthase [Source:HGNC Symbol;Acc:327]	-0.626465	4.56653	5.76615	0.0275831	0.2474
ENSG00000076685	NT5C2	protein_coding	10	104845940	104953056	-1	5'-nucleotidase, cytosolic II [Source:HGNC Symbol;Acc:8022]	-1.07609	5.99354	5.76572	0.0275881	0.2474
ENSG00000196415	PRTN3	protein_coding	19	840963	848175	1	proteinase 3 [Source:HGNC Symbol;Acc:9495]	-3.8822	3.5372	5.78362	0.0275987	0.2474
ENSG00000136026	CKAP4	protein_coding	12	106631655	106698057	-1	cytoskeleton-associated protein 4 [Source:HGNC Symbol;Acc:16991]	-0.76582	6.53296	5.76291	0.0276212	0.24744
ENSG00000127191	TRAF2	protein_coding	9	139776364	139821059	1	TNF receptor-associated factor 2 [Source:HGNC Symbol;Acc:12032]	0.964386	2.07217	5.75999	0.0276555	0.247586
ENSG00000255398	HCAR3	protein_coding	12	123199303	123201439	-1	hydroxycarboxylic acid receptor 3 [Source:HGNC Symbol;Acc:16824]	-2.84726	4.58565	5.77429	0.0277078	0.247751
ENSG00000139970	RTN1	protein_coding	14	60062694	60337684	-1	reticulon 1 [Source:HGNC Symbol;Acc:10467]	-2.55971	3.18373	5.77411	0.0277099	0.247751
ENSG00000094804	CDC6	protein_coding	17	38443885	38459171	1	cell division cycle 6 [Source:HGNC Symbol;Acc:1744]	-1.80452	0.909151	5.7491	0.027784	0.247947
ENSG00000105866	SP4	protein_coding	7	21467652	21554440	1	Sp4 transcription factor [Source:HGNC Symbol;Acc:11209]	1.28394	3.30031	5.74462	0.0278371	0.247947
ENSG00000170917	NUDT6	protein_coding	4	123809852	123844123	-1	nudix (nucleoside diphosphate linked moiety X)-type motif 6 [Source:HGNC Symbol;Acc:8053]	1.5376	2.09889	5.74434	0.0278404	0.247947
ENSG00000136235	GPNMB	protein_coding	7	23275586	23314727	1	glycoprotein (transmembrane) nmb [Source:HGNC Symbol;Acc:4462]	-4.30959	2.50151	5.7626	0.0278454	0.247947
ENSG00000065911	MTHFD2	protein_coding	2	74425689	74444692	1	methylenetetrahydrofolate dehydrogenase (NADP+ dependent) 2, methenyltetrahydrofolate cyclohydrolase [Source:HGNC Symbol;Acc:7434]	-0.88485	4.43058	5.74341	0.0278514	0.247947
ENSG00000141480	ARRB2	protein_coding	17	4613784	4624794	1	arrestin, beta 2 [Source:HGNC Symbol;Acc:712]	-2.61668	7.50274	5.76074	0.0278673	0.247947
ENSG00000177575	CD163	protein_coding	12	7623409	7656489	-1	CD163 molecule [Source:HGNC Symbol;Acc:1631]	-3.58211	6.05054	5.7595	0.027882	0.247947
ENSG00000100372	SLC25A17	protein_coding	22	41165634	41215403	-1	solute carrier family 25 (mitochondrial carrier; peroxisomal membrane protein, 34kDa), member 17 [Source:HGNC Symbol;Acc:10987]	0.914407	2.98804	5.74072	0.0278833	0.247947
ENSG00000167434	CA4	protein_coding	17	58227297	58248260	1	carbonic anhydrase IV [Source:HGNC Symbol;Acc:1375]	-4.34412	3.24093	5.75847	0.027894	0.247947
ENSG00000173548	SNX33	protein_coding	15	75940247	75954642	1	sorting nexin 33 [Source:HGNC Symbol;Acc:28468]	0.700206	4.9516	5.73493	0.0279522	0.248251
ENSG00000149806	FAU	protein_coding	11	64888100	64889945	-1	Finkel-Biskis-Reilly murine sarcoma virus (FBR-MuSV) ubiquitously expressed [Source:HGNC Symbol;Acc:3597]	-0.48885	6.82289	5.73391	0.0279643	0.248251
ENSG00000248124	RRN3P1	pseudogene	16	21807951	21831731	-1	RNA polymerase I transcription factor homolog (S. cerevisiae) pseudogene 1 [Source:HGNC Symbol;Acc:30548]	1.22358	2.8212	5.73206	0.0279865	0.248269
ENSG00000169180	XPO6	protein_coding	16	28109300	28223241	-1	exportin 6 [Source:HGNC Symbol;Acc:19733]	-1.61117	7.36916	5.73331	0.0280024	0.248269
ENSG00000171160	MORN4	protein_coding	10	99374310	99393344	-1	MORN repeat containing 4 [Source:HGNC Symbol;Acc:24001]	2.2691	1.52243	5.72918	0.0280208	0.248272
ENSG00000116062	MSH6	protein_coding	2	47922669	48037240	1	mutS homolog 6 [Source:HGNC Symbol;Acc:7329]	0.637187	4.62505	5.72767	0.0280389	0.248273
ENSG00000167380	ZNF226	protein_coding	19	44669226	44682534	1	zinc finger protein 226 [Source:HGNC Symbol;Acc:13019]	0.960629	3.16168	5.72588	0.0280602	0.248301
ENSG00000156411	C14orf2	protein_coding	14	104378625	104394606	-1	chromosome 14 open reading frame 2 [Source:HGNC Symbol;Acc:1188]	-0.653835	3.77585	5.72139	0.0281141	0.248432
ENSG00000068366	ACSL4	protein_coding	X	108867473	108976632	-1	acyl-CoA synthetase long-chain family member 4 [Source:HGNC Symbol;Acc:3571]	-1.23785	6.35807	5.7204	0.028126	0.248432
ENSG00000179344	HLA-DQB1	protein_coding	6	32627244	32636160	-1	major histocompatibility complex, class II, DQ beta 1 [Source:HGNC Symbol;Acc:4944]	-1.51375	4.83645	5.73867	0.0281292	0.248432
ENSG00000198959	TGM2	protein_coding	20	36756863	36794980	-1	transglutaminase 2 [Source:HGNC Symbol;Acc:11778]	1.19824	10.9531	5.71791	0.0281558	0.248466
ENSG00000082996	RNF13	protein_coding	3	149530495	149679926	1	ring finger protein 13 [Source:HGNC Symbol;Acc:10057]	-0.760094	6.06125	5.7155	0.0281848	0.248466
ENSG00000213341	CHUK	protein_coding	10	101948055	101989376	-1	conserved helix-loop-helix ubiquitous kinase [Source:HGNC Symbol;Acc:1974]	-0.728427	4.11249	5.71531	0.0281871	0.248466
ENSG00000267254	CTD-2162K18.5	antisense	19	37288420	37319017	1		1.95266	0.424496	5.71046	0.0282455	0.248711
ENSG00000091409	ITGA6	protein_coding	2	173292082	173371181	1	integrin, alpha 6 [Source:HGNC Symbol;Acc:6142]	-1.34552	4.50764	5.72076	0.0282515	0.248711
ENSG00000198862	LTN1	protein_coding	21	30300466	30365270	-1	listerin E3 ubiquitin protein ligase 1 [Source:HGNC Symbol;Acc:13082]	0.667347	4.83648	5.70722	0.0282846	0.248711
ENSG00000225190	PLEKHM1	protein_coding	17	43513266	43568115	-1	pleckstrin homology domain containing, family M (with RUN domain) member 1 [Source:HGNC Symbol;Acc:29017]	-0.721829	5.05016	5.70675	0.0282903	0.248711
ENSG00000101844	ATG4A	protein_coding	X	107334898	107397901	1	autophagy related 4A, cysteine peptidase [Source:HGNC Symbol;Acc:16489]	-0.71526	3.41838	5.7055	0.0283053	0.248711
ENSG00000262758	CTD-3195I5.1	lincRNA	17	3710042	3712148	-1		0.896079	3.47136	5.70397	0.0283239	0.248715
ENSG00000163781	TOPBP1	protein_coding	3	133317019	133380737	-1	topoisomerase (DNA) II binding protein 1 [Source:HGNC Symbol;Acc:17008]	-0.598048	4.90492	5.69789	0.0283975	0.249203
ENSG00000096063	SRPK1	protein_coding	6	35800743	35889119	-1	SRSF protein kinase 1 [Source:HGNC Symbol;Acc:11305]	-0.987842	5.48492	5.69636	0.0284161	0.249207
ENSG00000181409	AATK	protein_coding	17	79091095	79139877	-1	apoptosis-associated tyrosine kinase [Source:HGNC Symbol;Acc:21]	-2.50616	4.29532	5.71079	0.0284641	0.249469
ENSG00000119446	RBM18	protein_coding	9	124999903	125027118	-1	RNA binding motif protein 18 [Source:HGNC Symbol;Acc:28413]	0.74775	4.82785	5.69003	0.0284931	0.249564
ENSG00000138587	MNS1	protein_coding	15	56713742	56757335	-1	meiosis-specific nuclear structural 1 [Source:HGNC Symbol;Acc:29636]	2.93328	0.241634	5.68785	0.0285196	0.249637
ENSG00000166226	CCT2	protein_coding	12	69979114	69995350	1	chaperonin containing TCP1, subunit 2 (beta) [Source:HGNC Symbol;Acc:1615]	-0.433013	5.53496	5.68511	0.028553	0.249726
ENSG00000028137	TNFRSF1B	protein_coding	1	12227060	12269285	1	tumor necrosis factor receptor superfamily, member 1B [Source:HGNC Symbol;Acc:11917]	-1.15617	7.87924	5.68232	0.0285871	0.249726
ENSG00000204482	LST1	protein_coding	6	31553901	31556686	1	leukocyte specific transcript 1 [Source:HGNC Symbol;Acc:14189]	-3.0253	5.4061	5.69769	0.028623	0.249726
ENSG00000047849	MAP4	protein_coding	3	47892182	48130769	-1	microtubule-associated protein 4 [Source:HGNC Symbol;Acc:6862]	0.804656	7.60085	5.6748	0.0286792	0.249726
ENSG00000234389	AC007278.3	sense_intronic	2	103055173	103056935	1		-3.29349	2.97997	5.6926	0.028685	0.249726
ENSG00000127995	CASD1	protein_coding	7	94138531	94186331	1	CAS1 domain containing 1 [Source:HGNC Symbol;Acc:16014]	0.935936	4.33782	5.67425	0.0286859	0.249726
ENSG00000105976	MET	protein_coding	7	116312444	116438440	1	met proto-oncogene [Source:HGNC Symbol;Acc:7029]	1.28644	6.42582	5.67741	0.0286935	0.249726
ENSG00000188404	SELL	protein_coding	1	169659808	169680839	-1	selectin L [Source:HGNC Symbol;Acc:10720]	-3.12418	8.36227	5.69008	0.0287158	0.249726
ENSG00000102290	PCDH11X	protein_coding	X	91034260	91878229	1	protocadherin 11 X-linked [Source:HGNC Symbol;Acc:8656]	2.5571	1.11321	5.67057	0.028731	0.249726
ENSG00000167208	SNX20	protein_coding	16	50700211	50715264	-1	sorting nexin 20 [Source:HGNC Symbol;Acc:30390]	-2.91931	4.31095	5.68769	0.028745	0.249726
ENSG00000237649	KIFC1	protein_coding	6	33359313	33377701	1	kinesin family member C1 [Source:HGNC Symbol;Acc:6389]	-2.26063	2.00051	5.67162	0.0287673	0.249726
ENSG00000138678	AGPAT9	protein_coding	4	84457067	84527028	1	1-acylglycerol-3-phosphate O-acyltransferase 9 [Source:HGNC Symbol;Acc:28157]	-2.82231	3.90925	5.6844	0.0287852	0.249726
ENSG00000162889	MAPKAPK2	protein_coding	1	206858289	206907628	1	mitogen-activated protein kinase-activated protein kinase 2 [Source:HGNC Symbol;Acc:6887]	-0.916088	6.13848	5.66591	0.0287885	0.249726
ENSG00000086548	CEACAM6	protein_coding	19	42254885	42276113	1	carcinoembryonic antigen-related cell adhesion molecule 6 (non-specific cross reacting antigen) [Source:HGNC Symbol;Acc:1818]	-3.68912	2.97597	5.68228	0.0288112	0.249726
ENSG00000132388	UBE2G1	protein_coding	17	4172554	4269923	-1	ubiquitin-conjugating enzyme E2G 1 [Source:HGNC Symbol;Acc:12482]	-0.43809	5.32474	5.6622	0.0288342	0.249726
ENSG00000076662	ICAM3	protein_coding	19	10444452	10450499	-1	intercellular adhesion molecule 3 [Source:HGNC Symbol;Acc:5346]	-3.0444	6.62563	5.6803	0.0288355	0.249726
ENSG00000159251	ACTC1	protein_coding	15	35080297	35088340	-1	actin, alpha, cardiac muscle 1 [Source:HGNC Symbol;Acc:143]	-1.53371	1.96938	5.66163	0.0288412	0.249726
ENSG00000270091	RP11-78O7.2	lincRNA	17	19799903	19800600	-1		2.55814	0.717025	5.65789	0.0288874	0.249726
ENSG00000104728	ARHGEF10	protein_coding	8	1772142	1906807	1	Rho guanine nucleotide exchange factor (GEF) 10 [Source:HGNC Symbol;Acc:14103]	1.04014	5.81159	5.65723	0.0288956	0.249726
ENSG00000078043	PIAS2	protein_coding	18	44388353	44500123	-1	protein inhibitor of activated STAT, 2 [Source:HGNC Symbol;Acc:17311]	0.866543	3.71869	5.65607	0.02891	0.249726
ENSG00000126264	HCST	protein_coding	19	36393382	36395279	1	hematopoietic cell signal transducer [Source:HGNC Symbol;Acc:16977]	-2.7428	3.02006	5.67417	0.0289109	0.249726
ENSG00000095303	PTGS1	protein_coding	9	125132824	125157982	1	prostaglandin-endoperoxide synthase 1 (prostaglandin G/H synthase and cyclooxygenase) [Source:HGNC Symbol;Acc:9604]	1.26667	8.72045	5.65355	0.0289412	0.249832
ENSG00000095383	TBC1D2	protein_coding	9	100961311	101017915	-1	TBC1 domain family, member 2 [Source:HGNC Symbol;Acc:18026]	-1.27724	3.55424	5.64827	0.0290067	0.250091
ENSG00000075702	WDR62	protein_coding	19	36545783	36596008	1	WD repeat domain 62 [Source:HGNC Symbol;Acc:24502]	-1.56758	0.698189	5.64732	0.0290185	0.250091
ENSG00000179979	CRIPAK	protein_coding	4	1385340	1389780	1	cysteine-rich PAK1 inhibitor [Source:HGNC Symbol;Acc:26619]	1.30907	2.90037	5.64673	0.0290258	0.250091
ENSG00000182372	CLN8	protein_coding	8	1703944	1734738	1	ceroid-lipofuscinosis, neuronal 8 (epilepsy, progressive with mental retardation) [Source:HGNC Symbol;Acc:2079]	0.662583	4.50771	5.64446	0.029054	0.250101
ENSG00000137726	FXYD6	protein_coding	11	117707693	117748201	-1	FXYD domain containing ion transport regulator 6 [Source:HGNC Symbol;Acc:4030]	1.13899	5.71594	5.64482	0.0290633	0.250101
ENSG00000213337	ANKRD39	protein_coding	2	97502348	97523832	-1	ankyrin repeat domain 39 [Source:HGNC Symbol;Acc:28640]	2.16811	0.443788	5.6408	0.0290997	0.250157
ENSG00000114395	CYB561D2	protein_coding	3	50388126	50395891	1	cytochrome b561 family, member D2 [Source:HGNC Symbol;Acc:30253]	-1.07656	1.85381	5.63987	0.0291113	0.250157
ENSG00000271614	LINC00936	lincRNA	12	90102736	90106367	1	long intergenic non-protein coding RNA 936 [Source:HGNC Symbol;Acc:27883]	-1.37561	2.68536	5.6385	0.0291285	0.250157
ENSG00000120699	EXOSC8	protein_coding	13	37572953	37583750	1	exosome component 8 [Source:HGNC Symbol;Acc:17035]	-0.710211	3.71467	5.63584	0.0291617	0.250157
ENSG00000165244	ZNF367	protein_coding	9	99148223	99180611	-1	zinc finger protein 367 [Source:HGNC Symbol;Acc:18320]	-2.04154	1.50297	5.63315	0.0291953	0.250157
ENSG00000121957	GPSM2	protein_coding	1	109417972	109477167	1	G-protein signaling modulator 2 [Source:HGNC Symbol;Acc:29501]	-0.989853	2.22327	5.63233	0.0292055	0.250157
ENSG00000142197	DOPEY2	protein_coding	21	37529080	37666572	1	dopey family member 2 [Source:HGNC Symbol;Acc:1291]	-1.03293	4.1512	5.63221	0.029207	0.250157
ENSG00000159128	IFNGR2	protein_coding	21	34775202	34851655	1	interferon gamma receptor 2 (interferon gamma transducer 1) [Source:HGNC Symbol;Acc:5440]	-1.10272	6.39804	5.63155	0.0292153	0.250157
ENSG00000167930	ITFG3	protein_coding	16	284545	319942	1	integrin alpha FG-GAP repeat containing 3 [Source:HGNC Symbol;Acc:14163]	0.738392	4.63299	5.62918	0.0292451	0.250218
ENSG00000177096	FAM109B	protein_coding	22	42470255	42475445	1	family with sequence similarity 109, member B [Source:HGNC Symbol;Acc:27161]	1.40179	2.8476	5.62465	0.0293019	0.250218
ENSG00000135678	CPM	protein_coding	12	69235977	69365350	-1	carboxypeptidase M [Source:HGNC Symbol;Acc:2311]	-3.39353	2.592	5.64193	0.029302	0.250218
ENSG00000138134	STAMBPL1	protein_coding	10	90639491	90734910	1	STAM binding protein-like 1 [Source:HGNC Symbol;Acc:24105]	-1.82298	1.54694	5.62367	0.0293143	0.250218
ENSG00000168297	PXK	protein_coding	3	58318607	58411748	1	PX domain containing serine/threonine kinase [Source:HGNC Symbol;Acc:23326]	-1.36795	5.23639	5.62894	0.0293192	0.250218
ENSG00000079482	OPHN1	protein_coding	X	67262186	67653755	-1	oligophrenin 1 [Source:HGNC Symbol;Acc:8148]	0.952158	4.2889	5.6223	0.0293315	0.250218
ENSG00000132906	CASP9	protein_coding	1	15817327	15853029	-1	caspase 9, apoptosis-related cysteine peptidase [Source:HGNC Symbol;Acc:1511]	-0.665232	3.53321	5.61834	0.0293814	0.250488
ENSG00000120915	EPHX2	protein_coding	8	27348296	27403081	1	epoxide hydrolase 2, cytoplasmic [Source:HGNC Symbol;Acc:3402]	1.81404	2.60524	5.61015	0.0294849	0.251192
ENSG00000139675	HNRNPA1L2	protein_coding	13	53191605	53217919	1	heterogeneous nuclear ribonucleoprotein A1-like 2 [Source:HGNC Symbol;Acc:27067]	2.05025	1.25232	5.60707	0.0295238	0.251192
ENSG00000162733	DDR2	protein_coding	1	162601163	162757190	1	discoidin domain receptor tyrosine kinase 2 [Source:HGNC Symbol;Acc:2731]	1.59676	5.06524	5.6244	0.0295311	0.251192
ENSG00000133104	SPG20	protein_coding	13	36875775	36944317	-1	spastic paraplegia 20 (Troyer syndrome) [Source:HGNC Symbol;Acc:18514]	0.589374	5.38251	5.60513	0.0295485	0.251192
ENSG00000196787	HIST1H2AG	protein_coding	6	27100832	27103070	1	histone cluster 1, H2ag [Source:HGNC Symbol;Acc:4737]	-1.51969	0.703255	5.6046	0.0295552	0.251192
ENSG00000092929	UNC13D	protein_coding	17	73823306	73840798	-1	unc-13 homolog D (C. elegans) [Source:HGNC Symbol;Acc:23147]	-1.66673	5.9543	5.61975	0.0295897	0.251309
ENSG00000119314	PTBP3	protein_coding	9	114980715	115095947	-1	polypyrimidine tract binding protein 3 [Source:HGNC Symbol;Acc:10253]	-0.87016	6.61109	5.60064	0.0296056	0.251309
ENSG00000101298	SNPH	protein_coding	20	1246960	1289972	1	syntaphilin [Source:HGNC Symbol;Acc:15931]	2.24588	2.28719	5.59725	0.0296488	0.251521
ENSG00000138160	KIF11	protein_coding	10	94353043	94415150	1	kinesin family member 11 [Source:HGNC Symbol;Acc:6388]	-1.29812	2.4564	5.59449	0.0296839	0.251551
ENSG00000127824	TUBA4A	protein_coding	2	220114433	220142892	-1	tubulin, alpha 4a [Source:HGNC Symbol;Acc:12407]	-1.16563	6.10073	5.59388	0.0296917	0.251551
ENSG00000148339	SLC25A25	protein_coding	9	130830480	130871524	1	solute carrier family 25 (mitochondrial carrier; phosphate carrier), member 25 [Source:HGNC Symbol;Acc:20663]	1.76078	5.76434	5.60982	0.0297156	0.251551
ENSG00000112167	SAYSD1	protein_coding	6	39071840	39082965	-1	SAYSVFN motif domain containing 1 [Source:HGNC Symbol;Acc:21025]	1.83629	2.3085	5.58945	0.0297483	0.251551
ENSG00000135778	NTPCR	protein_coding	1	233086351	233119628	1	nucleoside-triphosphatase, cancer-related [Source:HGNC Symbol;Acc:28204]	0.853239	4.05507	5.58933	0.0297498	0.251551
ENSG00000110092	CCND1	protein_coding	11	69455855	69469242	1	cyclin D1 [Source:HGNC Symbol;Acc:1582]	1.21923	4.73426	5.5968	0.0297619	0.251551
ENSG00000196227	FAM217B	protein_coding	20	58508819	58523735	1	family with sequence similarity 217, member B [Source:HGNC Symbol;Acc:16170]	-1.20735	3.87767	5.58383	0.0298202	0.251811
ENSG00000131355	EMR3	protein_coding	19	14729929	14800839	-1	egf-like module containing, mucin-like, hormone receptor-like 3 [Source:HGNC Symbol;Acc:23647]	-2.75704	4.18318	5.60088	0.0298294	0.251811
ENSG00000154917	RAB6B	protein_coding	3	133543083	133614680	-1	RAB6B, member RAS oncogene family [Source:HGNC Symbol;Acc:14902]	1.23852	5.60952	5.58989	0.0298692	0.251993
ENSG00000004139	SARM1	protein_coding	17	26691378	26728065	1	sterile alpha and TIR motif containing 1 [Source:HGNC Symbol;Acc:17074]	0.974059	4.24094	5.57817	0.029893	0.251997
ENSG00000134508	CABLES1	protein_coding	18	20714528	20840431	1	Cdk5 and Abl enzyme substrate 1 [Source:HGNC Symbol;Acc:25097]	1.17905	4.60761	5.5796	0.0299063	0.251997
ENSG00000086288	NME8	protein_coding	7	37888199	37940003	1	NME/NM23 family member 8 [Source:HGNC Symbol;Acc:16473]	-3.4899	1.45658	5.56991	0.0299994	0.252289
ENSG00000116299	KIAA1324	protein_coding	1	109656301	109749401	1	KIAA1324 [Source:HGNC Symbol;Acc:29618]	-4.11933	3.0958	5.58577	0.0300228	0.252289
ENSG00000114268	PFKFB4	protein_coding	3	48555117	48599448	-1	6-phosphofructo-2-kinase/fructose-2,6-biphosphatase 4 [Source:HGNC Symbol;Acc:8875]	-2.98169	4.2055	5.58557	0.0300254	0.252289
ENSG00000235501	RP4-639F20.1	antisense	1	95393122	95428826	1		2.31752	0.196891	5.56737	0.0300322	0.252289
ENSG00000167173	C15orf39	protein_coding	15	75487984	75504510	1	chromosome 15 open reading frame 39 [Source:HGNC Symbol;Acc:24497]	-1.35551	5.90168	5.57075	0.0300468	0.252289
ENSG00000109466	KLHL2	protein_coding	4	166128770	166244308	1	kelch-like family member 2 [Source:HGNC Symbol;Acc:6353]	-1.24691	4.77335	5.56803	0.0300556	0.252289
ENSG00000177469	PTRF	protein_coding	17	40554470	40575535	-1	polymerase I and transcript release factor [Source:HGNC Symbol;Acc:9688]	1.15775	9.21517	5.56451	0.0300693	0.252289
ENSG00000181938	GINS3	protein_coding	16	58328984	58440048	1	GINS complex subunit 3 (Psf3 homolog) [Source:HGNC Symbol;Acc:25851]	1.5054	2.58192	5.55959	0.030133	0.252669
ENSG00000264112	RP11-159D12.2	lincRNA	17	56066400	56072211	-1		1.07637	3.46706	5.55784	0.0301558	0.252706
ENSG00000130382	MLLT1	protein_coding	19	6212966	6279959	-1	myeloid/lymphoid or mixed-lineage leukemia (trithorax homolog, Drosophila); translocated to, 1 [Source:HGNC Symbol;Acc:7134]	0.846035	5.14753	5.55597	0.03018	0.252755
ENSG00000127337	YEATS4	protein_coding	12	69753483	69784576	1	YEATS domain containing 4 [Source:HGNC Symbol;Acc:24859]	1.22565	2.50484	5.55386	0.0302075	0.252832
ENSG00000076067	RBMS2	protein_coding	12	56915713	56984745	1	RNA binding motif, single stranded interacting protein 2 [Source:HGNC Symbol;Acc:9909]	0.762439	5.57981	5.55139	0.0302396	0.252862
ENSG00000134686	PHC2	protein_coding	1	33789224	33896653	-1	polyhomeotic homolog 2 (Drosophila) [Source:HGNC Symbol;Acc:3183]	-1.34774	6.85808	5.55076	0.0302478	0.252862
ENSG00000111674	ENO2	protein_coding	12	7022909	7032861	1	enolase 2 (gamma, neuronal) [Source:HGNC Symbol;Acc:3353]	0.955535	3.73922	5.54845	0.0302781	0.252961
ENSG00000183018	SPNS2	protein_coding	17	4402133	4442330	1	spinster homolog 2 (Drosophila) [Source:HGNC Symbol;Acc:26992]	1.19182	5.86674	5.54869	0.0303251	0.25319
ENSG00000136247	ZDHHC4	protein_coding	7	6617065	6629005	1	zinc finger, DHHC-type containing 4 [Source:HGNC Symbol;Acc:18471]	0.69748	3.39018	5.54353	0.0303423	0.25319
ENSG00000198053	SIRPA	protein_coding	20	1875154	1920543	1	signal-regulatory protein alpha [Source:HGNC Symbol;Acc:9662]	-0.893785	6.88637	5.53732	0.0304237	0.25371
ENSG00000135940	COX5B	protein_coding	2	98262503	98264846	1	cytochrome c oxidase subunit Vb [Source:HGNC Symbol;Acc:2269]	-0.474502	4.38406	5.53596	0.0304415	0.25371
ENSG00000116741	RGS2	protein_coding	1	192778169	192781403	1	regulator of G-protein signaling 2, 24kDa [Source:HGNC Symbol;Acc:9998]	-2.31752	7.64216	5.54942	0.0304943	0.253996
ENSG00000121680	PEX16	protein_coding	11	45931220	45940363	-1	peroxisomal biogenesis factor 16 [Source:HGNC Symbol;Acc:8857]	-0.682497	2.93421	5.53042	0.0305143	0.254009
ENSG00000186469	GNG2	protein_coding	14	52292913	52446060	1	guanine nucleotide binding protein (G protein), gamma 2 [Source:HGNC Symbol;Acc:4404]	-2.61462	5.55909	5.54379	0.0305681	0.254134
ENSG00000014123	UFL1	protein_coding	6	96969471	97003152	1	UFM1-specific ligase 1 [Source:HGNC Symbol;Acc:23039]	0.721929	4.71415	5.52458	0.0305913	0.254134
ENSG00000138964	PARVG	protein_coding	22	44568836	44615413	1	parvin, gamma [Source:HGNC Symbol;Acc:14654]	-2.39399	5.90474	5.54065	0.0306093	0.254134
ENSG00000204020	LIPN	protein_coding	10	90521163	90537999	1	lipase, family member N [Source:HGNC Symbol;Acc:23452]	-4.11558	2.26303	5.53924	0.0306277	0.254134
ENSG00000184922	FMNL1	protein_coding	17	43298811	43324687	1	formin-like 1 [Source:HGNC Symbol;Acc:1212]	-3.10416	7.46742	5.53923	0.0306279	0.254134
ENSG00000135318	NT5E	protein_coding	6	86159809	86205500	1	5'-nucleotidase, ecto (CD73) [Source:HGNC Symbol;Acc:8021]	1.03417	6.16933	5.52086	0.0306405	0.254134
ENSG00000073849	ST6GAL1	protein_coding	3	186648274	186796341	1	ST6 beta-galactosamide alpha-2,6-sialyltranferase 1 [Source:HGNC Symbol;Acc:10860]	0.93355	8.00597	5.51849	0.0306719	0.254134
ENSG00000140749	IGSF6	protein_coding	16	21652609	21663981	-1	immunoglobulin superfamily, member 6 [Source:HGNC Symbol;Acc:5953]	-3.44505	4.72167	5.53442	0.0306912	0.254134
ENSG00000197860	SGTB	protein_coding	5	64961755	65018862	-1	small glutamine-rich tetratricopeptide repeat (TPR)-containing, beta [Source:HGNC Symbol;Acc:23567]	-1.17422	3.6423	5.51637	0.0306999	0.254134
ENSG00000163322	FAM175A	protein_coding	4	84382092	84444501	-1	family with sequence similarity 175, member A [Source:HGNC Symbol;Acc:25829]	0.505328	3.85121	5.51451	0.0307246	0.254134
ENSG00000021355	SERPINB1	protein_coding	6	2832566	2842240	-1	serpin peptidase inhibitor, clade B (ovalbumin), member 1 [Source:HGNC Symbol;Acc:3311]	-1.91862	7.15223	5.52359	0.0307325	0.254134
ENSG00000183801	OLFML1	protein_coding	11	7506619	7532608	1	olfactomedin-like 1 [Source:HGNC Symbol;Acc:24473]	2.61374	1.23077	5.51142	0.0307656	0.254255
ENSG00000167996	FTH1	protein_coding	11	61727190	61735132	-1	ferritin, heavy polypeptide 1 [Source:HGNC Symbol;Acc:3976]	-1.66438	10.6552	5.50809	0.03081	0.254469
ENSG00000165071	TMEM71	protein_coding	8	133697253	133772958	-1	transmembrane protein 71 [Source:HGNC Symbol;Acc:26572]	-3.43955	5.5141	5.52161	0.0308606	0.25457
ENSG00000150510	FAM124A	protein_coding	13	51796503	51858377	1	family with sequence similarity 124A [Source:HGNC Symbol;Acc:26413]	1.41371	5.33747	5.52038	0.030877	0.25457
ENSG00000163527	STT3B	protein_coding	3	31574130	31679112	1	STT3B, subunit of the oligosaccharyltransferase complex (catalytic) [Source:HGNC Symbol;Acc:30611]	-0.562507	6.14045	5.50134	0.0309	0.25457
ENSG00000145819	ARHGAP26	protein_coding	5	142149949	142608576	1	Rho GTPase activating protein 26 [Source:HGNC Symbol;Acc:17073]	-2.23146	6.15247	5.51788	0.0309102	0.25457
ENSG00000106348	IMPDH1	protein_coding	7	128032331	128050306	-1	IMP (inosine 5'-monophosphate) dehydrogenase 1 [Source:HGNC Symbol;Acc:6052]	-1.05722	5.79393	5.49725	0.0309547	0.25457
ENSG00000102572	STK24	protein_coding	13	99102455	99230194	-1	serine/threonine kinase 24 [Source:HGNC Symbol;Acc:11403]	-0.78048	6.33251	5.49705	0.0309574	0.25457
ENSG00000135451	TROAP	protein_coding	12	49717019	49725514	1	trophinin associated protein [Source:HGNC Symbol;Acc:12327]	-2.0423	1.74309	5.49649	0.0309649	0.25457
ENSG00000143643	TTC13	protein_coding	1	231041989	231114621	-1	tetratricopeptide repeat domain 13 [Source:HGNC Symbol;Acc:26204]	-0.764864	3.89272	5.49608	0.0309703	0.25457
ENSG00000115504	EHBP1	protein_coding	2	62900986	63273622	1	EH domain binding protein 1 [Source:HGNC Symbol;Acc:29144]	1.14331	4.8349	5.4985	0.0309969	0.254573
ENSG00000167461	RAB8A	protein_coding	19	16222439	16245044	1	RAB8A, member RAS oncogene family [Source:HGNC Symbol;Acc:7007]	-0.540115	5.37906	5.49273	0.0310152	0.254573
ENSG00000168899	VAMP5	protein_coding	2	85811531	85820535	1	vesicle-associated membrane protein 5 [Source:HGNC Symbol;Acc:12646]	0.732528	3.62121	5.49136	0.0310336	0.254573
ENSG00000143815	LBR	protein_coding	1	225589204	225616627	-1	lamin B receptor [Source:HGNC Symbol;Acc:6518]	-1.29993	6.1857	5.4924	0.0310446	0.254573
ENSG00000174080	CTSF	protein_coding	11	66330934	66336312	-1	cathepsin F [Source:HGNC Symbol;Acc:2531]	1.07966	4.66805	5.48033	0.0312075	0.255389
ENSG00000124688	MAD2L1BP	protein_coding	6	43597277	43608689	1	MAD2L1 binding protein [Source:HGNC Symbol;Acc:21059]	-0.866917	2.84819	5.47691	0.0312282	0.255389
ENSG00000165304	MELK	protein_coding	9	36572859	36677678	1	maternal embryonic leucine zipper kinase [Source:HGNC Symbol;Acc:16870]	-2.15997	1.36066	5.47581	0.0312431	0.255389
ENSG00000245573	BDNF-AS	antisense	11	27528385	27719721	1	BDNF antisense RNA [Source:HGNC Symbol;Acc:20608]	2.3382	0.262014	5.47572	0.0312444	0.255389
ENSG00000170006	TMEM154	protein_coding	4	153539784	153601317	-1	transmembrane protein 154 [Source:HGNC Symbol;Acc:26489]	-2.79209	5.8923	5.49193	0.0312572	0.255389
ENSG00000198865	CCDC152	protein_coding	5	42756903	42802462	1	coiled-coil domain containing 152 [Source:HGNC Symbol;Acc:34438]	3.13348	0.699836	5.47384	0.0312698	0.255389
ENSG00000130589	HELZ2	protein_coding	20	62189439	62205592	-1	helicase with zinc finger 2, transcriptional coactivator [Source:HGNC Symbol;Acc:30021]	0.725815	6.0522	5.47353	0.031274	0.255389
ENSG00000170525	PFKFB3	protein_coding	10	6186881	6277495	1	6-phosphofructo-2-kinase/fructose-2,6-biphosphatase 3 [Source:HGNC Symbol;Acc:8874]	-2.47517	7.49486	5.48774	0.0313136	0.255452
ENSG00000179348	GATA2	protein_coding	3	128198270	128212028	-1	GATA binding protein 2 [Source:HGNC Symbol;Acc:4171]	0.901436	6.25553	5.47011	0.0313204	0.255452
ENSG00000173198	CYSLTR1	protein_coding	X	77526961	77583048	-1	cysteinyl leukotriene receptor 1 [Source:HGNC Symbol;Acc:17451]	-3.90022	2.7404	5.48507	0.0313496	0.255452
ENSG00000066855	MTFR1	protein_coding	8	66556969	66683496	1	mitochondrial fission regulator 1 [Source:HGNC Symbol;Acc:29510]	2.01661	1.98075	5.46408	0.0314023	0.255452
ENSG00000167617	CDC42EP5	protein_coding	19	54976210	54984411	-1	CDC42 effector protein (Rho GTPase binding) 5 [Source:HGNC Symbol;Acc:17408]	1.12379	3.69056	5.46341	0.0314113	0.255452
ENSG00000197471	SPN	protein_coding	16	29674300	29682187	1	sialophorin [Source:HGNC Symbol;Acc:11249]	-1.86635	5.25666	5.47765	0.0314501	0.255452
ENSG00000240990	HOXA11-AS	antisense	7	27224137	27228912	1	HOXA11 antisense RNA [Source:HGNC Symbol;Acc:24957]	2.08673	1.89727	5.45997	0.0314583	0.255452
ENSG00000183688	FAM101B	protein_coding	17	289769	295730	-1	family with sequence similarity 101, member B [Source:HGNC Symbol;Acc:28705]	-1.33218	5.76471	5.46714	0.0314676	0.255452
ENSG00000101310	SEC23B	protein_coding	20	18488137	18542059	1	Sec23 homolog B (S. cerevisiae) [Source:HGNC Symbol;Acc:10702]	-0.799275	4.82967	5.45923	0.0314683	0.255452
ENSG00000117114	LPHN2	protein_coding	1	81771845	82458120	1	latrophilin 2 [Source:HGNC Symbol;Acc:18582]	1.06058	5.42951	5.4598	0.031469	0.255452
ENSG00000183323	CCDC125	protein_coding	5	68576002	68628636	-1	coiled-coil domain containing 125 [Source:HGNC Symbol;Acc:28924]	-1.15923	3.5595	5.457	0.0314987	0.255452
ENSG00000169169	CPT1C	protein_coding	19	50194155	50216988	1	carnitine palmitoyltransferase 1C [Source:HGNC Symbol;Acc:18540]	1.38786	2.82297	5.45658	0.0315045	0.255452
ENSG00000158352	SHROOM4	protein_coding	X	50334647	50557302	-1	shroom family member 4 [Source:HGNC Symbol;Acc:29215]	1.1613	6.39774	5.44718	0.0316332	0.25633
ENSG00000151725	CENPU	protein_coding	4	185615772	185655287	-1	centromere protein U [Source:HGNC Symbol;Acc:21348]	-1.88782	1.4696	5.44565	0.0316542	0.25633
ENSG00000108405	P2RX1	protein_coding	17	3799886	3819794	-1	purinergic receptor P2X, ligand-gated ion channel, 1 [Source:HGNC Symbol;Acc:8533]	-2.39485	4.26438	5.46129	0.0316727	0.25633
ENSG00000101752	MIB1	protein_coding	18	19284918	19450918	1	mindbomb E3 ubiquitin protein ligase 1 [Source:HGNC Symbol;Acc:21086]	0.596669	5.48193	5.44323	0.0316874	0.25633
ENSG00000102302	FGD1	protein_coding	X	54471887	54522599	-1	FYVE, RhoGEF and PH domain containing 1 [Source:HGNC Symbol;Acc:3663]	1.38654	3.64782	5.441	0.0317647	0.256697
ENSG00000125482	TTF1	protein_coding	9	135251008	135282209	-1	transcription termination factor, RNA polymerase I [Source:HGNC Symbol;Acc:12397]	1.12522	2.81171	5.43553	0.0317935	0.256697
ENSG00000196182	STK40	protein_coding	1	36805225	36851497	-1	serine/threonine kinase 40 [Source:HGNC Symbol;Acc:21373]	-0.887878	6.55158	5.43552	0.0317936	0.256697
ENSG00000097046	CDC7	protein_coding	1	91966408	91991321	1	cell division cycle 7 [Source:HGNC Symbol;Acc:1745]	-1.22504	1.89075	5.43039	0.0318645	0.256697
ENSG00000116337	AMPD2	protein_coding	1	110158726	110174673	1	adenosine monophosphate deaminase 2 [Source:HGNC Symbol;Acc:469]	-1.23628	7.00781	5.42929	0.0318797	0.256697
ENSG00000204103	MAFB	protein_coding	20	39314488	39317880	-1	v-maf avian musculoaponeurotic fibrosarcoma oncogene homolog B [Source:HGNC Symbol;Acc:6408]	-0.994183	5.20197	5.42864	0.0318888	0.256697
ENSG00000101220	C20orf27	protein_coding	20	3734155	3749034	-1	chromosome 20 open reading frame 27 [Source:HGNC Symbol;Acc:15873]	-0.710274	3.39982	5.42847	0.0318911	0.256697
ENSG00000101574	METTL4	protein_coding	18	2537524	2571508	-1	methyltransferase like 4 [Source:HGNC Symbol;Acc:24726]	-0.623783	2.96659	5.42837	0.0318924	0.256697
ENSG00000127804	METTL16	protein_coding	17	2308856	2415185	-1	methyltransferase like 16 [Source:HGNC Symbol;Acc:28484]	0.487986	4.06417	5.42643	0.0319194	0.256697
ENSG00000100445	SDR39U1	protein_coding	14	24908972	24912111	-1	short chain dehydrogenase/reductase family 39U, member 1 [Source:HGNC Symbol;Acc:20275]	0.566932	4.09955	5.42221	0.0319778	0.256697
ENSG00000062716	VMP1	protein_coding	17	57784553	57919616	1	vacuole membrane protein 1 [Source:HGNC Symbol;Acc:29559]	-0.895234	6.96791	5.42146	0.0319883	0.256697
ENSG00000197044	ZNF441	protein_coding	19	11877815	11894893	1	zinc finger protein 441 [Source:HGNC Symbol;Acc:20875]	1.27513	2.39461	5.4194	0.032017	0.256697
ENSG00000255248	RP11-166D19.1	sense_overlapping	11	121899063	121987031	-1		2.08469	3.48628	5.43436	0.0320431	0.256697
ENSG00000093134	VNN3	protein_coding	6	133043926	133055904	-1	vanin 3 [Source:HGNC Symbol;Acc:16431]	-3.69151	3.47452	5.43404	0.0320475	0.256697
ENSG00000072518	MARK2	protein_coding	11	63606400	63678491	1	MAP/microtubule affinity-regulating kinase 2 [Source:HGNC Symbol;Acc:3332]	-1.05885	5.56417	5.41561	0.0320697	0.256697
ENSG00000137841	PLCB2	protein_coding	15	40570377	40600136	-1	phospholipase C, beta 2 [Source:HGNC Symbol;Acc:9055]	-2.27825	6.57408	5.43201	0.0320756	0.256697
ENSG00000081320	STK17B	protein_coding	2	196998290	197041227	-1	serine/threonine kinase 17b [Source:HGNC Symbol;Acc:11396]	-2.76449	7.46362	5.431	0.0320897	0.256697
ENSG00000124802	EEF1E1	protein_coding	6	8073593	8102811	-1	eukaryotic translation elongation factor 1 epsilon 1 [Source:HGNC Symbol;Acc:3212]	-0.834642	1.73183	5.41352	0.0320989	0.256697
ENSG00000170004	CHD3	protein_coding	17	7788124	7816078	1	chromodomain helicase DNA binding protein 3 [Source:HGNC Symbol;Acc:1918]	0.542609	7.91332	5.41326	0.0321025	0.256697
ENSG00000137713	PPP2R1B	protein_coding	11	111597632	111637151	-1	protein phosphatase 2, regulatory subunit A, beta [Source:HGNC Symbol;Acc:9303]	0.52582	4.0589	5.4087	0.0321661	0.256697
ENSG00000163932	PRKCD	protein_coding	3	53190025	53226733	1	protein kinase C, delta [Source:HGNC Symbol;Acc:9399]	-2.63346	5.83273	5.42483	0.0321754	0.256697
ENSG00000186529	CYP4F3	protein_coding	19	15751707	15773635	1	cytochrome P450, family 4, subfamily F, polypeptide 3 [Source:HGNC Symbol;Acc:2646]	-4.39699	4.12531	5.4245	0.03218	0.256697
ENSG00000120820	GLT8D2	protein_coding	12	104382762	104457961	-1	glycosyltransferase 8 domain containing 2 [Source:HGNC Symbol;Acc:24890]	1.37024	4.23135	5.41511	0.0321877	0.256697
ENSG00000253846	PCDHGA10	protein_coding	5	140792743	140892546	1	protocadherin gamma subfamily A, 10 [Source:HGNC Symbol;Acc:8697]	1.93825	1.79488	5.40649	0.0321971	0.256697
ENSG00000229391	HLA-DRB6	pseudogene	6	32520490	32527799	-1	major histocompatibility complex, class II, DR beta 6 (pseudogene) [Source:HGNC Symbol;Acc:4954]	-2.36557	3.55943	5.42313	0.032199	0.256697
ENSG00000227051	C14orf132	protein_coding	14	96505661	96560417	1	chromosome 14 open reading frame 132 [Source:HGNC Symbol;Acc:20346]	1.62787	4.10301	5.42107	0.0322278	0.256777
ENSG00000129566	TEP1	protein_coding	14	20833826	20881588	-1	telomerase-associated protein 1 [Source:HGNC Symbol;Acc:11726]	-0.696632	5.37168	5.39986	0.0322901	0.256957
ENSG00000153395	LPCAT1	protein_coding	5	1456595	1524092	-1	lysophosphatidylcholine acyltransferase 1 [Source:HGNC Symbol;Acc:25718]	-0.858114	6.14584	5.39895	0.0323029	0.256957
ENSG00000076351	SLC46A1	protein_coding	17	26721661	26734215	-1	solute carrier family 46 (folate transporter), member 1 [Source:HGNC Symbol;Acc:30521]	1.00683	2.91411	5.3987	0.0323064	0.256957
ENSG00000165006	UBAP1	protein_coding	9	34179003	34252521	1	ubiquitin associated protein 1 [Source:HGNC Symbol;Acc:12461]	-1.32149	6.56855	5.39937	0.0323297	0.256994
ENSG00000123472	ATPAF1	protein_coding	1	47098409	47139539	-1	ATP synthase mitochondrial F1 complex assembly factor 1 [Source:HGNC Symbol;Acc:18803]	0.807326	3.86379	5.39363	0.0323777	0.257117
ENSG00000253982	CTD-2336O2.1	antisense	8	1710156	1712668	-1		-2.00972	4.35568	5.41	0.0323826	0.257117
ENSG00000124067	SLC12A4	protein_coding	16	67977377	68003504	-1	solute carrier family 12 (potassium/chloride transporter), member 4 [Source:HGNC Symbol;Acc:10913]	0.838082	5.1088	5.38999	0.0324291	0.257261
ENSG00000011143	MKS1	protein_coding	17	56282803	56296966	-1	Meckel syndrome, type 1 [Source:HGNC Symbol;Acc:7121]	1.12403	2.33894	5.38744	0.032465	0.257261
ENSG00000100065	CARD10	protein_coding	22	37886400	37915549	-1	caspase recruitment domain family, member 10 [Source:HGNC Symbol;Acc:16422]	1.24315	4.86806	5.39425	0.0324775	0.257261
ENSG00000051009	FAM160A2	protein_coding	11	6232565	6255941	-1	family with sequence similarity 160, member A2 [Source:HGNC Symbol;Acc:25378]	-0.796704	5.09565	5.38618	0.0324829	0.257261
ENSG00000185215	TNFAIP2	protein_coding	14	103589779	103603776	1	tumor necrosis factor, alpha-induced protein 2 [Source:HGNC Symbol;Acc:11895]	-1.28028	6.60764	5.38538	0.0324941	0.257261
ENSG00000132970	WASF3	protein_coding	13	27131840	27263085	1	WAS protein family, member 3 [Source:HGNC Symbol;Acc:12734]	1.16588	3.18135	5.3824	0.0325364	0.257264
ENSG00000189067	LITAF	protein_coding	16	11641853	11730237	-1	lipopolysaccharide-induced TNF factor [Source:HGNC Symbol;Acc:16841]	-1.2297	8.60148	5.38173	0.0325459	0.257264
ENSG00000134827	TCN1	protein_coding	11	59620273	59634048	-1	transcobalamin I (vitamin B12 binding protein, R binder family) [Source:HGNC Symbol;Acc:11652]	-5.1146	2.78882	5.39282	0.0326243	0.257264
ENSG00000254004	ZNF260	protein_coding	19	37001597	37019562	-1	zinc finger protein 260 [Source:HGNC Symbol;Acc:13499]	0.801742	3.62297	5.37299	0.03267	0.257264
ENSG00000198502	HLA-DRB5	protein_coding	6	32485120	32498064	-1	major histocompatibility complex, class II, DR beta 5 [Source:HGNC Symbol;Acc:4953]	-1.47239	5.04537	5.38906	0.0326775	0.257264
ENSG00000147416	ATP6V1B2	protein_coding	8	20054878	20084330	1	ATPase, H+ transporting, lysosomal 56/58kDa, V1 subunit B2 [Source:HGNC Symbol;Acc:854]	-1.56383	6.43421	5.37967	0.0326836	0.257264
ENSG00000103056	SMPD3	protein_coding	16	68392231	68482591	-1	sphingomyelin phosphodiesterase 3, neutral membrane (neutral sphingomyelinase II) [Source:HGNC Symbol;Acc:14240]	-2.24837	2.04069	5.37141	0.0326925	0.257264
ENSG00000242808	SOX2-OT	sense_overlapping	3	180707558	181554668	1	SOX2 overlapping transcript (non-protein coding) [Source:HGNC Symbol;Acc:20209]	1.5369	4.11297	5.38001	0.0327029	0.257264
ENSG00000127948	POR	protein_coding	7	75528518	75616173	1	P450 (cytochrome) oxidoreductase [Source:HGNC Symbol;Acc:9208]	-0.957221	6.01456	5.36842	0.0327351	0.257264
ENSG00000187123	LYPD6	protein_coding	2	150186499	150330662	1	LY6/PLAUR domain containing 6 [Source:HGNC Symbol;Acc:28751]	1.26333	3.56064	5.36829	0.032737	0.257264
ENSG00000136286	MYO1G	protein_coding	7	45002261	45018697	-1	myosin IG [Source:HGNC Symbol;Acc:13880]	-2.4277	5.94846	5.38483	0.0327374	0.257264
ENSG00000231027	AC079325.6	pseudogene	17	72556855	72563482	-1		-3.85636	1.91975	5.37583	0.0327382	0.257264
ENSG00000107099	DOCK8	protein_coding	9	214854	465259	1	dedicator of cytokinesis 8 [Source:HGNC Symbol;Acc:19191]	-2.05601	6.8693	5.38329	0.0327593	0.257264
ENSG00000168952	STXBP6	protein_coding	14	25278862	25519503	-1	syntaxin binding protein 6 (amisyn) [Source:HGNC Symbol;Acc:19666]	1.92941	3.48761	5.38083	0.0327943	0.257264
ENSG00000158717	RNF166	protein_coding	16	88762903	88772829	-1	ring finger protein 166 [Source:HGNC Symbol;Acc:28856]	-1.06192	5.61709	5.36437	0.0328092	0.257264
ENSG00000117676	RPS6KA1	protein_coding	1	26856252	26901521	1	ribosomal protein S6 kinase, 90kDa, polypeptide 1 [Source:HGNC Symbol;Acc:10430]	-2.91826	5.83938	5.37941	0.0328144	0.257264
ENSG00000134250	NOTCH2	protein_coding	1	120454176	120612240	-1	notch 2 [Source:HGNC Symbol;Acc:7882]	-1.02705	7.16448	5.36222	0.0328237	0.257264
ENSG00000204574	ABCF1	protein_coding	6	30539153	30564956	1	ATP-binding cassette, sub-family F (GCN20), member 1 [Source:HGNC Symbol;Acc:70]	-0.370432	5.19629	5.36171	0.032831	0.257264
ENSG00000107104	KANK1	protein_coding	9	470291	746105	1	KN motif and ankyrin repeat domains 1 [Source:HGNC Symbol;Acc:19309]	0.900809	6.11199	5.35576	0.0329164	0.257774
ENSG00000148110	HIATL1	protein_coding	9	97136833	97223324	1	hippocampus abundant transcript-like 1 [Source:HGNC Symbol;Acc:23376]	-0.833348	5.75058	5.35447	0.0329348	0.257774
ENSG00000240225	ZNF542	pseudogene	19	56879468	56891197	1	zinc finger protein 542 [Source:HGNC Symbol;Acc:25393]	0.775545	3.72078	5.35265	0.032961	0.257774
ENSG00000249437	NAIP	protein_coding	5	70264310	70320941	-1	NLR family, apoptosis inhibitory protein [Source:HGNC Symbol;Acc:7634]	-4.03351	3.68026	5.36647	0.0329991	0.257774
ENSG00000112139	MDGA1	protein_coding	6	37600284	37667082	-1	MAM domain containing glycosylphosphatidylinositol anchor 1 [Source:HGNC Symbol;Acc:19267]	-2.1115	1.04028	5.34951	0.0330062	0.257774
ENSG00000166979	EVA1C	protein_coding	21	33784314	33887707	1	eva-1 homolog C (C. elegans) [Source:HGNC Symbol;Acc:13239]	1.0428	4.47879	5.34935	0.0330086	0.257774
ENSG00000142546	NOSIP	protein_coding	19	50058968	50093519	-1	nitric oxide synthase interacting protein [Source:HGNC Symbol;Acc:17946]	-0.707616	4.61901	5.34472	0.0330753	0.258148
ENSG00000138071	ACTR2	protein_coding	2	65454887	65498387	1	ARP2 actin-related protein 2 homolog (yeast) [Source:HGNC Symbol;Acc:169]	-1.21585	7.88135	5.34343	0.0330939	0.258148
ENSG00000178234	GALNT11	protein_coding	7	151722759	151819425	1	UDP-N-acetyl-alpha-D-galactosamine:polypeptide N-acetylgalactosaminyltransferase 11 (GalNAc-T11) [Source:HGNC Symbol;Acc:19875]	0.640817	4.55915	5.34196	0.0331151	0.258167
ENSG00000100320	RBFOX2	protein_coding	22	36134783	36424473	-1	RNA binding protein, fox-1 homolog (C. elegans) 2 [Source:HGNC Symbol;Acc:9906]	0.988822	6.1885	5.3349	0.0332174	0.258817
ENSG00000156968	MPV17L	protein_coding	16	15489611	15507125	1	MPV17 mitochondrial membrane protein-like [Source:HGNC Symbol;Acc:26827]	2.43223	2.392	5.33293	0.0332459	0.258856
ENSG00000158528	PPP1R9A	protein_coding	7	94536514	94925727	1	protein phosphatase 1, regulatory subunit 9A [Source:HGNC Symbol;Acc:14946]	1.35257	3.21859	5.33197	0.03326	0.258856
ENSG00000187391	MAGI2	protein_coding	7	77646393	79082890	-1	membrane associated guanylate kinase, WW and PDZ domain containing 2 [Source:HGNC Symbol;Acc:18957]	2.13997	1.78602	5.32702	0.033332	0.25927
ENSG00000146122	DAAM2	protein_coding	6	39760142	39872648	1	dishevelled associated activator of morphogenesis 2 [Source:HGNC Symbol;Acc:18143]	-1.686	2.1642	5.32434	0.033371	0.259403
ENSG00000196967	ZNF585A	protein_coding	19	37597636	37663643	-1	zinc finger protein 585A [Source:HGNC Symbol;Acc:26305]	2.0305	2.5674	5.32651	0.0333869	0.259403
ENSG00000146278	PNRC1	protein_coding	6	89790470	89794879	1	proline-rich nuclear receptor coactivator 1 [Source:HGNC Symbol;Acc:17278]	-1.38952	7.40427	5.31905	0.0334483	0.259603
ENSG00000180694	TMEM64	protein_coding	8	91634223	91803860	-1	transmembrane protein 64 [Source:HGNC Symbol;Acc:25441]	0.717262	3.15878	5.31891	0.0334503	0.259603
ENSG00000113721	PDGFRB	protein_coding	5	149493400	149535435	-1	platelet-derived growth factor receptor, beta polypeptide [Source:HGNC Symbol;Acc:8804]	0.91721	2.3012	5.31644	0.0334864	0.259737
ENSG00000257743	RP11-1220K2.2	protein_coding	7	141811549	141922124	1	Putative inactive maltase-glucoamylase-like protein LOC93432 [Source:UniProtKB/Swiss-Prot;Acc:Q2M2H8]	-4.00983	3.15775	5.33069	0.0335162	0.259784
ENSG00000267317	CTB-25B13.12	processed_transcript	19	1457664	1462764	-1		2.05437	0.880036	5.31283	0.0335394	0.259784
ENSG00000111684	LPCAT3	protein_coding	12	7085348	7125814	-1	lysophosphatidylcholine acyltransferase 3 [Source:HGNC Symbol;Acc:30244]	-0.478513	4.98353	5.3115	0.0335589	0.259784
ENSG00000115271	GCA	protein_coding	2	163175350	163228105	1	grancalcin, EF-hand calcium binding protein [Source:HGNC Symbol;Acc:15990]	-2.68285	6.92759	5.32714	0.0335681	0.259784
ENSG00000161179	YDJC	protein_coding	22	21982378	21984353	-1	YdjC homolog (bacterial) [Source:HGNC Symbol;Acc:27158]	-0.814895	2.24975	5.30838	0.0336046	0.259829
ENSG00000174130	TLR6	protein_coding	4	38825336	38858438	-1	toll-like receptor 6 [Source:HGNC Symbol;Acc:16711]	-3.02068	3.80638	5.32386	0.0336159	0.259829
ENSG00000267106	C19orf82	protein_coding	19	9731967	9756572	1	chromosome 19 open reading frame 82 [Source:HGNC Symbol;Acc:27613]	1.92776	0.765389	5.30631	0.0336352	0.259829
ENSG00000224114	RP11-343H5.4	pseudogene	1	206869182	206869614	-1		4.07943	3.23024	5.32158	0.0336494	0.259829
ENSG00000159685	CHCHD6	protein_coding	3	126423063	126679249	1	coiled-coil-helix-coiled-coil-helix domain containing 6 [Source:HGNC Symbol;Acc:28184]	1.49181	0.987362	5.30138	0.0337078	0.259995
ENSG00000114019	AMOTL2	protein_coding	3	134074716	134094321	-1	angiomotin like 2 [Source:HGNC Symbol;Acc:17812]	1.01755	6.31191	5.30132	0.0337087	0.259995
ENSG00000115306	SPTBN1	protein_coding	2	54683422	54896812	1	spectrin, beta, non-erythrocytic 1 [Source:HGNC Symbol;Acc:11275]	0.847637	9.03875	5.29729	0.0337682	0.260173
ENSG00000110925	CSRNP2	protein_coding	12	51454990	51477447	-1	cysteine-serine-rich nuclear protein 2 [Source:HGNC Symbol;Acc:16006]	0.72888	4.41668	5.2972	0.0337696	0.260173
ENSG00000123146	CD97	protein_coding	19	14491313	14519537	1	CD97 molecule [Source:HGNC Symbol;Acc:1711]	-2.53714	7.25283	5.31196	0.0337905	0.260189
ENSG00000175564	UCP3	protein_coding	11	73711326	73720480	-1	uncoupling protein 3 (mitochondrial, proton carrier) [Source:HGNC Symbol;Acc:12519]	2.08048	0.673826	5.29034	0.0338712	0.26056
ENSG00000089693	MLF2	protein_coding	12	6857170	6876641	-1	myeloid leukemia factor 2 [Source:HGNC Symbol;Acc:7126]	-0.499555	5.99817	5.28997	0.0338766	0.26056
ENSG00000114331	ACAP2	protein_coding	3	194995465	195163807	-1	ArfGAP with coiled-coil, ankyrin repeat and PH domains 2 [Source:HGNC Symbol;Acc:16469]	-1.00038	6.26031	5.28527	0.0339464	0.260683
ENSG00000103550	KNOP1	protein_coding	16	19714902	19729557	-1	lysine-rich nucleolar protein 1 [Source:HGNC Symbol;Acc:34404]	0.926334	2.52487	5.28323	0.0339769	0.260683
ENSG00000126903	SLC10A3	protein_coding	X	153715645	153719016	-1	solute carrier family 10, member 3 [Source:HGNC Symbol;Acc:22979]	-0.457825	4.5573	5.28268	0.033985	0.260683
ENSG00000172354	GNB2	protein_coding	7	100271154	100276797	1	guanine nucleotide binding protein (G protein), beta polypeptide 2 [Source:HGNC Symbol;Acc:4398]	-0.923994	7.28034	5.28024	0.0340214	0.260683
ENSG00000168769	TET2	protein_coding	4	106067032	106200973	1	tet methylcytosine dioxygenase 2 [Source:HGNC Symbol;Acc:25941]	-1.51875	6.13076	5.28622	0.0340458	0.260683
ENSG00000166337	TAF10	protein_coding	11	6627526	6633898	-1	TAF10 RNA polymerase II, TATA box binding protein (TBP)-associated factor, 30kDa [Source:HGNC Symbol;Acc:11543]	-0.710113	4.99192	5.27839	0.0340489	0.260683
ENSG00000137309	HMGA1	protein_coding	6	34204650	34214008	1	high mobility group AT-hook 1 [Source:HGNC Symbol;Acc:5010]	-0.79391	5.5679	5.27839	0.034049	0.260683
ENSG00000196781	TLE1	protein_coding	9	84198598	84304220	-1	transducin-like enhancer of split 1 (E(sp1) homolog, Drosophila) [Source:HGNC Symbol;Acc:11837]	0.865323	5.54558	5.27729	0.0340653	0.260683
ENSG00000120053	GOT1	protein_coding	10	101156627	101190381	-1	glutamic-oxaloacetic transaminase 1, soluble [Source:HGNC Symbol;Acc:4432]	0.928658	3.05249	5.27717	0.0340671	0.260683
ENSG00000185567	AHNAK2	protein_coding	14	105403581	105444694	-1	AHNAK nucleoprotein 2 [Source:HGNC Symbol;Acc:20125]	1.57798	6.30188	5.29225	0.0340821	0.260683
ENSG00000139719	VPS33A	protein_coding	12	122714111	122751068	-1	vacuolar protein sorting 33 homolog A (S. cerevisiae) [Source:HGNC Symbol;Acc:18179]	-0.970525	2.73077	5.27253	0.0341365	0.260867
ENSG00000138771	SHROOM3	protein_coding	4	77356253	77704406	1	shroom family member 3 [Source:HGNC Symbol;Acc:30422]	1.94688	1.46221	5.27203	0.034144	0.260867
ENSG00000140995	DEF8	protein_coding	16	90014333	90034468	1	differentially expressed in FDCP 8 homolog (mouse) [Source:HGNC Symbol;Acc:25969]	-0.632196	5.28706	5.26864	0.0341948	0.261095
ENSG00000135951	TSGA10	protein_coding	2	99613724	99771427	-1	testis specific, 10 [Source:HGNC Symbol;Acc:14927]	1.81457	0.719127	5.26751	0.0342118	0.261095
ENSG00000154529	CNTNAP3B	protein_coding	9	43684902	43924049	1	contactin associated protein-like 3B [Source:HGNC Symbol;Acc:32035]	1.55789	3.21336	5.27427	0.0342454	0.261207
ENSG00000145604	SKP2	protein_coding	5	36152091	36184421	1	S-phase kinase-associated protein 2, E3 ubiquitin protein ligase [Source:HGNC Symbol;Acc:10901]	0.860441	3.13096	5.26345	0.0342727	0.26127
ENSG00000153310	FAM49B	protein_coding	8	130851839	131029375	-1	family with sequence similarity 49, member B [Source:HGNC Symbol;Acc:25216]	-2.5436	6.62526	5.27812	0.0342927	0.261278
ENSG00000268358	EPB41L4A-AS2	protein_coding	5	111755280	111756310	1	EPB41L4A antisense RNA 2 (head to head) [Source:HGNC Symbol;Acc:25643]	1.9575	0.426759	5.25807	0.0343538	0.261339
ENSG00000165424	ZCCHC24	protein_coding	10	81142081	81205383	-1	zinc finger, CCHC domain containing 24 [Source:HGNC Symbol;Acc:26911]	1.22016	5.56584	5.26401	0.034375	0.261339
ENSG00000212978	AC016747.3	processed_transcript	2	61368732	61372104	-1		2.07881	1.95445	5.25571	0.0343893	0.261339
ENSG00000149925	ALDOA	protein_coding	16	30064411	30081778	1	aldolase A, fructose-bisphosphate [Source:HGNC Symbol;Acc:414]	-0.605032	8.50371	5.25407	0.0344141	0.261339
ENSG00000103066	PLA2G15	protein_coding	16	68279207	68294961	1	phospholipase A2, group XV [Source:HGNC Symbol;Acc:17163]	0.746334	3.33563	5.25363	0.0344208	0.261339
ENSG00000143603	KCNN3	protein_coding	1	154669931	154842756	-1	potassium intermediate/small conductance calcium-activated channel, subfamily N, member 3 [Source:HGNC Symbol;Acc:6292]	1.33916	5.19507	5.26588	0.0344319	0.261339
ENSG00000188315	C3orf62	protein_coding	3	49306035	49315342	-1	chromosome 3 open reading frame 62 [Source:HGNC Symbol;Acc:24771]	-1.07731	3.74025	5.25277	0.0344337	0.261339
ENSG00000010610	CD4	protein_coding	12	6896024	6929974	1	CD4 molecule [Source:HGNC Symbol;Acc:1678]	-2.12638	5.96948	5.26733	0.0344547	0.261354
ENSG00000130962	PRRG1	protein_coding	X	37208528	37316548	1	proline rich Gla (G-carboxyglutamic acid) 1 [Source:HGNC Symbol;Acc:9469]	1.54332	4.01321	5.26273	0.0345087	0.261554
ENSG00000171105	INSR	protein_coding	19	7112266	7294045	-1	insulin receptor [Source:HGNC Symbol;Acc:6091]	0.720883	5.40724	5.24699	0.0345212	0.261554
ENSG00000267121	CTD-2020K17.1	antisense	17	43268298	43299589	-1		-2.86306	3.05084	5.26022	0.0345618	0.261554
ENSG00000133561	GIMAP6	protein_coding	7	150322463	150329473	-1	GTPase, IMAP family member 6 [Source:HGNC Symbol;Acc:21918]	0.582767	6.27723	5.24356	0.0345734	0.261554
ENSG00000153879	CEBPG	protein_coding	19	33864236	33873592	1	CCAAT/enhancer binding protein (C/EBP), gamma [Source:HGNC Symbol;Acc:1837]	0.648617	4.10677	5.24338	0.034576	0.261554
ENSG00000113048	MRPS27	protein_coding	5	71515236	71616473	-1	mitochondrial ribosomal protein S27 [Source:HGNC Symbol;Acc:14512]	0.517034	4.86997	5.24134	0.0346071	0.26156
ENSG00000116251	RPL22	protein_coding	1	6241329	6269449	-1	ribosomal protein L22 [Source:HGNC Symbol;Acc:10315]	0.449161	6.03906	5.24082	0.0346149	0.26156
ENSG00000110665	C11orf21	protein_coding	11	2316875	2324279	-1	chromosome 11 open reading frame 21 [Source:HGNC Symbol;Acc:13231]	-1.93787	4.20713	5.2515	0.0346938	0.262013
ENSG00000090316	MAEA	protein_coding	4	1283639	1333935	1	macrophage erythroblast attacher [Source:HGNC Symbol;Acc:13731]	-0.645899	5.40157	5.23022	0.0347765	0.262326
ENSG00000100979	PLTP	protein_coding	20	44527399	44540794	-1	phospholipid transfer protein [Source:HGNC Symbol;Acc:9093]	1.14721	6.48517	5.2286	0.0348014	0.262326
ENSG00000119900	OGFRL1	protein_coding	6	71998506	72018653	1	opioid growth factor receptor-like 1 [Source:HGNC Symbol;Acc:21378]	-2.51242	5.97357	5.24147	0.0348463	0.262326
ENSG00000106351	AGFG2	protein_coding	7	100136834	100165842	1	ArfGAP with FG repeats 2 [Source:HGNC Symbol;Acc:5177]	0.730949	3.53482	5.22437	0.0348661	0.262326
ENSG00000178187	ZNF454	protein_coding	5	178368192	178393434	1	zinc finger protein 454 [Source:HGNC Symbol;Acc:21200]	2.99419	0.569726	5.22414	0.0348697	0.262326
ENSG00000127952	STYXL1	protein_coding	7	75625656	75677322	-1	serine/threonine/tyrosine interacting-like 1 [Source:HGNC Symbol;Acc:18165]	-0.66356	3.02928	5.22372	0.0348762	0.262326
ENSG00000117519	CNN3	protein_coding	1	95362507	95392834	-1	calponin 3, acidic [Source:HGNC Symbol;Acc:2157]	0.790568	6.00405	5.22236	0.0348969	0.262326
ENSG00000157881	PANK4	protein_coding	1	2439972	2458039	-1	pantothenate kinase 4 [Source:HGNC Symbol;Acc:19366]	-0.554109	3.41456	5.22217	0.0348999	0.262326
ENSG00000138698	RAP1GDS1	protein_coding	4	99182535	99365012	1	RAP1, GTP-GDP dissociation stimulator 1 [Source:HGNC Symbol;Acc:9859]	-0.610322	4.19158	5.22172	0.0349069	0.262326
ENSG00000186951	PPARA	protein_coding	22	46546424	46639653	1	peroxisome proliferator-activated receptor alpha [Source:HGNC Symbol;Acc:9232]	0.825864	3.93643	5.22007	0.0349321	0.262372
ENSG00000078124	ACER3	protein_coding	11	76571911	76737841	1	alkaline ceramidase 3 [Source:HGNC Symbol;Acc:16066]	-0.813801	5.53185	5.21489	0.0350119	0.262828
ENSG00000183486	MX2	protein_coding	21	42733870	42781317	1	myxovirus (influenza virus) resistance 2 (mouse) [Source:HGNC Symbol;Acc:7533]	-2.01809	5.56027	5.22706	0.0350668	0.263096
ENSG00000164828	SUN1	protein_coding	7	855528	936072	1	Sad1 and UNC84 domain containing 1 [Source:HGNC Symbol;Acc:18587]	0.682553	6.6027	5.20987	0.0350893	0.263122
ENSG00000131475	VPS25	protein_coding	17	40925454	40931617	1	vacuolar protein sorting 25 homolog (S. cerevisiae) [Source:HGNC Symbol;Acc:28122]	-0.484876	3.99684	5.20696	0.0351343	0.263316
ENSG00000138172	CALHM2	protein_coding	10	105206543	105212660	-1	calcium homeostasis modulator 2 [Source:HGNC Symbol;Acc:23493]	0.800404	4.65449	5.2044	0.035174	0.26347
ENSG00000133056	PIK3C2B	protein_coding	1	204391756	204463852	-1	phosphatidylinositol-4-phosphate 3-kinase, catalytic subunit type 2 beta [Source:HGNC Symbol;Acc:8972]	0.928748	6.05165	5.19727	0.0352846	0.263968
ENSG00000149269	PAK1	protein_coding	11	77032752	77185680	-1	p21 protein (Cdc42/Rac)-activated kinase 1 [Source:HGNC Symbol;Acc:8590]	-3.30311	5.44905	5.21271	0.0352879	0.263968
ENSG00000145246	ATP10D	protein_coding	4	47487305	47595503	1	ATPase, class V, type 10D [Source:HGNC Symbol;Acc:13549]	1.01402	5.30748	5.19556	0.0353112	0.263968
ENSG00000187699	C2orf88	protein_coding	2	190744335	191068210	1	chromosome 2 open reading frame 88 [Source:HGNC Symbol;Acc:28191]	1.30648	4.42119	5.19741	0.0353172	0.263968
ENSG00000186575	NF2	protein_coding	22	29999545	30094587	1	neurofibromin 2 (merlin) [Source:HGNC Symbol;Acc:7773]	0.570986	4.30168	5.19199	0.0353668	0.263999
ENSG00000185275	CD24P4	pseudogene	Y	21154353	21154595	-1	CD24 molecule pseudogene 4 [Source:HGNC Symbol;Acc:1649]	-4.25396	1.92561	5.2054	0.0354011	0.263999
ENSG00000188641	DPYD	protein_coding	1	97543299	98386605	-1	dihydropyrimidine dehydrogenase [Source:HGNC Symbol;Acc:3012]	-1.70023	5.45736	5.20335	0.035433	0.263999
ENSG00000012171	SEMA3B	processed_transcript	3	50304990	50314977	1	sema domain, immunoglobulin domain (Ig), short basic domain, secreted, (semaphorin) 3B [Source:HGNC Symbol;Acc:10724]	1.06747	2.08369	5.18656	0.0354515	0.263999
ENSG00000163412	EIF4E3	protein_coding	3	71724567	71803924	-1	eukaryotic translation initiation factor 4E family member 3 [Source:HGNC Symbol;Acc:31837]	-1.79554	4.57419	5.2021	0.0354524	0.263999
ENSG00000166579	NDEL1	protein_coding	17	8316449	8393729	1	nudE neurodevelopment protein 1-like 1 [Source:HGNC Symbol;Acc:17620]	-0.837881	6.1769	5.18632	0.0354552	0.263999
ENSG00000179941	BBS10	protein_coding	12	76738254	76742222	-1	Bardet-Biedl syndrome 10 [Source:HGNC Symbol;Acc:26291]	0.787992	3.51509	5.18477	0.0354795	0.263999
ENSG00000198771	RCSD1	protein_coding	1	167599330	167675486	1	RCSD domain containing 1 [Source:HGNC Symbol;Acc:28310]	-2.25703	5.17918	5.19987	0.035487	0.263999
ENSG00000215154	AC141586.5	pseudogene	16	2653351	2680495	1		2.36397	0.123309	5.18384	0.035494	0.263999
ENSG00000163017	ACTG2	protein_coding	2	74119441	74146992	1	actin, gamma 2, smooth muscle, enteric [Source:HGNC Symbol;Acc:145]	-1.65085	4.68843	5.19628	0.035543	0.26422
ENSG00000117620	SLC35A3	protein_coding	1	100435345	100492535	1	solute carrier family 35 (UDP-N-acetylglucosamine (UDP-GlcNAc) transporter), member A3 [Source:HGNC Symbol;Acc:11023]	0.583222	4.45988	5.1782	0.0355825	0.264371
ENSG00000122550	KLHL7	protein_coding	7	23145353	23217533	1	kelch-like family member 7 [Source:HGNC Symbol;Acc:15646]	0.650056	3.5965	5.17583	0.0356197	0.264398
ENSG00000232070	TMEM253	protein_coding	14	21567096	21571883	1	transmembrane protein 253 [Source:HGNC Symbol;Acc:32545]	2.48649	-0.0732219	5.17535	0.0356272	0.264398
ENSG00000140030	GPR65	protein_coding	14	88471468	88478419	1	G protein-coupled receptor 65 [Source:HGNC Symbol;Acc:4517]	-2.79241	4.12967	5.18983	0.0356438	0.264398
ENSG00000123384	LRP1	protein_coding	12	57522276	57607134	1	low density lipoprotein receptor-related protein 1 [Source:HGNC Symbol;Acc:6692]	-1.48471	7.40684	5.17008	0.0357101	0.264558
ENSG00000126705	AHDC1	protein_coding	1	27860546	27930942	-1	AT hook, DNA binding motif, containing 1 [Source:HGNC Symbol;Acc:25230]	0.882747	4.64856	5.16837	0.0357371	0.264558
ENSG00000167447	SMG8	protein_coding	17	57286761	57292608	1	SMG8 nonsense mediated mRNA decay factor [Source:HGNC Symbol;Acc:25551]	1.15453	2.47329	5.16768	0.0357479	0.264558
ENSG00000142082	SIRT3	protein_coding	11	215458	236931	-1	sirtuin 3 [Source:HGNC Symbol;Acc:14931]	0.866726	3.15301	5.1675	0.0357509	0.264558
ENSG00000169071	ROR2	protein_coding	9	94325373	94712444	-1	receptor tyrosine kinase-like orphan receptor 2 [Source:HGNC Symbol;Acc:10257]	1.91843	1.20794	5.16683	0.0357615	0.264558
ENSG00000186517	ARHGAP30	protein_coding	1	161016736	161039760	-1	Rho GTPase activating protein 30 [Source:HGNC Symbol;Acc:27414]	-2.97468	6.86834	5.17987	0.0357999	0.2647
ENSG00000239887	C1orf226	protein_coding	1	162336698	162356600	1	chromosome 1 open reading frame 226 [Source:HGNC Symbol;Acc:34351]	1.39881	3.35443	5.16432	0.0358548	0.264963
ENSG00000164506	STXBP5	protein_coding	6	147525561	147706866	1	syntaxin binding protein 5 (tomosyn) [Source:HGNC Symbol;Acc:19665]	-1.40511	4.14206	5.16158	0.0359086	0.265218
ENSG00000253731	PCDHGA6	protein_coding	5	140753651	140892546	1	protocadherin gamma subfamily A, 6 [Source:HGNC Symbol;Acc:8704]	1.95805	0.837959	5.15572	0.0359373	0.265288
ENSG00000166145	SPINT1	protein_coding	15	41136216	41150405	1	serine peptidase inhibitor, Kunitz type 1 [Source:HGNC Symbol;Acc:11246]	-2.62213	2.43968	5.16077	0.0359698	0.265385
ENSG00000166436	TRIM66	protein_coding	11	8633584	8693413	-1	tripartite motif containing 66 [Source:HGNC Symbol;Acc:29005]	0.929835	3.97858	5.15208	0.0359951	0.26543
ENSG00000005381	MPO	protein_coding	17	56347217	56358296	-1	myeloperoxidase [Source:HGNC Symbol;Acc:7218]	-4.46234	5.77514	5.16492	0.036036	0.265589
ENSG00000133318	RTN3	protein_coding	11	63448918	63527363	1	reticulon 3 [Source:HGNC Symbol;Acc:10469]	-0.980885	7.09174	5.14422	0.0361204	0.265751
ENSG00000092203	TOX4	protein_coding	14	21944756	21967319	1	TOX high mobility group box family member 4 [Source:HGNC Symbol;Acc:20161]	-0.452713	5.83449	5.14175	0.0361598	0.265751
ENSG00000106524	ANKMY2	protein_coding	7	16639401	16685442	-1	ankyrin repeat and MYND domain containing 2 [Source:HGNC Symbol;Acc:25370]	0.733451	2.63728	5.1404	0.0361814	0.265751
ENSG00000230043	TMSB4XP6	pseudogene	20	49457152	49457286	-1	thymosin beta 4, X-linked pseudogene 6 [Source:HGNC Symbol;Acc:11888]	2.33216	0.093765	5.13996	0.0361885	0.265751
ENSG00000250508	RP11-757G1.6	lincRNA	11	68638132	68642010	1		1.54911	1.08511	5.13973	0.0361922	0.265751
ENSG00000173611	SCAI	protein_coding	9	127704887	127905785	-1	suppressor of cancer cell invasion [Source:HGNC Symbol;Acc:26709]	0.861363	3.24926	5.1393	0.036199	0.265751
ENSG00000214548	MEG3	lincRNA	14	101245747	101327368	1	maternally expressed 3 (non-protein coding) [Source:HGNC Symbol;Acc:14575]	1.10727	7.33389	5.13911	0.0362021	0.265751
ENSG00000059728	MXD1	protein_coding	2	70124820	70170077	1	MAX dimerization protein 1 [Source:HGNC Symbol;Acc:6761]	-2.56683	7.82603	5.15267	0.0362306	0.265751
ENSG00000246922	UBAP1L	protein_coding	15	65385338	65407535	-1	ubiquitin associated protein 1-like [Source:HGNC Symbol;Acc:40028]	0.984617	2.65856	5.13726	0.0362318	0.265751
ENSG00000237298	TTN-AS1	antisense	2	179385910	179639402	1	TTN antisense RNA 1 [Source:HGNC Symbol;Acc:44124]	-0.911245	3.49403	5.13305	0.0362993	0.266105
ENSG00000086504	MRPL28	protein_coding	16	417384	420527	-1	mitochondrial ribosomal protein L28 [Source:HGNC Symbol;Acc:14484]	-0.553719	4.0083	5.13016	0.0363457	0.266229
ENSG00000106608	URGCP	protein_coding	7	43915493	43966010	-1	upregulator of cell proliferation [Source:HGNC Symbol;Acc:30890]	0.757032	4.14059	5.12959	0.0363549	0.266229
ENSG00000110841	PPFIBP1	protein_coding	12	27676364	27848497	1	PTPRF interacting protein, binding protein 1 (liprin beta 1) [Source:HGNC Symbol;Acc:9249]	1.02787	5.97856	5.12735	0.0363909	0.26635
ENSG00000096006	CRISP3	protein_coding	6	49695097	49712150	-1	cysteine-rich secretory protein 3 [Source:HGNC Symbol;Acc:16904]	-4.86181	3.85565	5.14105	0.0364163	0.266379
ENSG00000169564	PCBP1	protein_coding	2	70314585	70316332	1	poly(rC) binding protein 1 [Source:HGNC Symbol;Acc:8647]	-0.951027	7.95433	5.12471	0.0364335	0.266379
ENSG00000263740	RN7SL4P	misc_RNA	3	15780022	15780315	1	RNA, 7SL, cytoplasmic 4, pseudogene [Source:HGNC Symbol;Acc:10039]	-1.59975	2.28735	5.12225	0.0364732	0.266508
ENSG00000175691	ZNF77	protein_coding	19	2933216	2944969	-1	zinc finger protein 77 [Source:HGNC Symbol;Acc:13150]	-0.988806	2.01274	5.12121	0.0364899	0.266508
ENSG00000131620	ANO1	protein_coding	11	69924408	70035634	1	anoctamin 1, calcium activated chloride channel [Source:HGNC Symbol;Acc:21625]	1.33682	3.84817	5.1237	0.0365274	0.26661
ENSG00000123836	PFKFB2	protein_coding	1	207222801	207254369	1	6-phosphofructo-2-kinase/fructose-2,6-biphosphatase 2 [Source:HGNC Symbol;Acc:8873]	-2.63663	4.47071	5.13204	0.0365611	0.26661
ENSG00000165804	ZNF219	protein_coding	14	21558205	21572881	-1	zinc finger protein 219 [Source:HGNC Symbol;Acc:13011]	0.967536	3.87326	5.11568	0.0365795	0.26661
ENSG00000255717	SNHG1	processed_transcript	11	62619460	62623386	-1	small nucleolar RNA host gene 1 (non-protein coding) [Source:HGNC Symbol;Acc:32688]	-0.713248	4.75288	5.1144	0.0366002	0.26661
ENSG00000196126	HLA-DRB1	protein_coding	6	32546546	32557625	-1	major histocompatibility complex, class II, DR beta 1 [Source:HGNC Symbol;Acc:4948]	-1.43723	6.65329	5.11922	0.0366008	0.26661
ENSG00000130066	SAT1	protein_coding	X	23801290	23804343	1	spermidine/spermine N1-acetyltransferase 1 [Source:HGNC Symbol;Acc:10540]	-1.59293	8.88299	5.11139	0.036649	0.26682
ENSG00000221890	NPTXR	protein_coding	22	39214457	39239987	-1	neuronal pentraxin receptor [Source:HGNC Symbol;Acc:7954]	1.13989	3.47318	5.10762	0.0367102	0.267009
ENSG00000074219	TEAD2	protein_coding	19	49843852	49865714	-1	TEA domain family member 2 [Source:HGNC Symbol;Acc:11715]	1.09445	4.41287	5.10608	0.0367354	0.267009
ENSG00000160219	GAB3	protein_coding	X	153903529	153979858	-1	GRB2-associated binding protein 3 [Source:HGNC Symbol;Acc:17515]	-1.15359	4.22977	5.10465	0.0367586	0.267009
ENSG00000143891	GALM	protein_coding	2	38893052	38968379	1	galactose mutarotase (aldose 1-epimerase) [Source:HGNC Symbol;Acc:24063]	1.38856	2.08182	5.10338	0.0367793	0.267009
ENSG00000112276	BVES	protein_coding	6	105544697	105585049	-1	blood vessel epicardial substance [Source:HGNC Symbol;Acc:1152]	2.54896	0.412557	5.10202	0.0368016	0.267009
ENSG00000162384	C1orf123	protein_coding	1	53679771	53686289	-1	chromosome 1 open reading frame 123 [Source:HGNC Symbol;Acc:26059]	0.50289	4.16092	5.10171	0.0368066	0.267009
ENSG00000225697	SLC26A6	protein_coding	3	48663156	48672926	-1	solute carrier family 26 (anion exchanger), member 6 [Source:HGNC Symbol;Acc:14472]	-0.651383	3.81044	5.09941	0.0368442	0.267009
ENSG00000196814	MVB12B	protein_coding	9	129089128	129269320	1	multivesicular body subunit 12B [Source:HGNC Symbol;Acc:23368]	0.826132	4.76504	5.09917	0.0368481	0.267009
ENSG00000126860	EVI2A	protein_coding	17	29644578	29648902	-1	ecotropic viral integration site 2A [Source:HGNC Symbol;Acc:3499]	-2.74004	4.1977	5.11422	0.0368495	0.267009
ENSG00000178184	PARD6G	protein_coding	18	77915115	78005429	-1	par-6 family cell polarity regulator gamma [Source:HGNC Symbol;Acc:16076]	1.68418	1.27649	5.09747	0.0368759	0.267059
ENSG00000128918	ALDH1A2	protein_coding	15	58245622	58790065	-1	aldehyde dehydrogenase 1 family, member A2 [Source:HGNC Symbol;Acc:15472]	1.47857	7.50243	5.09491	0.036957	0.267505
ENSG00000100503	NIN	protein_coding	14	51186481	51297839	-1	ninein (GSK3B interacting protein) [Source:HGNC Symbol;Acc:14906]	-1.52456	6.47559	5.09679	0.037004	0.267705
ENSG00000204160	ZDHHC18	protein_coding	1	27153201	27184093	1	zinc finger, DHHC-type containing 18 [Source:HGNC Symbol;Acc:20712]	-1.63217	6.02429	5.10185	0.0370512	0.267905
ENSG00000100105	PATZ1	protein_coding	22	31721790	31742218	-1	POZ (BTB) and AT hook containing zinc finger 1 [Source:HGNC Symbol;Acc:13071]	0.72672	4.23302	5.08369	0.0371019	0.268131
ENSG00000106610	STAG3L4	pseudogene	7	66767608	66786513	1	stromal antigen 3-like 4 (pseudogene) [Source:HGNC Symbol;Acc:33887]	1.79293	1.7226	5.07971	0.0371676	0.268292
ENSG00000101109	STK4	protein_coding	20	43595115	43708600	1	serine/threonine kinase 4 [Source:HGNC Symbol;Acc:11408]	-1.66375	6.47781	5.08876	0.0371945	0.268292
ENSG00000151623	NR3C2	protein_coding	4	148999913	149365850	-1	nuclear receptor subfamily 3, group C, member 2 [Source:HGNC Symbol;Acc:7979]	1.10866	3.25575	5.07764	0.0372017	0.268292
ENSG00000103249	CLCN7	protein_coding	16	1494935	1525581	-1	chloride channel, voltage-sensitive 7 [Source:HGNC Symbol;Acc:2025]	-0.560167	5.51033	5.07762	0.0372021	0.268292
ENSG00000163803	PLB1	protein_coding	2	28680012	28866654	1	phospholipase B1 [Source:HGNC Symbol;Acc:30041]	-2.8675	4.58279	5.08951	0.0372536	0.268417
ENSG00000122986	HVCN1	protein_coding	12	111065646	111142755	-1	hydrogen voltage-gated channel 1 [Source:HGNC Symbol;Acc:28240]	-1.13091	3.96995	5.07421	0.0372585	0.268417
ENSG00000101082	SLA2	protein_coding	20	35240721	35274619	-1	Src-like-adaptor 2 [Source:HGNC Symbol;Acc:17329]	-1.72461	3.38012	5.08656	0.0373021	0.268564
ENSG00000166012	TAF1D	protein_coding	11	93463114	93517557	-1	TATA box binding protein (TBP)-associated factor, RNA polymerase I, D, 41kDa [Source:HGNC Symbol;Acc:28759]	-0.641637	5.11429	5.07062	0.0373179	0.268564
ENSG00000064601	CTSA	protein_coding	20	44518783	44527459	1	cathepsin A [Source:HGNC Symbol;Acc:9251]	-0.581523	6.47411	5.06856	0.037352	0.268662
ENSG00000204611	ZNF616	protein_coding	19	52616344	52643175	-1	zinc finger protein 616 [Source:HGNC Symbol;Acc:28062]	1.12857	2.64678	5.06651	0.037386	0.268662
ENSG00000168300	PCMTD1	protein_coding	8	52730140	52811735	-1	protein-L-isoaspartate (D-aspartate) O-methyltransferase domain containing 1 [Source:HGNC Symbol;Acc:30483]	0.610545	6.84874	5.06503	0.0374107	0.268662
ENSG00000162881	OXER1	protein_coding	2	42989642	42991401	-1	oxoeicosanoid (OXE) receptor 1 [Source:HGNC Symbol;Acc:24884]	-1.26964	1.79097	5.06496	0.0374119	0.268662
ENSG00000128604	IRF5	protein_coding	7	128577666	128590089	1	interferon regulatory factor 5 [Source:HGNC Symbol;Acc:6120]	-2.27495	3.15014	5.07691	0.0374292	0.268662
ENSG00000143341	HMCN1	protein_coding	1	185703683	186160085	1	hemicentin 1 [Source:HGNC Symbol;Acc:19194]	1.30891	8.76859	5.05926	0.0375067	0.268985
ENSG00000156650	KAT6B	protein_coding	10	76585340	76792380	1	K(lysine) acetyltransferase 6B [Source:HGNC Symbol;Acc:17582]	0.510218	4.91416	5.05819	0.0375246	0.268985
ENSG00000130775	THEMIS2	protein_coding	1	28199055	28213196	1	thymocyte selection associated family member 2 [Source:HGNC Symbol;Acc:16839]	-3.22178	6.34461	5.07151	0.0375512	0.268985
ENSG00000142173	COL6A2	protein_coding	21	47518011	47552763	1	collagen, type VI, alpha 2 [Source:HGNC Symbol;Acc:2212]	1.06294	6.92912	5.0556	0.0375677	0.268985
ENSG00000005189	AC004381.6	protein_coding	16	20817751	20860987	1	Putative RNA exonuclease NEF-sp [Source:UniProtKB/Swiss-Prot;Acc:Q96IC2]	1.6617	2.12706	5.05326	0.0376069	0.268985
ENSG00000181458	TMEM45A	protein_coding	3	100211463	100296288	1	transmembrane protein 45A [Source:HGNC Symbol;Acc:25480]	1.55679	2.94698	5.05318	0.0376082	0.268985
ENSG00000179583	CIITA	protein_coding	16	10971055	11026079	1	class II, major histocompatibility complex, transactivator [Source:HGNC Symbol;Acc:7067]	-1.28213	4.84135	5.05995	0.0376406	0.268985
ENSG00000181894	ZNF329	protein_coding	19	58637619	58666477	-1	zinc finger protein 329 [Source:HGNC Symbol;Acc:14209]	0.700226	3.34942	5.05047	0.0376536	0.268985
ENSG00000064989	CALCRL	protein_coding	2	188207856	188313187	-1	calcitonin receptor-like [Source:HGNC Symbol;Acc:16709]	1.19838	9.31249	5.04951	0.0376696	0.268985
ENSG00000109062	SLC9A3R1	protein_coding	17	72744791	72765492	1	solute carrier family 9, subfamily A (NHE3, cation proton antiporter 3), member 3 regulator 1 [Source:HGNC Symbol;Acc:11075]	-1.44257	5.12815	5.06274	0.0376972	0.268985
ENSG00000103051	COG4	protein_coding	16	70514471	70557468	-1	component of oligomeric golgi complex 4 [Source:HGNC Symbol;Acc:18620]	0.393705	5.00924	5.04713	0.0377096	0.268985
ENSG00000071242	RPS6KA2	protein_coding	6	166822852	167319939	-1	ribosomal protein S6 kinase, 90kDa, polypeptide 2 [Source:HGNC Symbol;Acc:10431]	1.12773	7.6156	5.0454	0.0377386	0.268985
ENSG00000162817	C1orf115	protein_coding	1	220863187	220872499	1	chromosome 1 open reading frame 115 [Source:HGNC Symbol;Acc:25873]	1.01568	5.15722	5.04608	0.0377457	0.268985
ENSG00000176714	CCDC121	protein_coding	2	27848506	27851879	-1	coiled-coil domain containing 121 [Source:HGNC Symbol;Acc:25833]	1.26774	1.88227	5.04465	0.0377512	0.268985
ENSG00000185379	RAD51D	protein_coding	17	33426811	33448541	-1	RAD51 paralog D [Source:HGNC Symbol;Acc:9823]	1.30319	1.70543	5.04369	0.0377674	0.268985
ENSG00000198929	NOS1AP	protein_coding	1	162039564	162353321	1	nitric oxide synthase 1 (neuronal) adaptor protein [Source:HGNC Symbol;Acc:16859]	1.65586	1.79374	5.04132	0.0378072	0.269061
ENSG00000025039	RRAGD	protein_coding	6	90074355	90121989	-1	Ras-related GTP binding D [Source:HGNC Symbol;Acc:19903]	-2.98159	2.23524	5.05056	0.0378171	0.269061
ENSG00000106125	FAM188B	protein_coding	7	30811033	30932002	1	family with sequence similarity 188, member B [Source:HGNC Symbol;Acc:21916]	2.42168	0.716395	5.03772	0.0378678	0.269282
ENSG00000185482	STAC3	protein_coding	12	57637236	57644976	-1	SH3 and cysteine rich domain 3 [Source:HGNC Symbol;Acc:28423]	-1.90345	2.14271	5.03544	0.0379063	0.269417
ENSG00000100350	FOXRED2	protein_coding	22	36883237	36903148	-1	FAD-dependent oxidoreductase domain containing 2 [Source:HGNC Symbol;Acc:26264]	1.07136	2.71697	5.03413	0.0379284	0.269434
ENSG00000183111	ARHGEF37	protein_coding	5	148931510	149014531	1	Rho guanine nucleotide exchange factor (GEF) 37 [Source:HGNC Symbol;Acc:34430]	0.932083	4.76285	5.02363	0.0381061	0.270376
ENSG00000172006	ZNF554	protein_coding	19	2819872	2835771	1	zinc finger protein 554 [Source:HGNC Symbol;Acc:26629]	1.67197	1.57923	5.0231	0.0381152	0.270376
ENSG00000110446	SLC15A3	protein_coding	11	60704556	60720002	-1	solute carrier family 15 (oligopeptide transporter), member 3 [Source:HGNC Symbol;Acc:18068]	-0.8739	5.19286	5.02276	0.0381209	0.270376
ENSG00000197329	PELI1	protein_coding	2	64319786	64371588	-1	pellino E3 ubiquitin protein ligase 1 [Source:HGNC Symbol;Acc:8827]	-1.48109	6.61605	5.02689	0.0381438	0.270376
ENSG00000114956	DGUOK	protein_coding	2	74153953	74186088	1	deoxyguanosine kinase [Source:HGNC Symbol;Acc:2858]	-0.476118	3.44261	5.02051	0.0381592	0.270376
ENSG00000244486	SCARF2	protein_coding	22	20778874	20792146	-1	scavenger receptor class F, member 2 [Source:HGNC Symbol;Acc:19869]	1.50813	2.86695	5.01876	0.0381889	0.270447
ENSG00000171608	PIK3CD	protein_coding	1	9711790	9789172	1	phosphatidylinositol-4,5-bisphosphate 3-kinase, catalytic subunit delta [Source:HGNC Symbol;Acc:8977]	-2.35174	6.46775	5.03032	0.0382426	0.270673
ENSG00000136937	NCBP1	protein_coding	9	100395908	100436030	1	nuclear cap binding protein subunit 1, 80kDa [Source:HGNC Symbol;Acc:7658]	-0.623221	4.49372	5.01423	0.0382661	0.270673
ENSG00000132405	TBC1D14	protein_coding	4	6910969	7034845	1	TBC1 domain family, member 14 [Source:HGNC Symbol;Acc:29246]	-1.33639	6.06012	5.01951	0.0382914	0.270673
ENSG00000117153	KLHL12	protein_coding	1	202860228	202897764	-1	kelch-like family member 12 [Source:HGNC Symbol;Acc:19360]	-0.472432	4.41941	5.01227	0.0382995	0.270673
ENSG00000272761	RP11-572C15.6	lincRNA	3	112315641	112320749	-1		1.74458	3.80149	5.02398	0.0383502	0.270859
ENSG00000100266	PACSIN2	protein_coding	22	43231418	43411151	-1	protein kinase C and casein kinase substrate in neurons 2 [Source:HGNC Symbol;Acc:8571]	-0.680186	5.79574	5.00791	0.0383741	0.270859
ENSG00000131174	COX7B	protein_coding	X	77154935	77162870	1	cytochrome c oxidase subunit VIIb [Source:HGNC Symbol;Acc:2291]	-0.686242	4.6541	5.00729	0.0383847	0.270859
ENSG00000135932	CAB39	protein_coding	2	231577560	231685790	1	calcium binding protein 39 [Source:HGNC Symbol;Acc:20292]	-1.14014	6.26008	5.004	0.0384412	0.271118
ENSG00000120256	LRP11	protein_coding	6	150139934	150186199	-1	low density lipoprotein receptor-related protein 11 [Source:HGNC Symbol;Acc:16936]	0.930544	5.30364	5.0007	0.0384978	0.271351
ENSG00000198736	MSRB1	protein_coding	16	1988211	1993327	-1	methionine sulfoxide reductase B1 [Source:HGNC Symbol;Acc:14133]	-2.24238	5.35682	5.0144	0.0385137	0.271351
ENSG00000070413	DGCR2	protein_coding	22	19023795	19109967	-1	DiGeorge syndrome critical region gene 2 [Source:HGNC Symbol;Acc:2845]	0.550231	5.8907	4.99826	0.0385397	0.271395
ENSG00000203943	SAMD13	protein_coding	1	84764049	84855640	1	sterile alpha motif domain containing 13 [Source:HGNC Symbol;Acc:24582]	2.98123	0.0519953	4.99445	0.0386053	0.271718
ENSG00000164251	F2RL1	protein_coding	5	76114758	76131140	1	coagulation factor II (thrombin) receptor-like 1 [Source:HGNC Symbol;Acc:3538]	-3.33457	1.7056	4.99395	0.038669	0.272028
ENSG00000223547	ZNF844	protein_coding	19	12175514	12192380	1	zinc finger protein 844 [Source:HGNC Symbol;Acc:25932]	0.966466	3.41261	4.98898	0.0386996	0.272037
ENSG00000129559	NEDD8	protein_coding	14	24686058	24701660	-1	neural precursor cell expressed, developmentally down-regulated 8 [Source:HGNC Symbol;Acc:7732]	-0.541942	3.97338	4.98832	0.0387112	0.272037
ENSG00000110492	MDK	protein_coding	11	46402306	46405375	1	midkine (neurite growth-promoting factor 2) [Source:HGNC Symbol;Acc:6972]	1.01472	6.30442	4.98524	0.0387644	0.272037
ENSG00000106261	ZKSCAN1	protein_coding	7	99613204	99639312	1	zinc finger with KRAB and SCAN domains 1 [Source:HGNC Symbol;Acc:13101]	0.615833	5.99709	4.98481	0.0387719	0.272037
ENSG00000169291	SHE	protein_coding	1	154442248	154474589	-1	Src homology 2 domain containing E [Source:HGNC Symbol;Acc:27004]	1.23656	6.32328	4.98927	0.0387736	0.272037
ENSG00000170390	DCLK2	protein_coding	4	150999426	151178609	1	doublecortin-like kinase 2 [Source:HGNC Symbol;Acc:19002]	2.05861	1.3249	4.98382	0.038789	0.272037
ENSG00000105559	PLEKHA4	protein_coding	19	49340354	49371889	-1	pleckstrin homology domain containing, family A (phosphoinositide binding specific) member 4 [Source:HGNC Symbol;Acc:14339]	0.967542	4.77933	4.98075	0.0388422	0.272271
ENSG00000104859	CLASRP	protein_coding	19	45542298	45574214	1	CLK4-associating serine/arginine rich protein [Source:HGNC Symbol;Acc:17731]	-0.652716	5.00315	4.97892	0.0388739	0.272355
ENSG00000117616	C1orf63	protein_coding	1	25568728	25664704	-1	chromosome 1 open reading frame 63 [Source:HGNC Symbol;Acc:25234]	-0.694122	6.17935	4.97768	0.0388955	0.272367
ENSG00000107882	SUFU	protein_coding	10	104263744	104393292	1	suppressor of fused homolog (Drosophila) [Source:HGNC Symbol;Acc:16466]	0.917986	4.19462	4.96924	0.0390425	0.273014
ENSG00000122862	SRGN	protein_coding	10	70847862	70864567	1	serglycin [Source:HGNC Symbol;Acc:9361]	-1.34934	9.65507	4.96912	0.0390446	0.273014
ENSG00000185928	PAGR1	protein_coding	16	29827285	29841948	1	PAXIP1 associated glutamate-rich protein 1 [Source:HGNC Symbol;Acc:28707]	1.65823	0.365823	4.96679	0.0390854	0.273014
ENSG00000260065	CTA-445C9.15	lincRNA	22	26917949	26921002	-1		0.894359	4.65661	4.96599	0.0390993	0.273014
ENSG00000135052	GOLM1	protein_coding	9	88641061	88715088	-1	golgi membrane protein 1 [Source:HGNC Symbol;Acc:15451]	0.807569	6.5883	4.96476	0.0391208	0.273014
ENSG00000204920	ZNF155	protein_coding	19	44472014	44502477	1	zinc finger protein 155 [Source:HGNC Symbol;Acc:12940]	0.86772	2.34218	4.96465	0.0391229	0.273014
ENSG00000009954	BAZ1B	protein_coding	7	72854728	72936608	-1	bromodomain adjacent to zinc finger domain, 1B [Source:HGNC Symbol;Acc:961]	0.517676	5.71366	4.96442	0.0391268	0.273014
ENSG00000198954	KIAA1279	protein_coding	10	70748487	70776738	1	KIAA1279 [Source:HGNC Symbol;Acc:23419]	0.842093	3.78946	4.95952	0.0392126	0.273475
ENSG00000048140	TSPAN17	protein_coding	5	176074388	176086058	1	tetraspanin 17 [Source:HGNC Symbol;Acc:13594]	-0.503589	4.62615	4.95209	0.0393432	0.274246
ENSG00000066629	EML1	protein_coding	14	100204030	100408397	1	echinoderm microtubule associated protein like 1 [Source:HGNC Symbol;Acc:3330]	1.08294	3.49615	4.94851	0.0394064	0.274411
ENSG00000065320	NTN1	protein_coding	17	8924859	9147317	1	netrin 1 [Source:HGNC Symbol;Acc:8029]	1.3266	4.556	4.96211	0.0394066	0.274411
ENSG00000108771	DHX58	protein_coding	17	40253422	40264751	-1	DEXH (Asp-Glu-X-His) box polypeptide 58 [Source:HGNC Symbol;Acc:29517]	0.932869	3.82213	4.94395	0.039487	0.274705
ENSG00000151466	SCLT1	protein_coding	4	129786076	130014764	-1	sodium channel and clathrin linker 1 [Source:HGNC Symbol;Acc:26406]	-0.956476	4.09199	4.94302	0.0395034	0.274705
ENSG00000116212	LRRC42	protein_coding	1	54411750	54433841	1	leucine rich repeat containing 42 [Source:HGNC Symbol;Acc:28792]	0.972484	2.18826	4.94199	0.0395216	0.274705
ENSG00000136867	SLC31A2	protein_coding	9	115913222	115926417	1	solute carrier family 31 (copper transporter), member 2 [Source:HGNC Symbol;Acc:11017]	-2.3848	3.74184	4.95492	0.0395462	0.274705
ENSG00000272367	CTC-428H11.2	antisense	5	86672073	86672997	-1		-1.72354	0.416173	4.94046	0.0395487	0.274705
ENSG00000106554	CHCHD3	protein_coding	7	132469629	132766848	-1	coiled-coil-helix-coiled-coil-helix domain containing 3 [Source:HGNC Symbol;Acc:21906]	-0.494307	4.02709	4.93862	0.0395814	0.274707
ENSG00000197168	NEK5	protein_coding	13	52611093	52703214	-1	NIMA-related kinase 5 [Source:HGNC Symbol;Acc:7748]	2.41969	0.299353	4.93819	0.039589	0.274707
ENSG00000163812	ZDHHC3	protein_coding	3	44956749	45017677	-1	zinc finger, DHHC-type containing 3 [Source:HGNC Symbol;Acc:18470]	-0.510118	5.97385	4.9359	0.0396296	0.274735
ENSG00000196388	INCA1	protein_coding	17	4891425	4900905	-1	inhibitor of CDK, cyclin A1 interacting protein 1 [Source:HGNC Symbol;Acc:32224]	2.12138	0.238176	4.93477	0.0396496	0.274735
ENSG00000100281	HMGXB4	protein_coding	22	35653445	35691800	1	HMG box domain containing 4 [Source:HGNC Symbol;Acc:5003]	0.58405	3.93282	4.93401	0.0396631	0.274735
ENSG00000115762	PLEKHB2	protein_coding	2	131862420	132111282	1	pleckstrin homology domain containing, family B (evectins) member 2 [Source:HGNC Symbol;Acc:19236]	-0.785188	6.0668	4.9315	0.0397079	0.274735
ENSG00000096968	JAK2	protein_coding	9	4985033	5128183	1	Janus kinase 2 [Source:HGNC Symbol;Acc:6192]	-1.07672	4.88126	4.93001	0.0397343	0.274735
ENSG00000150630	VEGFC	protein_coding	4	177604689	177713881	-1	vascular endothelial growth factor C [Source:HGNC Symbol;Acc:12682]	-1.49209	1.66657	4.92836	0.0397637	0.274735
ENSG00000146648	EGFR	protein_coding	7	55086714	55324313	1	epidermal growth factor receptor [Source:HGNC Symbol;Acc:3236]	1.62924	2.69746	4.92727	0.0397832	0.274735
ENSG00000196705	ZNF431	protein_coding	19	21324827	21373034	1	zinc finger protein 431 [Source:HGNC Symbol;Acc:20809]	0.951137	3.03512	4.92711	0.0397859	0.274735
ENSG00000196605	ZNF846	protein_coding	19	9862669	9903856	-1	zinc finger protein 846 [Source:HGNC Symbol;Acc:27260]	1.0308	2.14843	4.92655	0.0397959	0.274735
ENSG00000183258	DDX41	protein_coding	5	176938578	176944470	-1	DEAD (Asp-Glu-Ala-Asp) box polypeptide 41 [Source:HGNC Symbol;Acc:18674]	-0.459769	4.83409	4.92551	0.0398146	0.274735
ENSG00000135821	GLUL	protein_coding	1	182350839	182361341	-1	glutamate-ammonia ligase [Source:HGNC Symbol;Acc:4341]	-1.69959	10.1598	4.92252	0.0398681	0.274735
ENSG00000117724	CENPF	protein_coding	1	214776538	214837931	1	centromere protein F, 350/400kDa [Source:HGNC Symbol;Acc:1857]	-1.14272	3.12061	4.92239	0.0398704	0.274735
ENSG00000100335	MIEF1	protein_coding	22	39895437	39914137	1	mitochondrial elongation factor 1 [Source:HGNC Symbol;Acc:25979]	0.532841	4.22711	4.9219	0.0398791	0.274735
ENSG00000158560	DYNC1I1	protein_coding	7	95401866	95739634	1	dynein, cytoplasmic 1, intermediate chain 1 [Source:HGNC Symbol;Acc:2963]	2.88934	1.50243	4.92066	0.0399012	0.274735
ENSG00000100083	GGA1	protein_coding	22	38004481	38029571	1	golgi-associated, gamma adaptin ear containing, ARF binding protein 1 [Source:HGNC Symbol;Acc:17842]	-0.421104	4.8722	4.92063	0.0399018	0.274735
[truncated: 11,762 more rows]
