# Supplementary material for: Developmental programming in human umbilical cord vein endothelial cells following fetal growth restriction
Source: Clin Epigenetics. 2020 Nov 30;12:185. doi: 10.1186/s13148-020-00980-9 (PMC7708922; doi:10.1186/s13148-020-00980-9)
Supplement: Supplementary file 7 — Additional file 7. Table S5: All MsigDB gene modules, as determined by CAMERA, in gene list ranked based on a comparison of: differential expression of FGR versus control (FGR–control). Modules sorted by significance. [file 13148_2020_980_MOESM7_ESM.xlsx]

## Sheet: DEgenesets
All MsigDB gene modules, as determined by CAMERA, in gene list ranked based on a comparison of: Differential expression of FGR versus Control (FGR - Control). Modules sorted by significance, for modules with >=50 percent overlap to higher ranking gene set, the overlapping more significant gene set is given in column 5.
module name	module ID	Number of genes in module	module up/down in ranked genes	higher ranked similar modules	P-value	FDR (False Discovery Rate)	description of module	genes in module
REACTOME_NEUTROPHIL_DEGRANULATION	SYSTEMATIC_NAME: M27620 ; PMID:	428.0	Down		3.49676934136e-15	7.57749916272e-12	DESCRIPTION_BRIEF:Neutrophil degranulationDESCRIPTION_FULL:	A1BG ABCA13 AC004151.1 ACAA1 ACLY ACPP ACTR10 ACTR1B ACTR2 ADA2 ADAM10 ADAM8 ADGRE3 ADGRE5 ADGRG3 AGA AGL AGPAT2 AHSG ALAD ALDH3B1 ALDOA ALDOC ALOX5 AMPD3 ANO6 ANPEP ANXA2 AOC1 AP1M1 AP2A2 APAF1 APEH APRT ARG1 ARHGAP9 ARL8A ARMC8 ARPC5 ARSA ARSB ASAH1 ATAD3B ATG7 ATP11A ATP11B ATP6AP2 ATP6V0A1 ATP6V0C ATP6V1D ATP8A1 ATP8B4 AZU1 B2M B4GALT1 BIN2 BPI BRI3 BST1 BST2 C1orf35 C3 C3AR1 C5AR1 C6orf120 C…
REACTOME_INNATE_IMMUNE_SYSTEM	SYSTEMATIC_NAME: M1036 ; PMID:	835.0	Down		1.0486930171e-10	1.13625888403e-07	DESCRIPTION_BRIEF:Innate Immune SystemDESCRIPTION_FULL:	A1BG AAMP ABCA13 ABI1 ABI2 ABL1 AC004151.1 AC093012.1 ACAA1 ACLY ACPP ACTB ACTG1 ACTR10 ACTR1B ACTR2 ACTR3 ADA2 ADAM10 ADAM8 ADGRE3 ADGRE5 ADGRG3 AGA AGER AGL AGPAT2 AHCYL1 AHSG AIM2 ALAD ALDH3B1 ALDOA ALDOC ALOX5 ALPK1 AMPD3 ANO6 ANPEP ANXA2 AOC1 AP1M1 AP2A2 APAF1 APEH APOB APP APRT ARG1 ARHGAP9 ARL8A ARMC8 ARPC1A ARPC1B ARPC2 ARPC3 ARPC4 ARPC5 ARSA ARSB ART1 ASAH1 ATAD3B ATF1 ATF2 ATG12 ATG5 AT…
KEGG_LEISHMANIA_INFECTION	SYSTEMATIC_NAME: M3126 ; PMID:	62.0	Down		1.93134493625e-10	1.39507482562e-07	DESCRIPTION_BRIEF:Leishmania infectionDESCRIPTION_FULL:Leishmania is an intracellular protozoan parasite of macrophages that causes visceral, mucosal, and cutaneous diseases. The parasite is transmitted to humans by sandflies, where they survive and proliferate intracellularly by deactivating the macrophage. Successful infection of Leishmania is achieved by alteration of signaling events in the h…	AC093012.1 C3 CR1 CYBA ELK1 FCGR1A FCGR2A FCGR2C FCGR3A FCGR3B FOS HLA-DMA HLA-DMB HLA-DOA HLA-DOB HLA-DPA1 HLA-DPB1 HLA-DQA1 HLA-DQA2 HLA-DQB1 HLA-DRA HLA-DRB1 HLA-DRB3 HLA-DRB4 HLA-DRB5 IFNG IFNGR1 IFNGR2 IL10 IL12A IL12B IL1A IL1B IL4 IRAK1 ITGA4 ITGAM ITGB1 ITGB2 JAK1 JAK2 JUN MAP3K7 MAPK1 MAPK11 MAPK12 MAPK13 MAPK14 MAPK3 MARCKSL1 MYD88 NCF1 NCF2 NCF4 NFKB1 NFKBIA NFKBIB NOS2 PRKCB PTGS2 PTP…
REACTOME_TCR_SIGNALING	SYSTEMATIC_NAME: M15381 ; PMID:	111.0	Down		2.20074698842e-08	1.19225468098e-05	DESCRIPTION_BRIEF:TCR signalingDESCRIPTION_FULL:	BCL10 BTRC CARD11 CD101 CD247 CD3D CD3E CD3G CD4 CDC34 CHUK CSK CUL1 ENAH EVL FBXW11 FYB1 GRAP2 HLA-DPA1 HLA-DPB1 HLA-DQA1 HLA-DQA2 HLA-DQB1 HLA-DQB2 HLA-DRA HLA-DRB1 HLA-DRB3 HLA-DRB4 HLA-DRB5 IKBKB IKBKG INPP5D ITK LAT LCK LCP2 MALT1 MAP3K7 NCK1 NFKB1 NFKBIA PAG1 PAK1 PAK2 PAK3 PDPK1 PIK3CA PIK3CB PIK3R1 PIK3R2 PLCG1 PLCG2 PRKCQ PSMA1 PSMA2 PSMA3 PSMA4 PSMA5 PSMA6 PSMA7 PSMA8 PSMB1 PSMB10 PSMB1…
REACTOME_ANTIGEN_PROCESSING_CROSS_PRESENTATION	SYSTEMATIC_NAME: M518 ; PMID:	93.0	Down		1.1204232447e-07	4.85591434254e-05	DESCRIPTION_BRIEF:Antigen processing-Cross presentationDESCRIPTION_FULL:	B2M BTK CALR CD14 CD207 CD36 CHUK CTSL CTSS CTSV CYBA CYBB FCGR1A FCGR1B HLA-A HLA-B HLA-C HLA-E HLA-F HLA-G IKBKB IKBKG ITGAV ITGB5 LNPEP LY96 MRC1 MRC2 MYD88 NCF1 NCF2 NCF4 PDIA3 PSMA1 PSMA2 PSMA3 PSMA4 PSMA5 PSMA6 PSMA7 PSMA8 PSMB1 PSMB10 PSMB11 PSMB2 PSMB3 PSMB4 PSMB5 PSMB6 PSMB7 PSMB8 PSMB9 PSMC1 PSMC2 PSMC3 PSMC4 PSMC5 PSMC6 PSMD1 PSMD10 PSMD11 PSMD12 PSMD13 PSMD14 PSMD2 PSMD3 PSMD4 PSMD5 P…
KEGG_SYSTEMIC_LUPUS_ERYTHEMATOSUS	SYSTEMATIC_NAME: M4741 ; PMID:	40.0	Down		3.96267404691e-07	0.000143118577661	DESCRIPTION_BRIEF:Systemic lupus erythematosusDESCRIPTION_FULL:Systemic lupus erythematosus (SLE) is characterized by circulating IgG autoantibodies that are specific for self-antigens, such as DNA, nuclear proteins and certain cytoplasmic components. Immune complexes comprising autoantibody and self-antigen is deposited particulary in the renal glomeruli and mediate a systemic inflammatory respo…	ACTN1 ACTN2 ACTN3 ACTN4 C1QA C1QB C1QC C1R C1S C2 C3 C4A C4B C5 C6 C7 C8A C8B C8G C9 CD28 CD40 CD40LG CD80 CD86 CTSG ELANE FCGR1A FCGR2A FCGR2B FCGR2C FCGR3A FCGR3B GRIN2A GRIN2B H2AB1 H2AB2 H2AB3 H2AC1 H2AC11 H2AC12 H2AC13 H2AC14 H2AC15 H2AC16 H2AC17 H2AC18 H2AC19 H2AC20 H2AC21 H2AC4 H2AC6 H2AC7 H2AC8 H2ACP1 H2AJ H2AW H2AX H2AZ1 H2AZ2 H2BC1 H2BC10 H2BC11 H2BC12 H2BC13 H2BC14 H2BC15 H2BC17 H2BC18…
REACTOME_GENERATION_OF_SECOND_MESSENGER_MOLECULES	SYSTEMATIC_NAME: M16523 ; PMID:	30.0	Down		7.96745727472e-07	0.000219507741785	DESCRIPTION_BRIEF:Generation of second messenger moleculesDESCRIPTION_FULL:	CD101 CD247 CD3D CD3E CD3G CD4 ENAH EVL FYB1 GRAP2 HLA-DPA1 HLA-DPB1 HLA-DQA1 HLA-DQA2 HLA-DQB1 HLA-DQB2 HLA-DRA HLA-DRB1 HLA-DRB3 HLA-DRB4 HLA-DRB5 ITK LAT LCK LCP2 NCK1 PAK1 PAK2 PAK3 PLCG1 PLCG2 TRAV19 TRAV29DV5 TRAV8-4 TRBV12-3 TRBV7-9 VASP WAS ZAP70
REACTOME_IMMUNOREGULATORY_INTERACTIONS_BETWEEN_A_LYMPHOID_AND_A_NON_LYMPHOID_CELL	SYSTEMATIC_NAME: M8240 ; PMID:	98.0	Down		8.10365451907e-07	0.000219507741785	DESCRIPTION_BRIEF:Immunoregulatory interactions between a Lymphoid and a non-Lymphoid cellDESCRIPTION_FULL:	B2M C3 CD160 CD19 CD1A CD1B CD1C CD1D CD200 CD200R1 CD22 CD226 CD247 CD300A CD300C CD300E CD300LB CD300LD CD300LF CD300LG CD33 CD34 CD3D CD3E CD3G CD40 CD40LG CD81 CD8A CD8B CD96 CD99 CDH1 CLEC2B CLEC2D CLEC4G COL17A1 COL1A1 COL1A2 COL2A1 COL3A1 COLEC12 CRTAM CXADR FCGR1A FCGR2B FCGR3A HCST HLA-A HLA-B HLA-C HLA-E HLA-F HLA-G ICAM1 ICAM2 ICAM3 ICAM4 ICAM5 IFITM1 IGHV1-2 IGHV1-46 IGHV1-69 IGHV2-5 …
REACTOME_ROS_AND_RNS_PRODUCTION_IN_PHAGOCYTES	SYSTEMATIC_NAME: M26923 ; PMID:	27.0	Down		1.16958095201e-06	0.000281609102557	DESCRIPTION_BRIEF:ROS and RNS production in phagocytesDESCRIPTION_FULL:	ATP6V0A1 ATP6V0A2 ATP6V0A4 ATP6V0B ATP6V0C ATP6V0D1 ATP6V0D2 ATP6V0E1 ATP6V0E2 ATP6V1A ATP6V1B1 ATP6V1B2 ATP6V1C1 ATP6V1C2 ATP6V1D ATP6V1E1 ATP6V1E2 ATP6V1F ATP6V1G1 ATP6V1G2 ATP6V1G3 ATP6V1H CYBA CYBB HVCN1 LPO MPO NCF1 NCF2 NCF4 NOS1 NOS2 NOS3 RAC2 SLC11A1 TCIRG1
KEGG_GRAFT_VERSUS_HOST_DISEASE	SYSTEMATIC_NAME: M13519 ; PMID:	28.0	Down		2.04625191552e-06	0.000400626238187	DESCRIPTION_BRIEF:Graft-versus-host diseaseDESCRIPTION_FULL:Graft-versus-host disease (GVHD) pathophysiology can be summerized in a three-step process. During step 1, the conditioning regimen (irradiation and/or chemotherapy) leads to damage, activation of host tissues and induction of inflammatory cytokines secretion. Increased expression of major histocompatibility complex (MHC) antigens and ad…	CD28 CD80 CD86 FAS FASLG GZMB HLA-A HLA-B HLA-C HLA-DMA HLA-DMB HLA-DOA HLA-DOB HLA-DPA1 HLA-DPB1 HLA-DQA1 HLA-DQA2 HLA-DQB1 HLA-DRA HLA-DRB1 HLA-DRB3 HLA-DRB4 HLA-DRB5 HLA-E HLA-F HLA-G IFNG IL1A IL1B IL2 IL6 KIR2DL1 KIR2DL2 KIR2DL3 KIR2DL5A KIR3DL1 KIR3DL2 KLRC1 KLRD1 PRF1 TNF
REACTOME_PD_1_SIGNALING	SYSTEMATIC_NAME: M27296 ; PMID:	20.0	Down	REACTOME_GENERATION_OF_SECOND_MESSENGER_MOLECULES	2.11502090446e-06	0.000400626238187	DESCRIPTION_BRIEF:PD-1 signalingDESCRIPTION_FULL:	CD247 CD274 CD3D CD3E CD3G CD4 CSK HLA-DPA1 HLA-DPB1 HLA-DQA1 HLA-DQA2 HLA-DQB1 HLA-DQB2 HLA-DRA HLA-DRB1 HLA-DRB3 HLA-DRB4 HLA-DRB5 LCK PDCD1 PDCD1LG2 PTPN11 PTPN6 TRAV19 TRAV29DV5 TRAV8-4 TRBV12-3 TRBV7-9
KEGG_ASTHMA	SYSTEMATIC_NAME: M13950 ; PMID:	17.0	Down		2.218511702e-06	0.000400626238187	DESCRIPTION_BRIEF:AsthmaDESCRIPTION_FULL:Inhaled allergens encounter antigen presenting cells (APC) that line the airway. Upon recognition of the antigen and activation by APC, naive T cells differentiate into TH2 cells, a process that is promoted by interleukin 4 (IL-4). Activated TH2 cells stimulate B cells to produce IgE antibodies in response to IL-4 and IL-13. IgE binds the high affinity IgE…	CCL11 CD40 CD40LG EPX FCER1A FCER1G HLA-DMA HLA-DMB HLA-DOA HLA-DOB HLA-DPA1 HLA-DPB1 HLA-DQA1 HLA-DQA2 HLA-DQB1 HLA-DRA HLA-DRB1 HLA-DRB3 HLA-DRB4 HLA-DRB5 IL10 IL13 IL3 IL4 IL5 IL9 MS4A2 PRG2 RNASE3 TNF
PID_TCR_PATHWAY	SYSTEMATIC_NAME: M34 ; PMID: 18832364	62.0	Down		3.00120529754e-06	0.000500277836905	DESCRIPTION_BRIEF:TCR signaling in na&amp;#xef;ve CD4+ T cellsDESCRIPTION_FULL:	AKT1 BCL10 CARD11 CBL CD247 CD28 CD3D CD3E CD3G CD4 CD80 CD86 CDC42 CHUK CSK DBNL FLNA FYB1 FYN GAB2 GRAP2 GRB2 HLA-DRA HLA-DRB1 HRAS IKBKB IKBKG ITK KRAS LAT LCK LCP2 MALT1 MAP3K14 MAP3K8 MAP4K1 NCK1 NRAS ORAI1 PAG1 PDPK1 PLCG1 PRKCA PRKCB PRKCE PRKCQ PTEN PTPN11 PTPN6 PTPRC RAP1A RASGRP1 RASGRP2 RASSF5 SH3BP2 SHC1 SLA2 SOS1 STIM1 STK39 TRAF6 TRPV6 VAV1 WAS ZAP70
KEGG_OXIDATIVE_PHOSPHORYLATION	SYSTEMATIC_NAME: M19540 ; PMID:	96.0	Down		3.68484239072e-06	0.000570360961477	DESCRIPTION_BRIEF:Oxidative phosphorylationDESCRIPTION_FULL:	ATP12A ATP4A ATP4B ATP5F1A ATP5F1B ATP5F1C ATP5F1D ATP5F1E ATP5MC1 ATP5MC1P5 ATP5MC2 ATP5MC3 ATP5ME ATP5MF ATP5MG ATP5PB ATP5PD ATP5PF ATP5PO ATP6AP1 ATP6V0A1 ATP6V0A2 ATP6V0A4 ATP6V0B ATP6V0C ATP6V0D1 ATP6V0D2 ATP6V0E1 ATP6V0E2 ATP6V1A ATP6V1B1 ATP6V1B2 ATP6V1C1 ATP6V1C2 ATP6V1D ATP6V1E1 ATP6V1E2 ATP6V1F ATP6V1G1 ATP6V1G2 ATP6V1G3 ATP6V1H COX10 COX11 COX15 COX17 COX4I1 COX4I2 COX5A COX5B COX6A1 …
REACTOME_ANTIMICROBIAL_PEPTIDES	SYSTEMATIC_NAME: M27627 ; PMID:	23.0	Down		3.98302111469e-06	0.000575413783702	DESCRIPTION_BRIEF:Antimicrobial peptidesDESCRIPTION_FULL:	ART1 ATOX1 ATP7A BPI BPIFA1 BPIFA2 BPIFB1 BPIFB2 BPIFB4 BPIFB6 CAMP CCR2 CCR6 CD4 CHGA CLU CTSG DCD DEFA1 DEFA1B DEFA3 DEFA4 DEFA5 DEFA6 DEFB1 DEFB103A DEFB103B DEFB104A DEFB104B DEFB105A DEFB105B DEFB106A DEFB106B DEFB107A DEFB107B DEFB108B DEFB110 DEFB112 DEFB113 DEFB114 DEFB115 DEFB116 DEFB118 DEFB119 DEFB121 DEFB123 DEFB124 DEFB125 DEFB126 DEFB127 DEFB128 DEFB129 DEFB130A DEFB130B DEFB131A DE…
KEGG_ANTIGEN_PROCESSING_AND_PRESENTATION	SYSTEMATIC_NAME: M16004 ; PMID:	59.0	Down		4.92399282463e-06	0.000666893278185	DESCRIPTION_BRIEF:Antigen processing and presentationDESCRIPTION_FULL:	B2M CALR CANX CD4 CD74 CD8A CD8B CIITA CREB1 CTSB CTSL CTSS HLA-A HLA-B HLA-C HLA-DMA HLA-DMB HLA-DOA HLA-DOB HLA-DPA1 HLA-DPB1 HLA-DQA1 HLA-DQA2 HLA-DQB1 HLA-DRA HLA-DRB1 HLA-DRB3 HLA-DRB4 HLA-DRB5 HLA-E HLA-F HLA-G HSP90AA1 HSP90AB1 HSPA1A HSPA1B HSPA1L HSPA2 HSPA4 HSPA5 HSPA6 HSPA8 IFI30 IFNA1 IFNA10 IFNA13 IFNA14 IFNA16 IFNA17 IFNA2 IFNA21 IFNA4 IFNA5 IFNA6 IFNA7 IFNA8 KIR2DL1 KIR2DL2 KIR2DL3…
REACTOME_APC_C_MEDIATED_DEGRADATION_OF_CELL_CYCLE_PROTEINS	SYSTEMATIC_NAME: M29582 ; PMID:	82.0	Down		5.28261849811e-06	0.000673378487377	DESCRIPTION_BRIEF:APC/C-mediated degradation of cell cycle proteinsDESCRIPTION_FULL:	ANAPC1 ANAPC10 ANAPC11 ANAPC15 ANAPC16 ANAPC2 ANAPC4 ANAPC5 ANAPC7 AURKA AURKB BTRC BUB1B BUB3 CCNA1 CCNA2 CCNB1 CDC14A CDC16 CDC20 CDC23 CDC26 CDC27 CDK1 CDK2 CUL1 FBXO5 FZR1 MAD2L1 NEK2 PLK1 PSMA1 PSMA2 PSMA3 PSMA4 PSMA5 PSMA6 PSMA7 PSMA8 PSMB1 PSMB10 PSMB11 PSMB2 PSMB3 PSMB4 PSMB5 PSMB6 PSMB7 PSMB8 PSMB9 PSMC1 PSMC2 PSMC3 PSMC4 PSMC5 PSMC6 PSMD1 PSMD10 PSMD11 PSMD12 PSMD13 PSMD14 PSMD2 PSMD3 P…
REACTOME_INTERLEUKIN_10_SIGNALING	SYSTEMATIC_NAME: M27605 ; PMID:	33.0	Down		9.58980812984e-06	0.00115450634541	DESCRIPTION_BRIEF:Interleukin-10 signalingDESCRIPTION_FULL:	CCL19 CCL2 CCL20 CCL22 CCL3 CCL3L1 CCL3L3 CCL4 CCL5 CCR1 CCR2 CCR5 CD80 CD86 CSF1 CSF2 CSF3 CXCL1 CXCL10 CXCL2 CXCL8 FCER2 FPR1 ICAM1 IL10 IL10RA IL10RB IL12A IL12B IL18 IL1A IL1B IL1R1 IL1R2 IL1RN IL6 JAK1 LIF PTAFR PTGS2 STAT3 TIMP1 TNF TNFRSF1A TNFRSF1B TYK2
KEGG_AUTOIMMUNE_THYROID_DISEASE	SYSTEMATIC_NAME: M13103 ; PMID:	25.0	Down	KEGG_GRAFT_VERSUS_HOST_DISEASE	1.07104753915e-05	0.00122155790387	DESCRIPTION_BRIEF:Autoimmune thyroid diseaseDESCRIPTION_FULL:The classification of autoimmune throid disease (AITD) includes Hashimoto's thyroiditis (HT) or chronic autoimmune thyroiditis and its variants, Graves' disease (GD) and autoimmune atrophic thyroiditis or primary myxedema. HT is characterized by the presence of goitre, thyroid autoantibodies against thyroid peroxidase (TPO) and thyroglo…	CD28 CD40 CD40LG CD80 CD86 CGA CTLA4 FAS FASLG GZMB HLA-A HLA-B HLA-C HLA-DMA HLA-DMB HLA-DOA HLA-DOB HLA-DPA1 HLA-DPB1 HLA-DQA1 HLA-DQA2 HLA-DQB1 HLA-DRA HLA-DRB1 HLA-DRB3 HLA-DRB4 HLA-DRB5 HLA-E HLA-F HLA-G IFNA1 IFNA10 IFNA13 IFNA14 IFNA16 IFNA17 IFNA2 IFNA21 IFNA4 IFNA5 IFNA6 IFNA7 IFNA8 IL10 IL2 IL4 IL5 PRF1 TG TPO TSHB TSHR
REACTOME_C_TYPE_LECTIN_RECEPTORS_CLRS	SYSTEMATIC_NAME: M27484 ; PMID:	118.0	Down	REACTOME_TCR_SIGNALING	1.3066798799e-05	0.00141578764987	DESCRIPTION_BRIEF:C-type lectin receptors (CLRs)DESCRIPTION_FULL:	AHCYL1 BCL10 BTRC CALM1 CARD11 CARD9 CASP8 CCL17 CCL22 CD209 CDC34 CHUK CLEC10A CLEC4A CLEC4C CLEC4D CLEC4E CLEC6A CLEC7A CREBBP CUL1 EP300 FBXW11 FCER1G FYN HRAS ICAM2 ICAM3 IKBKB IKBKG IL1B ITPR1 ITPR2 ITPR3 KRAS LYN MALT1 MAP3K14 MAP3K7 MUC1 MUC12 MUC13 MUC15 MUC16 MUC17 MUC20 MUC21 MUC3A MUC4 MUC5AC MUC5B MUC6 MUC7 MUCL1 NFATC1 NFATC2 NFATC3 NFKB1 NFKB2 NFKBIA NRAS PAK1 PAK2 PAK3 PDPK1 PLCG2 …
KEGG_ALLOGRAFT_REJECTION	SYSTEMATIC_NAME: M18615 ; PMID:	26.0	Down	KEGG_GRAFT_VERSUS_HOST_DISEASE KEGG_ASTHMA KEGG_AUTOIMMUNE_THYROID_DISEASE	1.54424138339e-05	0.00159351003705	DESCRIPTION_BRIEF:Allograft rejectionDESCRIPTION_FULL:After transplantation of organ allografts, there are two pathways of antigen presentation. In the direct pathway, recipient T cells react to intact allogeneic MHC molecules expressed on the surface of donor cells. This pathway would activate host CD4 or CD8 T cells. In contrast, donor MHC molecules (and all other proteins) shed from the graft …	CD28 CD40 CD40LG CD80 CD86 FAS FASLG GZMB HLA-A HLA-B HLA-C HLA-DMA HLA-DMB HLA-DOA HLA-DOB HLA-DPA1 HLA-DPB1 HLA-DQA1 HLA-DQA2 HLA-DQB1 HLA-DRA HLA-DRB1 HLA-DRB3 HLA-DRB4 HLA-DRB5 HLA-E HLA-F HLA-G IFNG IL10 IL12A IL12B IL2 IL4 IL5 PRF1 TNF
KEGG_PARKINSONS_DISEASE	SYSTEMATIC_NAME: M7272 ; PMID:	99.0	Down	KEGG_OXIDATIVE_PHOSPHORYLATION	1.67688497468e-05	0.00165173170006	DESCRIPTION_BRIEF:Parkinson's diseaseDESCRIPTION_FULL:Parkinson's disease (PD) is a progressive neurodegenerative movement disorder that results primarily from the death of dopaminergic neurons in the substantia nigra. Mutations in alpha-synuclein, UCHL1 (a ubiquitin carboxy-terminal hydrolase L1), parkin, DJ1 (a parkin-associated protein involved with oxidative stress), and PINK1 (a putative ser…	APAF1 ATP5F1A ATP5F1B ATP5F1C ATP5F1D ATP5F1E ATP5MC1 ATP5MC1P5 ATP5MC2 ATP5MC3 ATP5PB ATP5PD ATP5PF ATP5PO CASP3 CASP9 COX4I1 COX4I2 COX5A COX5B COX6A1 COX6A2 COX6B1 COX6B2 COX6C COX6CP3 COX7A1 COX7A2 COX7A2L COX7B COX7B2 COX7C COX8A COX8C CYC1 CYCS GPR37 HTRA2 LRRK2 MT-ATP6 MT-ATP8 MT-CO1 MT-CO2 MT-CO3 MT-CYB MT-ND1 MT-ND2 MT-ND3 MT-ND4 MT-ND4L MT-ND5 MT-ND6 NDUFA1 NDUFA10 NDUFA2 NDUFA3 NDUFA4 …
REACTOME_SIGNALING_BY_INTERLEUKINS	SYSTEMATIC_NAME: M27384 ; PMID:	351.0	Down		1.85642719387e-05	0.00174907727353	DESCRIPTION_BRIEF:Signaling by InterleukinsDESCRIPTION_FULL:	AC093012.1 AGER AIP AKT1 ALOX15 ALOX5 ANXA1 ANXA2 APP ARF1 ATF1 ATF2 BATF BCL2 BCL2L1 BCL6 BIRC5 BLNK BOLA2 BOLA2B BRWD1 BTRC CA1 CANX CAPZA1 CASP1 CASP3 CBL CCL11 CCL19 CCL2 CCL20 CCL22 CCL3 CCL3L1 CCL3L3 CCL4 CCL5 CCND1 CCR1 CCR2 CCR5 CD36 CD4 CD80 CD86 CDC42 CDKN1A CEBPD CFL1 CHUK CISH CLCF1 CNN2 CNTF CNTFR COL1A2 CREB1 CRK CRKL CRLF1 CRLF2 CSF1 CSF1R CSF2 CSF2RA CSF2RB CSF3 CSF3R CTF1 CTSG CU…
KEGG_TYPE_I_DIABETES_MELLITUS	SYSTEMATIC_NAME: M12617 ; PMID:	30.0	Down	KEGG_GRAFT_VERSUS_HOST_DISEASE KEGG_AUTOIMMUNE_THYROID_DISEASE KEGG_ALLOGRAFT_REJECTION	2.54082673352e-05	0.00215169303621	DESCRIPTION_BRIEF:Type I diabetes mellitusDESCRIPTION_FULL:Type I diabetes mellitus is a disease that results from autoimmune destruction of the insulin-producing beta-cells. Certain beta-cell proteins act as autoantigens after being processed by antigen-presenting cell (APC), such as macrophages and dendritic cells, and presented in a complex with MHC-II molecules on the surface of the APC. Then…	CD28 CD80 CD86 CPE FAS FASLG GAD1 GAD2 GZMB HLA-A HLA-B HLA-C HLA-DMA HLA-DMB HLA-DOA HLA-DOB HLA-DPA1 HLA-DPB1 HLA-DQA1 HLA-DQA2 HLA-DQB1 HLA-DRA HLA-DRB1 HLA-DRB3 HLA-DRB4 HLA-DRB5 HLA-E HLA-F HLA-G HSPD1 ICA1 IFNG IL12A IL12B IL1A IL1B IL2 INS LTA PRF1 PTPRN PTPRN2 TNF
REACTOME_THE_ROLE_OF_GTSE1_IN_G2_M_PROGRESSION_AFTER_G2_CHECKPOINT	SYSTEMATIC_NAME: M27743 ; PMID:	65.0	Down	REACTOME_APC_C_MEDIATED_DEGRADATION_OF_CELL_CYCLE_PROTEINS	2.5629290787e-05	0.00215169303621	DESCRIPTION_BRIEF:The role of GTSE1 in G2/M progression after G2 checkpointDESCRIPTION_FULL:	CCNB1 CCNB2 CDK1 CDKN1A FKBPL GTSE1 HSP90AA1 HSP90AB1 MAPRE1 PLK1 PSMA1 PSMA2 PSMA3 PSMA4 PSMA5 PSMA6 PSMA7 PSMA8 PSMB1 PSMB10 PSMB11 PSMB2 PSMB3 PSMB4 PSMB5 PSMB6 PSMB7 PSMB8 PSMB9 PSMC1 PSMC2 PSMC3 PSMC4 PSMC5 PSMC6 PSMD1 PSMD10 PSMD11 PSMD12 PSMD13 PSMD14 PSMD2 PSMD3 PSMD4 PSMD5 PSMD6 PSMD7 PSMD8 PSMD9 PSME1 PSME2 PSME3 PSME4 PSMF1 RPS27A SEM1 TP53 TUBA1A TUBA1B TUBA1C TUBA3C TUBA3D TUBA3E TUB…
PID_TOLL_ENDOGENOUS_PATHWAY	SYSTEMATIC_NAME: M264 ; PMID: 18832364	22.0	Down		2.66881444118e-05	0.00215169303621	DESCRIPTION_BRIEF:Endogenous TLR signalingDESCRIPTION_FULL:	AC093012.1 BGN CD14 CHUK HMGB1 HSPD1 IKBKB IKBKG IRAK1 IRAK2 LY96 MYD88 RHOA S100A8 S100A9 SFTPA1 TICAM1 TIRAP TLR1 TLR2 TLR3 TLR4 TLR6 VCAN
REACTOME_ASSEMBLY_OF_THE_PRE_REPLICATIVE_COMPLEX	SYSTEMATIC_NAME: M895 ; PMID:	63.0	Down	REACTOME_APC_C_MEDIATED_DEGRADATION_OF_CELL_CYCLE_PROTEINS REACTOME_THE_ROLE_OF_GTSE1_IN_G2_M_PROGRESSION_AFTER_G2_CHECKPOINT	2.70245492404e-05	0.00215169303621	DESCRIPTION_BRIEF:Assembly of the pre-replicative complexDESCRIPTION_FULL:	CDC6 CDT1 E2F1 E2F2 E2F3 GMNN MCM2 MCM3 MCM4 MCM5 MCM6 MCM7 MCM8 ORC1 ORC2 ORC3 ORC4 ORC5 ORC6 PSMA1 PSMA2 PSMA3 PSMA4 PSMA5 PSMA6 PSMA7 PSMA8 PSMB1 PSMB10 PSMB11 PSMB2 PSMB3 PSMB4 PSMB5 PSMB6 PSMB7 PSMB8 PSMB9 PSMC1 PSMC2 PSMC3 PSMC4 PSMC5 PSMC6 PSMD1 PSMD10 PSMD11 PSMD12 PSMD13 PSMD14 PSMD2 PSMD3 PSMD4 PSMD5 PSMD6 PSMD7 PSMD8 PSMD9 PSME1 PSME2 PSME3 PSME4 PSMF1 RPS27A SEM1 UBA52 UBB UBC
REACTOME_IRAK4_DEFICIENCY_TLR2_4	SYSTEMATIC_NAME: M27464 ; PMID:	10.0	Down		2.78022173576e-05	0.00215169303621	DESCRIPTION_BRIEF:IRAK4 deficiency (TLR2/4)DESCRIPTION_FULL:	AC093012.1 BTK CD14 CD36 LY96 MYD88 TIRAP TLR1 TLR2 TLR4 TLR6
PID_IL12_2PATHWAY	SYSTEMATIC_NAME: M54 ; PMID: 18832364	54.0	Down		3.16821475882e-05	0.00229630902862	DESCRIPTION_BRIEF:IL12-mediated signaling eventsDESCRIPTION_FULL:	ATF2 B2M CCL3 CCL4 CCR5 CD247 CD3D CD3E CD3G CD4 CD8A CD8B EOMES FASLG FOS GADD45B GADD45G GZMA GZMB HLA-A HLA-DRA HLA-DRB1 HLX IFNG IL12A IL12B IL12RB1 IL12RB2 IL18 IL18R1 IL18RAP IL1B IL1R1 IL2 IL2RA IL2RB IL2RG IL4 JAK2 LCK MAP2K3 MAP2K6 MAPK14 MTOR NFKB1 NFKB2 NOS2 PPP3CA PPP3CB PPP3R1 RAB7A RELA RELB RIPK2 SOCS1 SPHK2 STAT1 STAT3 STAT4 STAT5A STAT6 TBX21 TYK2
REACTOME_DAP12_INTERACTIONS	SYSTEMATIC_NAME: M27151 ; PMID:	34.0	Down		3.17901572952e-05	0.00229630902862	DESCRIPTION_BRIEF:DAP12 interactionsDESCRIPTION_FULL:	B2M BTK CD300E CD300LB CLEC5A FYN GRAP2 GRB2 HLA-B HLA-C HLA-E HRAS KIR2DS1 KIR2DS2 KIR2DS4 KIR2DS5 KIR3DS1 KLRC2 KLRD1 KLRK1 KRAS LAT LCK LCP2 NCR2 NRAS PIK3CA PIK3CB PIK3R1 PIK3R2 PLCG1 PLCG2 RAC1 SHC1 SIGLEC14 SIGLEC15 SIRPB1 SOS1 SYK TREM1 TREM2 TYROBP VAV2 VAV3
REACTOME_REGULATION_OF_TLR_BY_ENDOGENOUS_LIGAND	SYSTEMATIC_NAME: M27571 ; PMID:	10.0	Down		3.53391533129e-05	0.00242159514867	DESCRIPTION_BRIEF:Regulation of TLR by endogenous ligandDESCRIPTION_FULL:	APOB CD14 CD36 FGA FGB FGG HMGB1 LBP LY96 S100A1 S100A8 S100A9 SFTPA1 SFTPA2 SFTPD TLR1 TLR2 TLR4 TLR6
REACTOME_CLASS_A_1_RHODOPSIN_LIKE_RECEPTORS	SYSTEMATIC_NAME: M27268 ; PMID:	118.0	Down		3.57595961041e-05	0.00242159514867	DESCRIPTION_BRIEF:Class A/1 (Rhodopsin-like receptors)DESCRIPTION_FULL:	ACKR1 ACKR2 ACKR3 ACKR4 ADORA1 ADORA2A ADORA2B ADORA3 ADRA1A ADRA1B ADRA1D ADRA2A ADRA2B ADRA2C ADRB1 ADRB2 ADRB3 AGT AGTR1 AGTR2 ANXA1 APLN APLNR APP AVP AVPR1A AVPR1B AVPR2 BDKRB1 BDKRB2 BRS3 C3 C3AR1 C5 C5AR1 C5AR2 CCK CCKAR CCKBR CCL1 CCL11 CCL13 CCL16 CCL17 CCL19 CCL2 CCL20 CCL21 CCL22 CCL23 CCL25 CCL27 CCL28 CCL3 CCL3L1 CCL3L3 CCL4 CCL5 CCL7 CCR1 CCR10 CCR2 CCR3 CCR4 CCR5 CCR6 CCR7 CCR8 CCR…
REACTOME_G2_M_CHECKPOINTS	SYSTEMATIC_NAME: M19381 ; PMID:	118.0	Down		3.9843160598e-05	0.00261636754594	DESCRIPTION_BRIEF:G2/M CheckpointsDESCRIPTION_FULL:	ABRAXAS1 ATM ATR ATRIP BABAM1 BABAM2 BARD1 BLM BRCA1 BRCC3 BRIP1 CCNB1 CCNB2 CDC25A CDC25C CDC45 CDC6 CDC7 CDK1 CDK2 CHEK1 CHEK2 CLSPN DBF4 DNA2 EXO1 GTSE1 H2AX H2BC1 H2BC10 H2BC11 H2BC12 H2BC13 H2BC14 H2BC15 H2BC17 H2BC21 H2BC3 H2BC4 H2BC5 H2BC6 H2BC7 H2BC8 H2BC9 H2BS1 H2BU1 H3-4 H4-16 H4C1 H4C11 H4C12 H4C13 H4C14 H4C15 H4C2 H4C3 H4C4 H4C5 H4C6 H4C8 H4C9 HERC2 HUS1 KAT5 MCM10 MCM2 MCM3 MCM4 MCM5…
REACTOME_G0_AND_EARLY_G1	SYSTEMATIC_NAME: M532 ; PMID:	24.0	Down		4.53305883642e-05	0.00281167686258	DESCRIPTION_BRIEF:G0 and Early G1DESCRIPTION_FULL:	CCNA1 CCNA2 CCNE1 CCNE2 CDC25A CDC6 CDK1 CDK2 DYRK1A E2F1 E2F4 E2F5 HDAC1 LIN37 LIN52 LIN54 LIN9 MAX MYBL2 MYC PCNA RBBP4 RBL1 RBL2 TFDP1 TFDP2 TOP2A
REACTOME_CELL_CYCLE_CHECKPOINTS	SYSTEMATIC_NAME: M16647 ; PMID:	225.0	Down	REACTOME_G2_M_CHECKPOINTS	4.55980567e-05	0.00281167686258	DESCRIPTION_BRIEF:Cell Cycle CheckpointsDESCRIPTION_FULL:	ABRAXAS1 AHCTF1 ANAPC1 ANAPC10 ANAPC11 ANAPC15 ANAPC16 ANAPC2 ANAPC4 ANAPC5 ANAPC7 ATM ATR ATRIP AURKB B9D2 BABAM1 BABAM2 BARD1 BIRC5 BLM BRCA1 BRCC3 BRIP1 BUB1 BUB1B BUB3 CCNA1 CCNA2 CCNB1 CCNB2 CCNE1 CCNE2 CDC16 CDC20 CDC23 CDC25A CDC25C CDC26 CDC27 CDC45 CDC6 CDC7 CDCA8 CDK1 CDK2 CDKN1A CDKN1B CDKN2A CENPA CENPC CENPE CENPF CENPH CENPI CENPK CENPL CENPM CENPN CENPO CENPP CENPQ CENPS CENPT CENP…
PID_PI3KCI_PATHWAY	SYSTEMATIC_NAME: M141 ; PMID: 18832364	47.0	Down		4.73624608644e-05	0.00281167686258	DESCRIPTION_BRIEF:Class I PI3K signaling eventsDESCRIPTION_FULL:	ADAP1 ARAP3 ARF1 ARF5 ARF6 BLK BLNK BTK CYTH1 CYTH2 CYTH3 DAPP1 FGR FOXO3 FYN HCK HRAS HSP90AA1 INPPL1 ITK KRAS LAT LCK LYN NRAS PDPK1 PIK3CA PIK3CB PIK3CD PIK3CG PIK3R1 PIK3R2 PIK3R3 PIK3R5 PIK3R6 PLCG1 PLCG2 PLEKHA1 PLEKHA2 PTEN RAC1 RAP1A RHOA SGK1 SRC SYK YES1 ZAP70
REACTOME_FCERI_MEDIATED_NF_KB_ACTIVATION	SYSTEMATIC_NAME: M27207 ; PMID:	77.0	Down	REACTOME_TCR_SIGNALING REACTOME_C_TYPE_LECTIN_RECEPTORS_CLRS	4.98174129348e-05	0.00281167686258	DESCRIPTION_BRIEF:FCERI mediated NF-kB activationDESCRIPTION_FULL:	BCL10 BTRC CARD11 CDC34 CHUK CUL1 FBXW11 FCER1A FCER1G IGHE IGHV1-2 IGHV1-46 IGHV1-69 IGHV2-5 IGHV2-70 IGHV3-11 IGHV3-13 IGHV3-23 IGHV3-30 IGHV3-33 IGHV3-48 IGHV3-53 IGHV3-7 IGHV4-34 IGHV4-39 IGHV4-59 IGKV1-12 IGKV1-16 IGKV1-17 IGKV1-33 IGKV1-39 IGKV1-5 IGKV1D-12 IGKV1D-16 IGKV1D-33 IGKV1D-39 IGKV2-28 IGKV2-30 IGKV2D-28 IGKV2D-30 IGKV2D-40 IGKV3-11 IGKV3-15 IGKV3-20 IGKV3D-20 IGKV4-1 IGKV5-2 IGLC…
REACTOME_INTERLEUKIN_3_INTERLEUKIN_5_AND_GM_CSF_SIGNALING	SYSTEMATIC_NAME: M27414 ; PMID:	42.0	Down		4.98304938664e-05	0.00281167686258	DESCRIPTION_BRIEF:Interleukin-3, Interleukin-5 and GM-CSF signalingDESCRIPTION_FULL:	BLNK CBL CRK CRKL CSF2 CSF2RA CSF2RB FYN GAB2 GRB2 HCK IL2 IL2RA IL2RB IL2RG IL3 IL3RA IL5 IL5RA INPP5D INPPL1 JAK1 JAK2 JAK3 LYN PIK3CA PIK3CB PIK3CD PIK3R1 PIK3R2 PIK3R3 PRKACA PTPN11 PTPN6 RAPGEF1 RPS27A SHC1 SOS1 STAT5A STAT5B SYK TEC UBA52 UBB UBC VAV1 YES1 YWHAZ
REACTOME_MHC_CLASS_II_ANTIGEN_PRESENTATION	SYSTEMATIC_NAME: M705 ; PMID:	106.0	Down		5.0602398542e-05	0.00281167686258	DESCRIPTION_BRIEF:MHC class II antigen presentationDESCRIPTION_FULL:	ACTR10 ACTR1A ACTR1B AP1B1 AP1G1 AP1M1 AP1M2 AP1S1 AP1S2 AP1S3 AP2A1 AP2A2 AP2B1 AP2M1 AP2S1 ARF1 CANX CAPZA1 CAPZA2 CAPZA3 CAPZB CD74 CENPE CLTA CLTC CTSA CTSB CTSC CTSD CTSE CTSF CTSH CTSK CTSL CTSO CTSS CTSV DCTN1 DCTN2 DCTN3 DCTN4 DCTN5 DCTN6 DNM1 DNM2 DNM3 DYNC1H1 DYNC1I1 DYNC1I2 DYNC1LI1 DYNC1LI2 DYNLL1 DYNLL2 HLA-DMA HLA-DMB HLA-DOA HLA-DOB HLA-DPA1 HLA-DPB1 HLA-DQA1 HLA-DQA2 HLA-DQB1 HLA-…
REACTOME_OTHER_INTERLEUKIN_SIGNALING	SYSTEMATIC_NAME: M27385 ; PMID:	20.0	Down		5.27696306683e-05	0.00285879474146	DESCRIPTION_BRIEF:Other interleukin signalingDESCRIPTION_FULL:	CASP3 CD4 CSF1 CSF1R CSF3 CSF3R IFNL1 IFNLR1 IL10RB IL16 IL32 IL34 JAK1 PRTN3 PTPRZ1 SDC1 SNAP25 STX1A STX3 STX4 STXBP2 TXLNA TYK2 VAMP2
REACTOME_CLEC7A_DECTIN_1_SIGNALING	SYSTEMATIC_NAME: M27467 ; PMID:	95.0	Down	REACTOME_TCR_SIGNALING REACTOME_ANTIGEN_PROCESSING_CROSS_PRESENTATION REACTOME_APC_C_MEDIATED_DEGRADATION_OF_CELL_CYCLE_PROTEINS REACTOME_C_TYPE_LECTIN_RECEPTORS_CLRS REACTOME_FCERI_MEDIATED_NF_KB_ACTIVATION	5.79044655242e-05	0.00305669603165	DESCRIPTION_BRIEF:CLEC7A (Dectin-1) signalingDESCRIPTION_FULL:	AHCYL1 BCL10 BTRC CALM1 CARD11 CARD9 CASP8 CCL17 CCL22 CDC34 CHUK CLEC7A CUL1 FBXW11 IKBKB IKBKG IL1B ITPR1 ITPR2 ITPR3 MALT1 MAP3K14 MAP3K7 NFATC1 NFATC2 NFATC3 NFKB1 NFKB2 NFKBIA PDPK1 PLCG2 PPP3CA PPP3CB PPP3R1 PRKCD PSMA1 PSMA2 PSMA3 PSMA4 PSMA5 PSMA6 PSMA7 PSMA8 PSMB1 PSMB10 PSMB11 PSMB2 PSMB3 PSMB4 PSMB5 PSMB6 PSMB7 PSMB8 PSMB9 PSMC1 PSMC2 PSMC3 PSMC4 PSMC5 PSMC6 PSMD1 PSMD10 PSMD11 PSMD12 …
REACTOME_DNA_REPLICATION_PRE_INITIATION	SYSTEMATIC_NAME: M27665 ; PMID:	78.0	Down	REACTOME_APC_C_MEDIATED_DEGRADATION_OF_CELL_CYCLE_PROTEINS REACTOME_THE_ROLE_OF_GTSE1_IN_G2_M_PROGRESSION_AFTER_G2_CHECKPOINT REACTOME_ASSEMBLY_OF_THE_PRE_REPLICATIVE_COMPLEX	6.05159994062e-05	0.00305669603165	DESCRIPTION_BRIEF:DNA Replication Pre-InitiationDESCRIPTION_FULL:	CDC45 CDC6 CDC7 CDK2 CDT1 DBF4 E2F1 E2F2 E2F3 GMNN MCM10 MCM2 MCM3 MCM4 MCM5 MCM6 MCM7 MCM8 ORC1 ORC2 ORC3 ORC4 ORC5 ORC6 POLA1 POLA2 POLE POLE2 POLE3 POLE4 PRIM1 PRIM2 PSMA1 PSMA2 PSMA3 PSMA4 PSMA5 PSMA6 PSMA7 PSMA8 PSMB1 PSMB10 PSMB11 PSMB2 PSMB3 PSMB4 PSMB5 PSMB6 PSMB7 PSMB8 PSMB9 PSMC1 PSMC2 PSMC3 PSMC4 PSMC5 PSMC6 PSMD1 PSMD10 PSMD11 PSMD12 PSMD13 PSMD14 PSMD2 PSMD3 PSMD4 PSMD5 PSMD6 PSMD7 P…
REACTOME_DOWNSTREAM_SIGNALING_EVENTS_OF_B_CELL_RECEPTOR_BCR	SYSTEMATIC_NAME: M595 ; PMID:	78.0	Down	REACTOME_TCR_SIGNALING REACTOME_ANTIGEN_PROCESSING_CROSS_PRESENTATION REACTOME_APC_C_MEDIATED_DEGRADATION_OF_CELL_CYCLE_PROTEINS REACTOME_C_TYPE_LECTIN_RECEPTORS_CLRS REACTOME_THE_ROLE_OF_GTSE1_IN_G2_M_PROGRESSION_AFTER_G2_CHECKPOINT REACTOME_ASSEMBLY_OF_THE_PRE_REPLICATIVE_COMPLEX REACTOME_CLEC7A_DECTIN_1_SIGNALING REACTOME_DNA_REPLICATION_PRE_INITIATION	6.15143610897e-05	0.00305669603165	DESCRIPTION_BRIEF:Downstream signaling events of B Cell Receptor (BCR)DESCRIPTION_FULL:	BCL10 BTRC CALM1 CARD11 CHUK CUL1 FBXW11 FKBP1A HRAS IKBKB IKBKG KRAS MALT1 MAP3K7 NFATC1 NFATC2 NFATC3 NFKB1 NFKBIA NFKBIB NFKBIE NRAS PPIA PPP3CA PPP3CB PPP3R1 PRKCB PSMA1 PSMA2 PSMA3 PSMA4 PSMA5 PSMA6 PSMA7 PSMA8 PSMB1 PSMB10 PSMB11 PSMB2 PSMB3 PSMB4 PSMB5 PSMB6 PSMB7 PSMB8 PSMB9 PSMC1 PSMC2 PSMC3 PSMC4 PSMC5 PSMC6 PSMD1 PSMD10 PSMD11 PSMD12 PSMD13 PSMD14 PSMD2 PSMD3 PSMD4 PSMD5 PSMD6 PSMD7 PS…
REACTOME_MITOTIC_G1_PHASE_AND_G1_S_TRANSITION	SYSTEMATIC_NAME: M848 ; PMID:	138.0	Down	REACTOME_DNA_REPLICATION_PRE_INITIATION	6.27125984667e-05	0.00305669603165	DESCRIPTION_BRIEF:Mitotic G1 phase and G1/S transitionDESCRIPTION_FULL:	ABL1 AKT1 AKT2 AKT3 CABLES1 CCNA1 CCNA2 CCNB1 CCND1 CCND2 CCND3 CCNE1 CCNE2 CCNH CDC25A CDC45 CDC6 CDC7 CDK1 CDK2 CDK4 CDK6 CDK7 CDKN1A CDKN1B CDKN1C CDKN2A CDKN2B CDKN2C CDKN2D CDT1 CKS1B CUL1 DBF4 DHFR DYRK1A E2F1 E2F2 E2F3 E2F4 E2F5 E2F6 FBXO5 GMNN HDAC1 JAK2 LIN37 LIN52 LIN54 LIN9 LYN MAX MCM10 MCM2 MCM3 MCM4 MCM5 MCM6 MCM7 MCM8 MNAT1 MYBL2 MYC ORC1 ORC2 ORC3 ORC4 ORC5 ORC6 PCNA POLA1 POLA2 P…
REACTOME_DISEASES_OF_IMMUNE_SYSTEM	SYSTEMATIC_NAME: M27428 ; PMID:	23.0	Down	PID_TOLL_ENDOGENOUS_PATHWAY	6.34754598175e-05	0.00305669603165	DESCRIPTION_BRIEF:Diseases of Immune SystemDESCRIPTION_FULL:	AC093012.1 BTK CD14 CD36 CHUK IKBKB IKBKG LY96 MYD88 NFKB1 NFKB2 NFKBIA RELA TICAM1 TIRAP TLR1 TLR10 TLR2 TLR3 TLR4 TLR5 TLR6 TRAF3 UNC93B1
KEGG_INTESTINAL_IMMUNE_NETWORK_FOR_IGA_PRODUCTION	SYSTEMATIC_NAME: M615 ; PMID:	31.0	Down		6.53881873691e-05	0.00306358053676	DESCRIPTION_BRIEF:Intestinal immune network for IgA productionDESCRIPTION_FULL:The intestine is the largest lymphoid tissue in the body. One striking feature of intestinal immunity is its ability to generate great amounts of noninflammatory immunoglobulin A (IgA) antibodies that serve as the first line of defense against microorganisms. The basic map of IgA production includes induction of mucosa…	AICDA CCL25 CCL27 CCL28 CCR10 CCR9 CD28 CD40 CD40LG CD80 CD86 CXCL12 CXCR4 HLA-DMA HLA-DMB HLA-DOA HLA-DOB HLA-DPA1 HLA-DPB1 HLA-DQA1 HLA-DQA2 HLA-DQB1 HLA-DRA HLA-DRB1 HLA-DRB3 HLA-DRB4 HLA-DRB5 ICOS ICOSLG IL10 IL15 IL15RA IL2 IL4 IL5 IL6 ITGA4 ITGB7 LTBR MADCAM1 MAP3K14 PIGR TGFB1 TNFRSF13B TNFRSF13C TNFRSF17 TNFSF13 TNFSF13B
REACTOME_SIGNALING_BY_THE_B_CELL_RECEPTOR_BCR	SYSTEMATIC_NAME: M608 ; PMID:	109.0	Down	REACTOME_FCERI_MEDIATED_NF_KB_ACTIVATION	6.76360853149e-05	0.00306358053676	DESCRIPTION_BRIEF:Signaling by the B Cell Receptor (BCR)DESCRIPTION_FULL:	AHCYL1 BCL10 BLK BLNK BTK BTRC CALM1 CARD11 CD19 CD22 CD79A CD79B CHUK CUL1 DAPP1 FBXW11 FKBP1A FYN GRB2 HRAS IGHD IGHM IGHV1-2 IGHV1-46 IGHV1-69 IGHV2-5 IGHV2-70 IGHV3-11 IGHV3-13 IGHV3-23 IGHV3-30 IGHV3-33 IGHV3-48 IGHV3-53 IGHV3-7 IGHV4-34 IGHV4-39 IGHV4-59 IGKV1-12 IGKV1-16 IGKV1-17 IGKV1-33 IGKV1-39 IGKV1-5 IGKV1D-12 IGKV1D-16 IGKV1D-33 IGKV1D-39 IGKV2-28 IGKV2-30 IGKV2D-28 IGKV2D-30 IGKV2D-…
KEGG_NOD_LIKE_RECEPTOR_SIGNALING_PATHWAY	SYSTEMATIC_NAME: M15569 ; PMID:	54.0	Down		6.78596519448e-05	0.00306358053676	DESCRIPTION_BRIEF:NOD-like receptor signaling pathwayDESCRIPTION_FULL:Specific families of pattern recognition receptors are responsible for detecting various pathogens and generating innate immune responses. The intracellular NOD-like receptor (NLR) family contains more than 20 members in mammals and plays a pivotal role in the recognition of intracellular ligands. NOD1 and NOD2, two prototypic …	BIRC2 BIRC3 CARD18 CARD6 CARD8 CARD9 CASP1 CASP5 CASP8 CCL11 CCL13 CCL2 CCL5 CCL7 CCL8 CHUK CXCL1 CXCL2 CXCL8 ERBIN HSP90AA1 HSP90AB1 HSP90B1 IKBKB IKBKG IL18 IL1B IL6 MAP3K7 MAPK1 MAPK10 MAPK11 MAPK12 MAPK13 MAPK14 MAPK3 MAPK8 MAPK9 MEFV NAIP NFKB1 NFKBIA NFKBIB NLRC4 NLRP1 NLRP3 NOD1 NOD2 PSTPIP1 PYCARD PYDC1 RELA RIPK2 SUGT1 TAB1 TAB2 TAB3 TNF TNFAIP3 TRAF6 TRIP6 XIAP
REACTOME_DNA_REPLICATION	SYSTEMATIC_NAME: M1017 ; PMID:	116.0	Down	REACTOME_APC_C_MEDIATED_DEGRADATION_OF_CELL_CYCLE_PROTEINS REACTOME_ASSEMBLY_OF_THE_PRE_REPLICATIVE_COMPLEX REACTOME_DNA_REPLICATION_PRE_INITIATION REACTOME_MITOTIC_G1_PHASE_AND_G1_S_TRANSITION	7.37370800605e-05	0.00321128493349	DESCRIPTION_BRIEF:DNA ReplicationDESCRIPTION_FULL:	ANAPC1 ANAPC10 ANAPC11 ANAPC15 ANAPC16 ANAPC2 ANAPC4 ANAPC5 ANAPC7 CCNA1 CCNA2 CCNE1 CCNE2 CDC16 CDC23 CDC26 CDC27 CDC45 CDC6 CDC7 CDK2 CDT1 CUL1 DBF4 DNA2 E2F1 E2F2 E2F3 FEN1 FZR1 GINS1 GINS2 GINS3 GINS4 GMNN LIG1 MCM10 MCM2 MCM3 MCM4 MCM5 MCM6 MCM7 MCM8 ORC1 ORC2 ORC3 ORC4 ORC5 ORC6 PCNA POLA1 POLA2 POLD1 POLD2 POLD3 POLD4 POLE POLE2 POLE3 POLE4 PRIM1 PRIM2 PSMA1 PSMA2 PSMA3 PSMA4 PSMA5 PSMA6 P…
REACTOME_INITIAL_TRIGGERING_OF_COMPLEMENT	SYSTEMATIC_NAME: M6121 ; PMID:	11.0	Down		7.40951761304e-05	0.00321128493349	DESCRIPTION_BRIEF:Initial triggering of complementDESCRIPTION_FULL:	C1QA C1QB C1QC C1R C1S C2 C3 C4A C4B C4B_2 CFB CFD CFP COLEC10 COLEC11 CRP FCN1 FCN2 FCN3 GZMM IGHG1 IGHG2 IGHG4 IGHV1-2 IGHV1-46 IGHV1-69 IGHV2-5 IGHV2-70 IGHV3-11 IGHV3-13 IGHV3-23 IGHV3-30 IGHV3-33 IGHV3-48 IGHV3-53 IGHV3-7 IGHV4-34 IGHV4-39 IGHV4-59 IGKV1-12 IGKV1-16 IGKV1-17 IGKV1-33 IGKV1-39 IGKV1-5 IGKV1D-12 IGKV1D-16 IGKV1D-33 IGKV1D-39 IGKV2-28 IGKV2-30 IGKV2D-28 IGKV2D-30 IGKV2D-40 IGKV…
REACTOME_APC_C_CDH1_MEDIATED_DEGRADATION_OF_CDC20_AND_OTHER_APC_C_CDH1_TARGETED_PROTEINS_IN_LATE_MITOSIS_EARLY_G1	SYSTEMATIC_NAME: M1030 ; PMID:	69.0	Down	REACTOME_APC_C_MEDIATED_DEGRADATION_OF_CELL_CYCLE_PROTEINS REACTOME_THE_ROLE_OF_GTSE1_IN_G2_M_PROGRESSION_AFTER_G2_CHECKPOINT REACTOME_ASSEMBLY_OF_THE_PRE_REPLICATIVE_COMPLEX REACTOME_CLEC7A_DECTIN_1_SIGNALING REACTOME_DNA_REPLICATION_PRE_INITIATION REACTOME_DOWNSTREAM_SIGNALING_EVENTS_OF_B_CELL_RECEPTOR_BCR REACTOME_DNA_REPLICATION	8.21387364665e-05	0.00349009101809	DESCRIPTION_BRIEF:APC/C:Cdh1 mediated degradation of Cdc20 and other APC/C:Cdh1 targeted proteins in late mitosis/early G1DESCRIPTION_FULL:	ANAPC1 ANAPC10 ANAPC11 ANAPC15 ANAPC16 ANAPC2 ANAPC4 ANAPC5 ANAPC7 AURKA AURKB CDC16 CDC20 CDC23 CDC26 CDC27 FZR1 PLK1 PSMA1 PSMA2 PSMA3 PSMA4 PSMA5 PSMA6 PSMA7 PSMA8 PSMB1 PSMB10 PSMB11 PSMB2 PSMB3 PSMB4 PSMB5 PSMB6 PSMB7 PSMB8 PSMB9 PSMC1 PSMC2 PSMC3 PSMC4 PSMC5 PSMC6 PSMD1 PSMD10 PSMD11 PSMD12 PSMD13 PSMD14 PSMD2 PSMD3 PSMD4 PSMD5 PSMD6 PSMD7 PSMD8 PSMD9 PSME1 PSME2 PSME3 PSME4 PSMF1 PTTG1 RPS…
PID_INTEGRIN2_PATHWAY	SYSTEMATIC_NAME: M169 ; PMID: 18832364	20.0	Down		9.31626443298e-05	0.00388237404351	DESCRIPTION_BRIEF:Beta2 integrin cell surface interactionsDESCRIPTION_FULL:	C3 CCN1 CD40LG F10 F11R FCGR2A FGA FGB FGG GP1BA ICAM1 ICAM2 ICAM3 ICAM4 ITGAD ITGAL ITGAM ITGAX ITGB2 JAM3 KNG1 PLAT PLAU PLAUR PROC SPON2 TGFBI THY1 VCAM1
KEGG_HEMATOPOIETIC_CELL_LINEAGE	SYSTEMATIC_NAME: M6856 ; PMID:	65.0	Down		0.000106184863167	0.00434155846192	DESCRIPTION_BRIEF:Hematopoietic cell lineageDESCRIPTION_FULL:Blood-cell development progresses from a hematopoietic stem cell (HSC), which can undergo either self-renewal or differentiation into a multilineage committed progenitor cell: a common lymphoid progenitor (CLP) or a common myeloid progenitor (CMP). A CLP gives rise to the lymphoid lineage of white blood cells or leukocytes-the natural k…	ANPEP CD14 CD19 CD1A CD1B CD1C CD1D CD1E CD2 CD22 CD33 CD34 CD36 CD37 CD38 CD3D CD3E CD3G CD4 CD44 CD5 CD55 CD59 CD7 CD8A CD8B CD9 CR1 CR2 CSF1 CSF1R CSF2 CSF2RA CSF3 CSF3R DNTT EPO EPOR FCER2 FCGR1A FLT3 FLT3LG GP1BA GP1BB GP5 GP9 GYPA HLA-DRA HLA-DRB1 HLA-DRB3 HLA-DRB4 HLA-DRB5 IL11 IL11RA IL1A IL1B IL1R1 IL1R2 IL2RA IL3 IL3RA IL4 IL4R IL5 IL5RA IL6 IL6R IL7 IL7R IL9R ITGA1 ITGA2 ITGA2B ITGA3 I…
REACTOME_MITOTIC_METAPHASE_AND_ANAPHASE	SYSTEMATIC_NAME: M27185 ; PMID:	208.0	Down	REACTOME_CELL_CYCLE_CHECKPOINTS	0.000110787225846	0.00444585034091	DESCRIPTION_BRIEF:Mitotic Metaphase and AnaphaseDESCRIPTION_FULL:	AHCTF1 ANAPC1 ANAPC10 ANAPC11 ANAPC15 ANAPC16 ANAPC2 ANAPC4 ANAPC5 ANAPC7 ANKLE2 AURKB B9D2 BANF1 BIRC5 BUB1 BUB1B BUB3 CC2D1B CCNB1 CCNB2 CDC16 CDC20 CDC23 CDC26 CDC27 CDCA5 CDCA8 CDK1 CENPA CENPC CENPE CENPF CENPH CENPI CENPK CENPL CENPM CENPN CENPO CENPP CENPQ CENPS CENPT CENPU CHMP2A CHMP2B CHMP3 CHMP4A CHMP4B CHMP4C CHMP6 CHMP7 CKAP5 CLASP1 CLASP2 CLIP1 DSN1 DYNC1H1 DYNC1I1 DYNC1I2 DYNC1LI1 …
REACTOME_FC_EPSILON_RECEPTOR_FCERI_SIGNALING	SYSTEMATIC_NAME: M27175 ; PMID:	126.0	Down	REACTOME_C_TYPE_LECTIN_RECEPTORS_CLRS REACTOME_FCERI_MEDIATED_NF_KB_ACTIVATION REACTOME_SIGNALING_BY_THE_B_CELL_RECEPTOR_BCR	0.000115155015092	0.00450478972885	DESCRIPTION_BRIEF:Fc epsilon receptor (FCERI) signalingDESCRIPTION_FULL:	AHCYL1 BCL10 BTK BTRC CALM1 CARD11 CDC34 CHUK CUL1 FBXW11 FCER1A FCER1G FOS FYN GAB2 GRAP2 GRB2 HRAS IGHE IGHV1-2 IGHV1-46 IGHV1-69 IGHV2-5 IGHV2-70 IGHV3-11 IGHV3-13 IGHV3-23 IGHV3-30 IGHV3-33 IGHV3-48 IGHV3-53 IGHV3-7 IGHV4-34 IGHV4-39 IGHV4-59 IGKV1-12 IGKV1-16 IGKV1-17 IGKV1-33 IGKV1-39 IGKV1-5 IGKV1D-12 IGKV1D-16 IGKV1D-33 IGKV1D-39 IGKV2-28 IGKV2-30 IGKV2D-28 IGKV2D-30 IGKV2D-40 IGKV3-11 IG…
REACTOME_CROSS_PRESENTATION_OF_SOLUBLE_EXOGENOUS_ANTIGENS_ENDOSOMES	SYSTEMATIC_NAME: M510 ; PMID:	45.0	Down	REACTOME_ANTIGEN_PROCESSING_CROSS_PRESENTATION REACTOME_APC_C_MEDIATED_DEGRADATION_OF_CELL_CYCLE_PROTEINS REACTOME_THE_ROLE_OF_GTSE1_IN_G2_M_PROGRESSION_AFTER_G2_CHECKPOINT REACTOME_ASSEMBLY_OF_THE_PRE_REPLICATIVE_COMPLEX REACTOME_DNA_REPLICATION_PRE_INITIATION REACTOME_DOWNSTREAM_SIGNALING_EVENTS_OF_B_CELL_RECEPTOR_BCR REACTOME_APC_C_CDH1_MEDIATED_DEGRADATION_OF_CDC20_AND_OTHER_APC_C_CDH1_TARGET…	0.000116413578595	0.00450478972885	DESCRIPTION_BRIEF:Cross-presentation of soluble exogenous antigens (endosomes)DESCRIPTION_FULL:	CD207 FCGR1A FCGR1B MRC1 MRC2 PSMA1 PSMA2 PSMA3 PSMA4 PSMA5 PSMA6 PSMA7 PSMA8 PSMB1 PSMB10 PSMB11 PSMB2 PSMB3 PSMB4 PSMB5 PSMB6 PSMB7 PSMB8 PSMB9 PSMC1 PSMC2 PSMC3 PSMC4 PSMC5 PSMC6 PSMD1 PSMD10 PSMD11 PSMD12 PSMD13 PSMD14 PSMD2 PSMD3 PSMD4 PSMD5 PSMD6 PSMD7 PSMD8 PSMD9 PSME1 PSME2 PSME3 PSME4 PSMF1 SEM1
REACTOME_ADAPTIVE_IMMUNE_SYSTEM	SYSTEMATIC_NAME: M1058 ; PMID:	649.0	Down		0.000125692509813	0.00471716645821	DESCRIPTION_BRIEF:Adaptive Immune SystemDESCRIPTION_FULL:	AC002316.1 ACTR10 ACTR1A ACTR1B AHCYL1 AKT1 AKT2 AKT3 ANAPC1 ANAPC10 ANAPC11 ANAPC13 ANAPC2 ANAPC4 ANAPC5 ANAPC7 AP1B1 AP1G1 AP1M1 AP1M2 AP1S1 AP1S2 AP1S3 AP2A1 AP2A2 AP2B1 AP2M1 AP2S1 AREL1 ARF1 ARIH2 ASB1 ASB10 ASB11 ASB12 ASB13 ASB14 ASB15 ASB16 ASB17 ASB18 ASB2 ASB3 ASB4 ASB5 ASB6 ASB7 ASB8 ASB9 ATG7 B2M BCAP31 BCL10 BLK BLMH BLNK BTBD1 BTBD6 BTK BTLA BTN1A1 BTN2A1 BTN2A2 BTN3A1 BTN3A2 BTN3A3…
KEGG_PROTEASOME	SYSTEMATIC_NAME: M10680 ; PMID:	40.0	Down	REACTOME_THE_ROLE_OF_GTSE1_IN_G2_M_PROGRESSION_AFTER_G2_CHECKPOINT REACTOME_ASSEMBLY_OF_THE_PRE_REPLICATIVE_COMPLEX REACTOME_DOWNSTREAM_SIGNALING_EVENTS_OF_B_CELL_RECEPTOR_BCR REACTOME_APC_C_CDH1_MEDIATED_DEGRADATION_OF_CDC20_AND_OTHER_APC_C_CDH1_TARGETED_PROTEINS_IN_LATE_MITOSIS_EARLY_G1 REACTOME_CROSS_PRESENTATION_OF_SOLUBLE_EXOGENOUS_ANTIGENS_ENDOSOMES	0.00012940196361	0.00471716645821	DESCRIPTION_BRIEF:ProteasomeDESCRIPTION_FULL:The proteasome is a protein-destroying apparatus involved in many essential cellular functions, such as regulation of cell cycle, cell differentiation, signal transduction pathways, antigen processing for appropriate immune responses, stress signaling, inflammatory responses, and apoptosis. It is capable of degrading a variety of cellular proteins in a…	IFNG POMP PSMA1 PSMA2 PSMA3 PSMA4 PSMA5 PSMA6 PSMA6P4 PSMA7 PSMA8 PSMB1 PSMB10 PSMB11 PSMB2 PSMB3 PSMB4 PSMB5 PSMB6 PSMB7 PSMB8 PSMB9 PSMC1 PSMC1P4 PSMC2 PSMC3 PSMC4 PSMC5 PSMC6 PSMD1 PSMD11 PSMD12 PSMD13 PSMD14 PSMD2 PSMD3 PSMD4 PSMD6 PSMD7 PSMD8 PSME1 PSME2 PSME3 PSME4 PSMF1 SEM1
REACTOME_SEPARATION_OF_SISTER_CHROMATIDS	SYSTEMATIC_NAME: M29614 ; PMID:	164.0	Down	REACTOME_CELL_CYCLE_CHECKPOINTS REACTOME_MITOTIC_METAPHASE_AND_ANAPHASE	0.000131417188051	0.00471716645821	DESCRIPTION_BRIEF:Separation of Sister ChromatidsDESCRIPTION_FULL:	AHCTF1 ANAPC1 ANAPC10 ANAPC11 ANAPC15 ANAPC16 ANAPC2 ANAPC4 ANAPC5 ANAPC7 AURKB B9D2 BIRC5 BUB1 BUB1B BUB3 CDC16 CDC20 CDC23 CDC26 CDC27 CDCA5 CDCA8 CENPA CENPC CENPE CENPF CENPH CENPI CENPK CENPL CENPM CENPN CENPO CENPP CENPQ CENPS CENPT CENPU CKAP5 CLASP1 CLASP2 CLIP1 DSN1 DYNC1H1 DYNC1I1 DYNC1I2 DYNC1LI1 DYNC1LI2 DYNLL1 DYNLL2 ERCC6L ESPL1 HDAC8 INCENP ITGB3BP KIF18A KIF2A KIF2B KIF2C KNL1 KNT…
BIOCARTA_BLYMPHOCYTE_PATHWAY	SYSTEMATIC_NAME: M1473 ; PMID:	11.0	Down		0.000131944064889	0.00471716645821	DESCRIPTION_BRIEF:B Lymphocyte Cell Surface MoleculesDESCRIPTION_FULL:B cells must communicate with their environment to participate in the immune system as the source of antigen-specific immunoglobulins. Cell surface proteins on B cells receive signals from the exterior, adhere to other cells, and transmit signals to other cells. Antigen recognized by a B cell's immunoglobulin is presented in MH…	CD40 CD80 CR1 CR2 FCGR2B HLA-DRA HLA-DRB1 HLA-DRB3 HLA-DRB4 HLA-DRB5 ICAM1 ITGAL ITGB2 PTPRC
BIOCARTA_TID_PATHWAY	SYSTEMATIC_NAME: M9546 ; PMID:	16.0	Down		0.000133156367549	0.00471716645821	DESCRIPTION_BRIEF:Chaperones modulate interferon Signaling PathwayDESCRIPTION_FULL:Signaling by interferon-gamma stimulates anti-viral responses and tumor suppression through the heterodimeric interferon-gamma receptor. Signaling is initiated by binding of interferon-gamma to its receptor, activating the receptor-associated JAK2 tyrosine kinase to phosphorylate STAT transcription factors that act…	DNAJA3 HSPA1A IFNG IFNGR1 IFNGR2 IKBKB JAK2 LIN7A NFKB1 NFKBIA RB1 RELA TAX1BP3 TNF TNFRSF1A TNFRSF1B TP53 USH1C WT1
REACTOME_INTERLEUKIN_1_SIGNALING	SYSTEMATIC_NAME: M27895 ; PMID:	96.0	Down	REACTOME_TCR_SIGNALING REACTOME_ANTIGEN_PROCESSING_CROSS_PRESENTATION REACTOME_APC_C_MEDIATED_DEGRADATION_OF_CELL_CYCLE_PROTEINS REACTOME_CLEC7A_DECTIN_1_SIGNALING REACTOME_DOWNSTREAM_SIGNALING_EVENTS_OF_B_CELL_RECEPTOR_BCR	0.000136956939326	0.00471716645821	DESCRIPTION_BRIEF:Interleukin-1 signalingDESCRIPTION_FULL:	AC093012.1 AGER APP BTRC CHUK CUL1 FBXW11 HMGB1 IKBKB IKBKG IL1A IL1B IL1R1 IL1R2 IL1RAP IL1RN IRAK1 IRAK2 IRAK3 MAP2K1 MAP2K4 MAP2K6 MAP3K3 MAP3K7 MAP3K8 MYD88 NFKB1 NFKB2 NFKBIA NFKBIB NKIRAS1 NKIRAS2 NOD1 NOD2 PELI1 PELI2 PELI3 PSMA1 PSMA2 PSMA3 PSMA4 PSMA5 PSMA6 PSMA7 PSMA8 PSMB1 PSMB10 PSMB11 PSMB2 PSMB3 PSMB4 PSMB5 PSMB6 PSMB7 PSMB8 PSMB9 PSMC1 PSMC2 PSMC3 PSMC4 PSMC5 PSMC6 PSMD1 PSMD10 PSM…
BIOCARTA_NKT_PATHWAY	SYSTEMATIC_NAME: M4047 ; PMID:	21.0	Down		0.000137139587848	0.00471716645821	DESCRIPTION_BRIEF:Selective expression of chemokine receptors during T-cell polarizationDESCRIPTION_FULL:Chemokine receptors expressed by T helper cells help recruit cells to specific locations based on their chemoattractant ligands. The polarization of T cells into Th1 and Th2 cells is associated with their expression of different subsets of chemokine receptors. Naive CD4 positive cells that hav…	CCL3 CCL4 CCR1 CCR3 CCR4 CCR5 CCR7 CD28 CD4 CD40LG CSF2 CXCR3 CXCR4 IFNG IFNGR1 IFNGR2 IL12RB1 IL12RB2 IL18R1 IL2 IL4 IL4R IL5 TGFB1 TGFB2 TGFB3
REACTOME_REGULATION_OF_RUNX3_EXPRESSION_AND_ACTIVITY	SYSTEMATIC_NAME: M27809 ; PMID:	53.0	Down	REACTOME_APC_C_MEDIATED_DEGRADATION_OF_CELL_CYCLE_PROTEINS REACTOME_THE_ROLE_OF_GTSE1_IN_G2_M_PROGRESSION_AFTER_G2_CHECKPOINT REACTOME_ASSEMBLY_OF_THE_PRE_REPLICATIVE_COMPLEX REACTOME_DNA_REPLICATION_PRE_INITIATION REACTOME_DOWNSTREAM_SIGNALING_EVENTS_OF_B_CELL_RECEPTOR_BCR REACTOME_APC_C_CDH1_MEDIATED_DEGRADATION_OF_CDC20_AND_OTHER_APC_C_CDH1_TARGETED_PROTEINS_IN_LATE_MITOSIS_EARLY_G1 REACTOME_C…	0.000151475038354	0.00506223195091	DESCRIPTION_BRIEF:Regulation of RUNX3 expression and activityDESCRIPTION_FULL:	CBFB CDKN2A EP300 MDM2 PSMA1 PSMA2 PSMA3 PSMA4 PSMA5 PSMA6 PSMA7 PSMB1 PSMB10 PSMB2 PSMB3 PSMB4 PSMB5 PSMB6 PSMB7 PSMB8 PSMB9 PSMC1 PSMC2 PSMC3 PSMC4 PSMC5 PSMC6 PSMD1 PSMD10 PSMD11 PSMD12 PSMD13 PSMD14 PSMD2 PSMD3 PSMD4 PSMD5 PSMD6 PSMD7 PSMD8 PSMD9 PSME1 PSME2 PSME3 PSMF1 RPS27A RUNX3 SEM1 SMURF1 SMURF2 SRC TGFB1 UBA52 UBB UBC
REACTOME_AMINO_ACIDS_REGULATE_MTORC1	SYSTEMATIC_NAME: M29825 ; PMID:	46.0	Down		0.000151843597974	0.00506223195091	DESCRIPTION_BRIEF:Amino acids regulate mTORC1DESCRIPTION_FULL:	ATP6V0B ATP6V0C ATP6V0D1 ATP6V0D2 ATP6V0E1 ATP6V0E2 ATP6V1A ATP6V1B1 ATP6V1B2 ATP6V1C1 ATP6V1C2 ATP6V1D ATP6V1E1 ATP6V1E2 ATP6V1F ATP6V1G1 ATP6V1G2 ATP6V1G3 ATP6V1H BMT2 C12orf66 CASTOR1 CASTOR2 DEPDC5 FLCN FNIP1 FNIP2 ITFG2 KPTN LAMTOR1 LAMTOR2 LAMTOR3 LAMTOR4 LAMTOR5 MIOS MLST8 MTOR NPRL2 NPRL3 RHEB RPTOR RRAGA RRAGB RRAGC RRAGD SEC13 SEH1L SESN1 SESN2 SH3BP4 SLC38A9 SZT2 TCIRG1 WDR24 WDR59
REACTOME_G1_S_DNA_DAMAGE_CHECKPOINTS	SYSTEMATIC_NAME: M27672 ; PMID:	60.0	Down	REACTOME_APC_C_MEDIATED_DEGRADATION_OF_CELL_CYCLE_PROTEINS REACTOME_THE_ROLE_OF_GTSE1_IN_G2_M_PROGRESSION_AFTER_G2_CHECKPOINT REACTOME_ASSEMBLY_OF_THE_PRE_REPLICATIVE_COMPLEX REACTOME_DNA_REPLICATION_PRE_INITIATION REACTOME_DOWNSTREAM_SIGNALING_EVENTS_OF_B_CELL_RECEPTOR_BCR REACTOME_APC_C_CDH1_MEDIATED_DEGRADATION_OF_CDC20_AND_OTHER_APC_C_CDH1_TARGETED_PROTEINS_IN_LATE_MITOSIS_EARLY_G1 REACTOME_C…	0.000158376356143	0.00520002369337	DESCRIPTION_BRIEF:G1/S DNA Damage CheckpointsDESCRIPTION_FULL:	ATM CCNA1 CCNA2 CCNE1 CCNE2 CDC25A CDK2 CDKN1A CDKN1B CDKN2A CHEK1 CHEK2 COP1 MDM2 MDM4 PCBP4 PHF20 PSMA1 PSMA2 PSMA3 PSMA4 PSMA5 PSMA6 PSMA7 PSMA8 PSMB1 PSMB10 PSMB11 PSMB2 PSMB3 PSMB4 PSMB5 PSMB6 PSMB7 PSMB8 PSMB9 PSMC1 PSMC2 PSMC3 PSMC4 PSMC5 PSMC6 PSMD1 PSMD10 PSMD11 PSMD12 PSMD13 PSMD14 PSMD2 PSMD3 PSMD4 PSMD5 PSMD6 PSMD7 PSMD8 PSMD9 PSME1 PSME2 PSME3 PSME4 PSMF1 RPS27A SEM1 TP53 UBA52 UBB U…
KEGG_CARDIAC_MUSCLE_CONTRACTION	SYSTEMATIC_NAME: M17673 ; PMID:	49.0	Down		0.00016217933375	0.00524541218263	DESCRIPTION_BRIEF:Cardiac muscle contractionDESCRIPTION_FULL:Contraction of the heart is a complex process initiated by the electrical excitation of cardiac myocytes (excitation-contraction coupling, ECC). In cardiac myocytes, Ca2+ influx induced by activation of voltage-dependent L-type Ca channels (DHP receptors) upon membrane depolarization triggers the release of Ca2+ via Ca2+ release channel…	ACTC1 ATP1A1 ATP1A2 ATP1A3 ATP1A4 ATP1B1 ATP1B2 ATP1B3 ATP1B4 ATP2A2 CACNA1C CACNA1D CACNA1F CACNA1S CACNA2D1 CACNA2D2 CACNA2D3 CACNA2D4 CACNB1 CACNB2 CACNB3 CACNB4 CACNG1 CACNG2 CACNG3 CACNG4 CACNG5 CACNG6 CACNG7 CACNG8 COX4I1 COX4I2 COX5A COX5B COX6A1 COX6A2 COX6B1 COX6B2 COX6C COX6CP3 COX7A1 COX7A2 COX7A2L COX7B COX7B2 COX7C COX8A COX8C CYC1 FXYD2 MT-CO1 MT-CO2 MT-CO3 MT-CYB MYH6 MYH7 MYL2 MYL…
REACTOME_DECTIN_1_MEDIATED_NONCANONICAL_NF_KB_SIGNALING	SYSTEMATIC_NAME: M27465 ; PMID:	57.0	Down	REACTOME_ANTIGEN_PROCESSING_CROSS_PRESENTATION REACTOME_APC_C_MEDIATED_DEGRADATION_OF_CELL_CYCLE_PROTEINS REACTOME_THE_ROLE_OF_GTSE1_IN_G2_M_PROGRESSION_AFTER_G2_CHECKPOINT REACTOME_ASSEMBLY_OF_THE_PRE_REPLICATIVE_COMPLEX REACTOME_CLEC7A_DECTIN_1_SIGNALING REACTOME_DNA_REPLICATION_PRE_INITIATION REACTOME_DOWNSTREAM_SIGNALING_EVENTS_OF_B_CELL_RECEPTOR_BCR REACTOME_APC_C_CDH1_MEDIATED_DEGRADATION_O…	0.000169162507869	0.00531550372479	DESCRIPTION_BRIEF:Dectin-1 mediated noncanonical NF-kB signalingDESCRIPTION_FULL:	BTRC CCL17 CCL22 CHUK CUL1 FBXW11 MAP3K14 NFKB2 PSMA1 PSMA2 PSMA3 PSMA4 PSMA5 PSMA6 PSMA7 PSMA8 PSMB1 PSMB10 PSMB11 PSMB2 PSMB3 PSMB4 PSMB5 PSMB6 PSMB7 PSMB8 PSMB9 PSMC1 PSMC2 PSMC3 PSMC4 PSMC5 PSMC6 PSMD1 PSMD10 PSMD11 PSMD12 PSMD13 PSMD14 PSMD2 PSMD3 PSMD4 PSMD5 PSMD6 PSMD7 PSMD8 PSMD9 PSME1 PSME2 PSME3 PSME4 PSMF1 RELA RELB RPS27A SEM1 SKP1 UBA3 UBA52 UBB UBC UBE2M
REACTOME_AUF1_HNRNP_D0_BINDS_AND_DESTABILIZES_MRNA	SYSTEMATIC_NAME: M27388 ; PMID:	52.0	Down	REACTOME_APC_C_MEDIATED_DEGRADATION_OF_CELL_CYCLE_PROTEINS REACTOME_THE_ROLE_OF_GTSE1_IN_G2_M_PROGRESSION_AFTER_G2_CHECKPOINT REACTOME_ASSEMBLY_OF_THE_PRE_REPLICATIVE_COMPLEX REACTOME_DNA_REPLICATION_PRE_INITIATION REACTOME_DOWNSTREAM_SIGNALING_EVENTS_OF_B_CELL_RECEPTOR_BCR REACTOME_APC_C_CDH1_MEDIATED_DEGRADATION_OF_CDC20_AND_OTHER_APC_C_CDH1_TARGETED_PROTEINS_IN_LATE_MITOSIS_EARLY_G1 REACTOME_C…	0.000169252310573	0.00531550372479	DESCRIPTION_BRIEF:AUF1 (hnRNP D0) binds and destabilizes mRNADESCRIPTION_FULL:	EIF4G1 HNRNPD HSPA1A HSPA8 HSPB1 PABPC1 PSMA1 PSMA2 PSMA3 PSMA4 PSMA5 PSMA6 PSMA7 PSMA8 PSMB1 PSMB10 PSMB11 PSMB2 PSMB3 PSMB4 PSMB5 PSMB6 PSMB7 PSMB8 PSMB9 PSMC1 PSMC2 PSMC3 PSMC4 PSMC5 PSMC6 PSMD1 PSMD10 PSMD11 PSMD12 PSMD13 PSMD14 PSMD2 PSMD3 PSMD4 PSMD5 PSMD6 PSMD7 PSMD8 PSMD9 PSME1 PSME2 PSME3 PSME4 PSMF1 RPS27A SEM1 UBA52 UBB UBC
REACTOME_METABOLISM_OF_POLYAMINES	SYSTEMATIC_NAME: M747 ; PMID:	53.0	Down	REACTOME_APC_C_MEDIATED_DEGRADATION_OF_CELL_CYCLE_PROTEINS REACTOME_THE_ROLE_OF_GTSE1_IN_G2_M_PROGRESSION_AFTER_G2_CHECKPOINT REACTOME_ASSEMBLY_OF_THE_PRE_REPLICATIVE_COMPLEX REACTOME_DNA_REPLICATION_PRE_INITIATION REACTOME_DOWNSTREAM_SIGNALING_EVENTS_OF_B_CELL_RECEPTOR_BCR REACTOME_APC_C_CDH1_MEDIATED_DEGRADATION_OF_CDC20_AND_OTHER_APC_C_CDH1_TARGETED_PROTEINS_IN_LATE_MITOSIS_EARLY_G1 REACTOME_C…	0.000178636676961	0.00553008112822	DESCRIPTION_BRIEF:Metabolism of polyaminesDESCRIPTION_FULL:	AGMAT AMD1 AZIN1 AZIN2 NQO1 OAZ1 OAZ2 OAZ3 ODC1 PAOX PSMA1 PSMA2 PSMA3 PSMA4 PSMA5 PSMA6 PSMA7 PSMA8 PSMB1 PSMB10 PSMB11 PSMB2 PSMB3 PSMB4 PSMB5 PSMB6 PSMB7 PSMB8 PSMB9 PSMC1 PSMC2 PSMC3 PSMC4 PSMC5 PSMC6 PSMD1 PSMD10 PSMD11 PSMD12 PSMD13 PSMD14 PSMD2 PSMD3 PSMD4 PSMD5 PSMD6 PSMD7 PSMD8 PSMD9 PSME1 PSME2 PSME3 PSME4 PSMF1 SAT1 SEM1 SMOX SMS SRM
KEGG_CELL_CYCLE	SYSTEMATIC_NAME: M7963 ; PMID:	108.0	Down		0.000183686965895	0.00560633317035	DESCRIPTION_BRIEF:Cell cycleDESCRIPTION_FULL:Mitotic cell cycle progression is accomplished through a reproducible sequence of events, DNA replication (S phase) and mitosis (M phase) separated temporally by gaps known as G1 and G2 phases. Cyclin-dependent kinases (CDKs) are key regulatory enzymes, each consisting of a catalytic CDK subunit and an activating cyclin subunit. CDKs regulate the cell'…	ABL1 ANAPC1 ANAPC10 ANAPC11 ANAPC13 ANAPC2 ANAPC4 ANAPC5 ANAPC7 ATM ATR BUB1 BUB1B BUB3 CCNA1 CCNA2 CCNB1 CCNB2 CCNB3 CCND1 CCND2 CCND3 CCNE1 CCNE2 CCNH CDC14A CDC14B CDC16 CDC20 CDC23 CDC25A CDC25B CDC25C CDC26 CDC27 CDC45 CDC6 CDC7 CDK1 CDK2 CDK4 CDK6 CDK7 CDKN1A CDKN1B CDKN1C CDKN2A CDKN2B CDKN2C CDKN2D CHEK1 CHEK2 CREBBP CUL1 DBF4 E2F1 E2F2 E2F3 E2F4 E2F5 EP300 ESPL1 FZR1 GADD45A GADD45B GADD…
REACTOME_INTERLEUKIN_12_SIGNALING	SYSTEMATIC_NAME: M27894 ; PMID:	39.0	Down		0.000192944362344	0.00580708934998	DESCRIPTION_BRIEF:Interleukin-12 signalingDESCRIPTION_FULL:	AIP ANXA2 ARF1 BOLA2 BOLA2B CA1 CAPZA1 CDC42 CFL1 CNN2 GSTA2 GSTO1 HNRNPA2B1 HNRNPDL HNRNPF HSPA9 IFNG IL10 IL12A IL12B IL12RB1 IL12RB2 JAK1 JAK2 LCP1 LMNB1 MIF MSN MTAP P4HB PAK2 PDCD4 PITPNA PPIA PSME2 RALA RAP1B RPLP0 SERPINB2 SNRPA1 SOD1 SOD2 STAT4 TALDO1 TCP1 TYK2 VAMP7
REACTOME_RHO_GTPASE_EFFECTORS	SYSTEMATIC_NAME: M27080 ; PMID:	227.0	Down		0.000207356463206	0.00607300021408	DESCRIPTION_BRIEF:RHO GTPase EffectorsDESCRIPTION_FULL:	ABI1 ABI2 ABL1 ACTB ACTG1 ACTR2 ACTR3 AHCTF1 AR ARPC1A ARPC1B ARPC2 ARPC3 ARPC4 ARPC5 AURKB B9D2 BAIAP2 BIRC5 BRK1 BTK BUB1 BUB1B BUB3 CALM1 CDC20 CDC25C CDC42 CDCA8 CDH1 CDKN1B CENPA CENPC CENPE CENPF CENPH CENPI CENPK CENPL CENPM CENPN CENPO CENPP CENPQ CENPS CENPT CENPU CFL1 CFTR CIT CKAP5 CLASP1 CLASP2 CLIP1 CTNNA1 CTNNB1 CTTN CYBA CYBB CYFIP1 CYFIP2 DAAM1 DIAPH1 DIAPH2 DIAPH3 DLG4 DSN1 DVL1 …
REACTOME_RESPIRATORY_ELECTRON_TRANSPORT	SYSTEMATIC_NAME: M893 ; PMID:	99.0	Down	KEGG_OXIDATIVE_PHOSPHORYLATION KEGG_PARKINSONS_DISEASE	0.000210656388751	0.00607300021408	DESCRIPTION_BRIEF:Respiratory electron transportDESCRIPTION_FULL:	ACAD9 COQ10A COQ10B COX11 COX14 COX16 COX18 COX20 COX4I1 COX5A COX5B COX6A1 COX6B1 COX6C COX7A2L COX7B COX7C COX8A CYC1 CYCS ECSIT ETFA ETFB ETFDH LRPPRC MT-CO1 MT-CO2 MT-CO3 MT-CYB MT-ND1 MT-ND2 MT-ND3 MT-ND4 MT-ND5 MT-ND6 NDUFA1 NDUFA10 NDUFA11 NDUFA12 NDUFA13 NDUFA2 NDUFA3 NDUFA4 NDUFA5 NDUFA6 NDUFA7 NDUFA8 NDUFA9 NDUFAB1 NDUFAF1 NDUFAF2 NDUFAF3 NDUFAF4 NDUFAF5 NDUFAF6 NDUFAF7 NDUFB1 NDUFB10 N…
REACTOME_TP53_REGULATES_TRANSCRIPTION_OF_CELL_CYCLE_GENES	SYSTEMATIC_NAME: M27614 ; PMID:	41.0	Down		0.000210703934834	0.00607300021408	DESCRIPTION_BRIEF:TP53 Regulates Transcription of Cell Cycle GenesDESCRIPTION_FULL:	ARID3A AURKA BAX BTG2 CARM1 CCNA1 CCNA2 CCNB1 CCNE1 CCNE2 CDC25C CDK1 CDK2 CDKN1A CDKN1B CENPJ CNOT1 CNOT10 CNOT11 CNOT2 CNOT3 CNOT4 CNOT6 CNOT6L CNOT7 CNOT8 CNOT9 E2F1 E2F4 E2F7 E2F8 EP300 GADD45A NPM1 PCBP4 PCNA PLAGL1 PLK2 PLK3 PRMT1 RBL1 RBL2 RGCC SFN TFDP1 TFDP2 TNKS1BP1 TP53 ZNF385A
REACTOME_G1_S_SPECIFIC_TRANSCRIPTION	SYSTEMATIC_NAME: M1040 ; PMID:	26.0	Down	REACTOME_G0_AND_EARLY_G1	0.000212989393756	0.00607300021408	DESCRIPTION_BRIEF:G1/S-Specific TranscriptionDESCRIPTION_FULL:	CCNA1 CCNE1 CDC25A CDC45 CDC6 CDK1 CDT1 DHFR E2F1 E2F4 E2F5 E2F6 FBXO5 HDAC1 LIN37 LIN52 LIN54 LIN9 ORC1 PCNA POLA1 RBBP4 RBL1 RBL2 RRM2 TFDP1 TFDP2 TK1 TYMS
PID_PLK1_PATHWAY	SYSTEMATIC_NAME: M129 ; PMID: 18832364	41.0	Down		0.00022664905537	0.00637855198685	DESCRIPTION_BRIEF:PLK1 signaling eventsDESCRIPTION_FULL:	AURKA BORA BUB1 BUB1B CCNB1 CDC14B CDC20 CDC25B CDC25C CDK1 CENPE CENPU CLSPN ECT2 ERCC6L FBXO5 FBXW11 FZR1 GOLGA2 GORASP1 INCENP KIF20A KIF2A KIZ NDC80 NINL NUDC ODF2 PAK1 PLK1 PPP1CB PPP1R12A PPP2CA PPP2R1A PRC1 RAB1A RHOA ROCK2 SGO1 SPC24 SSPO STAG2 TPT1 TPX2 TUBG1 WEE1
REACTOME_GPVI_MEDIATED_ACTIVATION_CASCADE	SYSTEMATIC_NAME: M773 ; PMID:	32.0	Down		0.000244663956142	0.00666856214075	DESCRIPTION_BRIEF:GPVI-mediated activation cascadeDESCRIPTION_FULL:	CDC42 CLEC1B COL1A1 COL1A2 FCER1G FYN GP6 LAT LCK LCP2 LYN MPIG6B PDPK1 PDPN PIK3CA PIK3CB PIK3CG PIK3R1 PIK3R2 PIK3R3 PIK3R5 PIK3R6 PLCG2 PRKCZ PTPN11 PTPN6 RAC1 RAC2 RHOA RHOB RHOG SYK VAV1 VAV2 VAV3
REACTOME_CELL_CYCLE_MITOTIC	SYSTEMATIC_NAME: M5336 ; PMID:	455.0	Down		0.00024508660803	0.00666856214075	DESCRIPTION_BRIEF:Cell Cycle, MitoticDESCRIPTION_FULL:	AAAS ABL1 ACTR1A AHCTF1 AJUBA AKAP9 AKT1 AKT2 AKT3 ALMS1 ANAPC1 ANAPC10 ANAPC11 ANAPC15 ANAPC16 ANAPC2 ANAPC4 ANAPC5 ANAPC7 ANKLE2 ARPP19 AURKA AURKB B9D2 BANF1 BIRC5 BLZF1 BORA BTRC BUB1 BUB1B BUB3 CABLES1 CC2D1B CCNA1 CCNA2 CCNB1 CCNB2 CCND1 CCND2 CCND3 CCNE1 CCNE2 CCNH CCP110 CDC14A CDC16 CDC20 CDC23 CDC25A CDC25B CDC25C CDC26 CDC27 CDC45 CDC6 CDC7 CDCA5 CDCA8 CDK1 CDK11A CDK11B CDK2 CDK4 CDK5…
REACTOME_RNF_MUTANTS_SHOW_ENHANCED_WNT_SIGNALING_AND_PROLIFERATION	SYSTEMATIC_NAME: M27433 ; PMID:	6.0	Up		0.000246185958126	0.00666856214075	DESCRIPTION_BRIEF:RNF mutants show enhanced WNT signaling and proliferationDESCRIPTION_FULL:	FZD4 FZD5 FZD6 FZD8 LRP5 LRP6 RNF43 WNT3A
REACTOME_ORC1_REMOVAL_FROM_CHROMATIN	SYSTEMATIC_NAME: M4138 ; PMID:	65.0	Down	REACTOME_APC_C_MEDIATED_DEGRADATION_OF_CELL_CYCLE_PROTEINS REACTOME_THE_ROLE_OF_GTSE1_IN_G2_M_PROGRESSION_AFTER_G2_CHECKPOINT REACTOME_ASSEMBLY_OF_THE_PRE_REPLICATIVE_COMPLEX REACTOME_CLEC7A_DECTIN_1_SIGNALING REACTOME_DNA_REPLICATION_PRE_INITIATION REACTOME_DOWNSTREAM_SIGNALING_EVENTS_OF_B_CELL_RECEPTOR_BCR REACTOME_DNA_REPLICATION REACTOME_APC_C_CDH1_MEDIATED_DEGRADATION_OF_CDC20_AND_OTHER_APC_…	0.00025608814005	0.00685114814184	DESCRIPTION_BRIEF:Orc1 removal from chromatinDESCRIPTION_FULL:	CCNA1 CCNA2 CDC6 CDK2 CDT1 CUL1 MCM2 MCM3 MCM4 MCM5 MCM6 MCM7 MCM8 ORC1 ORC2 ORC3 ORC4 ORC5 ORC6 PSMA1 PSMA2 PSMA3 PSMA4 PSMA5 PSMA6 PSMA7 PSMA8 PSMB1 PSMB10 PSMB11 PSMB2 PSMB3 PSMB4 PSMB5 PSMB6 PSMB7 PSMB8 PSMB9 PSMC1 PSMC2 PSMC3 PSMC4 PSMC5 PSMC6 PSMD1 PSMD10 PSMD11 PSMD12 PSMD13 PSMD14 PSMD2 PSMD3 PSMD4 PSMD5 PSMD6 PSMD7 PSMD8 PSMD9 PSME1 PSME2 PSME3 PSME4 PSMF1 RBX1 RPS27A SEM1 SKP1 SKP2 UBA5…
REACTOME_INTERLEUKIN_1_FAMILY_SIGNALING	SYSTEMATIC_NAME: M27377 ; PMID:	120.0	Down	REACTOME_INTERLEUKIN_1_SIGNALING	0.000260165703202	0.00687535461999	DESCRIPTION_BRIEF:Interleukin-1 family signalingDESCRIPTION_FULL:	AC093012.1 AGER ALOX5 APP BTRC CASP1 CHUK CTSG CUL1 FBXW11 HMGB1 IKBKB IKBKG IL13 IL18 IL18BP IL18R1 IL18RAP IL1A IL1B IL1F10 IL1R1 IL1R2 IL1RAP IL1RAPL1 IL1RL1 IL1RL2 IL1RN IL33 IL36A IL36B IL36G IL36RN IL37 IL4 IRAK1 IRAK2 IRAK3 MAP2K1 MAP2K4 MAP2K6 MAP3K3 MAP3K7 MAP3K8 MAPK8 MYD88 NFKB1 NFKB2 NFKBIA NFKBIB NKIRAS1 NKIRAS2 NOD1 NOD2 PELI1 PELI2 PELI3 PSMA1 PSMA2 PSMA3 PSMA4 PSMA5 PSMA6 PSMA7 PS…
REACTOME_TRANSCRIPTION_OF_E2F_TARGETS_UNDER_NEGATIVE_CONTROL_BY_P107_RBL1_AND_P130_RBL2_IN_COMPLEX_WITH_HDAC1	SYSTEMATIC_NAME: M26940 ; PMID:	16.0	Down	REACTOME_G0_AND_EARLY_G1	0.000267531155556	0.00698030917411	DESCRIPTION_BRIEF:Transcription of E2F targets under negative control by p107 (RBL1) and p130 (RBL2) in complex with HDAC1DESCRIPTION_FULL:	CCNA2 CDK1 E2F1 E2F4 E2F5 HDAC1 LIN37 LIN52 LIN54 LIN9 MYBL2 RBBP4 RBL1 RBL2 TFDP1 TFDP2
KEGG_FC_GAMMA_R_MEDIATED_PHAGOCYTOSIS	SYSTEMATIC_NAME: M16121 ; PMID:	86.0	Down		0.000270579589582	0.00698030917411	DESCRIPTION_BRIEF:Fc gamma R-mediated phagocytosisDESCRIPTION_FULL:Phagocytosis plays an essential role in host-defense mechanisms through the uptake and destruction of infectious pathogens. Specialized cell types including macrophages, neutrophils, and monocytes take part in this process in higher organisms. After opsonization with antibodies (IgG), foreign extracellular materials are recognized…	AKT1 AKT2 AKT3 AMPH ARF6 ARPC1A ARPC1B ARPC2 ARPC3 ARPC4 ARPC5 ARPC5L ASAP1 ASAP2 ASAP3 CDC42 CFL1 CFL2 CRK CRKL DNM1 DNM1L DNM2 DNM3 DOCK2 FCGR1A FCGR2A FCGR2B FCGR2C FCGR3A GAB2 GSN HCK INPP5D LAT LIMK1 LIMK2 LYN MAP2K1 MAPK1 MAPK3 MARCKS MARCKSL1 MYO10 NCF1 PAK1 PIK3CA PIK3CB PIK3CD PIK3CG PIK3R1 PIK3R2 PIK3R3 PIK3R5 PIKFYVE PIP4K2B PIP5K1A PIP5K1B PIP5K1C PLA2G4A PLA2G4B PLA2G4D PLA2G4E PLA2G…
REACTOME_TOLL_LIKE_RECEPTOR_CASCADES	SYSTEMATIC_NAME: M27019 ; PMID:	138.0	Down		0.000294780747211	0.00747409465065	DESCRIPTION_BRIEF:Toll-like Receptor CascadesDESCRIPTION_FULL:	AC093012.1 AGER APOB APP ATF1 ATF2 BIRC2 BIRC3 BPI BTK BTRC CASP8 CD14 CD180 CD36 CHUK CNPY3 CREB1 CTSB CTSK CTSL CTSS CTSV CUL1 DNM1 DNM2 DNM3 DUSP3 DUSP4 DUSP6 DUSP7 ECSIT EEA1 ELK1 FADD FBXW11 FGA FGB FGG FOS HMGB1 HSP90B1 IKBKB IKBKE IKBKG IRAK1 IRAK2 IRAK3 IRF3 IRF7 ITGAM ITGB2 JUN LBP LGMN LY86 LY96 MAP2K1 MAP2K3 MAP2K4 MAP2K6 MAP2K7 MAP3K1 MAP3K7 MAP3K8 MAPK1 MAPK10 MAPK11 MAPK14 MAPK3 MAP…
PID_CXCR4_PATHWAY	SYSTEMATIC_NAME: M124 ; PMID: 18832364	94.0	Down		0.00029661843099	0.00747409465065	DESCRIPTION_BRIEF:CXCR4-mediated signaling eventsDESCRIPTION_FULL:	AKT1 ARR3 ARRB2 BAD BCAR1 BLK CD247 CD3D CD3E CD3G CD4 CDC42 CFL1 CRK CSK CXCL12 CXCR4 DNM1 FGR FOXO1 FYN GNA13 GNAI1 GNAI2 GNAI3 GNAO1 GNAZ GNB1 GNG2 GRK2 GRK6 HCK HGS HLA-DRA HLA-DRB1 ITCH ITGA1 ITGA10 ITGA11 ITGA2 ITGA3 ITGA4 ITGA5 ITGA6 ITGA7 ITGA8 ITGA9 ITGAV ITGB1 JAK2 LCK LIMK1 LYN MAPKAP1 MLST8 MMP9 MTOR PAG1 PAK1 PDPK1 PIK3CA PIK3CB PIK3CD PIK3CG PIK3R1 PIK3R2 PIK3R3 PIK3R5 PIK3R6 PLCB1 …
REACTOME_RESPIRATORY_ELECTRON_TRANSPORT_ATP_SYNTHESIS_BY_CHEMIOSMOTIC_COUPLING_AND_HEAT_PRODUCTION_BY_UNCOUPLING_PROTEINS	SYSTEMATIC_NAME: M1025 ; PMID:	105.0	Down	KEGG_OXIDATIVE_PHOSPHORYLATION KEGG_PARKINSONS_DISEASE REACTOME_RESPIRATORY_ELECTRON_TRANSPORT	0.000311150730559	0.00775015670255	DESCRIPTION_BRIEF:Respiratory electron transport, ATP synthesis by chemiosmotic coupling, and heat production by uncoupling proteins.DESCRIPTION_FULL:	ACAD9 ATP5F1A ATP5F1B ATP5F1C ATP5F1D ATP5F1E ATP5MC1 ATP5MC2 ATP5MC3 ATP5ME ATP5MF ATP5MG ATP5PB ATP5PD ATP5PF ATP5PO COQ10A COQ10B COX11 COX14 COX16 COX18 COX20 COX4I1 COX5A COX5B COX6A1 COX6B1 COX6C COX7A2L COX7B COX7C COX8A CYC1 CYCS DMAC2L ECSIT ETFA ETFB ETFDH LRPPRC MT-ATP6 MT-ATP8 MT-CO1 MT-CO2 MT-CO3 MT-CYB MT-ND1 MT-ND2 MT-ND3 MT-ND4 MT-ND5 MT-ND6 NDUFA1 NDUFA10 NDUFA11 NDUFA12 NDUFA13 …
REACTOME_DEGRADATION_OF_DVL	SYSTEMATIC_NAME: M27399 ; PMID:	53.0	Down	REACTOME_APC_C_MEDIATED_DEGRADATION_OF_CELL_CYCLE_PROTEINS REACTOME_THE_ROLE_OF_GTSE1_IN_G2_M_PROGRESSION_AFTER_G2_CHECKPOINT REACTOME_ASSEMBLY_OF_THE_PRE_REPLICATIVE_COMPLEX REACTOME_DNA_REPLICATION_PRE_INITIATION REACTOME_DOWNSTREAM_SIGNALING_EVENTS_OF_B_CELL_RECEPTOR_BCR REACTOME_APC_C_CDH1_MEDIATED_DEGRADATION_OF_CDC20_AND_OTHER_APC_C_CDH1_TARGETED_PROTEINS_IN_LATE_MITOSIS_EARLY_G1 REACTOME_C…	0.000321316831597	0.00790492312327	DESCRIPTION_BRIEF:Degradation of DVLDESCRIPTION_FULL:	CUL3 DACT1 DVL1 DVL2 DVL3 HECW1 KLHL12 PSMA1 PSMA2 PSMA3 PSMA4 PSMA5 PSMA6 PSMA7 PSMA8 PSMB1 PSMB10 PSMB11 PSMB2 PSMB3 PSMB4 PSMB5 PSMB6 PSMB7 PSMB8 PSMB9 PSMC1 PSMC2 PSMC3 PSMC4 PSMC5 PSMC6 PSMD1 PSMD10 PSMD11 PSMD12 PSMD13 PSMD14 PSMD2 PSMD3 PSMD4 PSMD5 PSMD6 PSMD7 PSMD8 PSMD9 PSME1 PSME2 PSME3 PSME4 PSMF1 RBX1 RPS27A SEM1 UBA52 UBB UBC
KEGG_NATURAL_KILLER_CELL_MEDIATED_CYTOTOXICITY	SYSTEMATIC_NAME: M5669 ; PMID:	94.0	Down		0.000324659971375	0.00790492312327	DESCRIPTION_BRIEF:Natural killer cell mediated cytotoxicityDESCRIPTION_FULL:Natural killer (NK) cells are lymphocytes of the innate immune system that are involved in early defenses against both allogeneic (nonself) cells and autologous cells undergoing various forms of stress, such as infection with viruses, bacteria, or parasites or malignant transformation. Although NK cells do not express cla…	ARAF BID BRAF CASP3 CD244 CD247 CD48 CHP1 CHP2 CSF2 FAS FASLG FCER1G FCGR3A FCGR3B FYN GRB2 GZMB HCST HLA-A HLA-B HLA-C HLA-E HLA-G HRAS ICAM1 ICAM2 IFNA1 IFNA10 IFNA13 IFNA14 IFNA16 IFNA17 IFNA2 IFNA21 IFNA4 IFNA5 IFNA6 IFNA7 IFNA8 IFNAR1 IFNAR2 IFNB1 IFNG IFNGR1 IFNGR2 ITGAL ITGB2 KIR2DL1 KIR2DL2 KIR2DL3 KIR2DL4 KIR2DL5A KIR2DS1 KIR2DS3 KIR2DS4 KIR2DS5 KIR3DL1 KIR3DL2 KLRC1 KLRC2 KLRC3 KLRD1 KL…
GO_KIDNEY_EPITHELIUM_DEVELOPMENT	SYSTEMATIC_NAME: M11503 ; PMID:	84.0	Up		0.000338142974077	0.00799945416411	DESCRIPTION_BRIEF:The process whose specific outcome is the progression of an epithelium in the kidney over time, from its formation to the mature structure. An epithelium is a tissue that covers the internal or external surfaces of an anatomical structure. [GOC:mtg_kidney_jan10]DESCRIPTION_FULL:	ACAT1 ADAMTS16 ADIPOQ AGT AGTR2 AHI1 AQP11 ARG2 BASP1 BCL2 BMP2 BMP4 BMP7 BMPER CALB1 CAT CD24 CD34 CER1 CITED1 CRLF1 CTNNB1 CTNNBIP1 CXCR2 DCHS1 DLG1 DLL1 EFNB2 EPCAM EPHA4 EPHA7 EYA1 FAT4 FGF1 FGF2 FGF8 FGFR1 FGFR2 FMN1 FOXC1 FOXC2 FOXD1 FOXJ1 GATA3 GDF11 GDNF GLI3 GPC3 GREB1L GREM1 GZF1 HES1 HES5 HEYL HNF1B HOXA11 HOXB7 HOXD11 ILK IQGAP1 IRX1 IRX2 IRX3 JAG1 KANK2 KIF26B KLF15 KLHL3 LAMA5 LAMB2…
PID_CD8_TCR_PATHWAY	SYSTEMATIC_NAME: M88 ; PMID: 18832364	51.0	Down	PID_TCR_PATHWAY	0.00033947779903	0.00799945416411	DESCRIPTION_BRIEF:TCR signaling in na&amp;#xef;ve CD8+ T cellsDESCRIPTION_FULL:	AKT1 B2M BCL10 CARD11 CBL CD247 CD28 CD3D CD3E CD3G CD80 CD86 CD8A CD8B CHUK CSK FYN GRAP2 GRB2 HLA-A HRAS IKBKB IKBKG KRAS LAT LCK LCP2 MALT1 MAP3K14 MAP3K8 NRAS ORAI1 PAG1 PDPK1 PLCG1 PRF1 PRKCA PRKCB PRKCE PRKCQ PTPN6 PTPRC RAP1A RASGRP1 RASGRP2 RASSF5 SHC1 SOS1 STIM1 TRAF6 TRPV6 VAV1 ZAP70
REACTOME_TRANSCRIPTION_OF_E2F_TARGETS_UNDER_NEGATIVE_CONTROL_BY_DREAM_COMPLEX	SYSTEMATIC_NAME: M26939 ; PMID:	19.0	Down	REACTOME_G0_AND_EARLY_G1 REACTOME_G1_S_SPECIFIC_TRANSCRIPTION REACTOME_TRANSCRIPTION_OF_E2F_TARGETS_UNDER_NEGATIVE_CONTROL_BY_P107_RBL1_AND_P130_RBL2_IN_COMPLEX_WITH_HDAC1	0.000340896544036	0.00799945416411	DESCRIPTION_BRIEF:Transcription of E2F targets under negative control by DREAM complexDESCRIPTION_FULL:	CDC25A CDC6 E2F1 E2F4 E2F5 HDAC1 LIN37 LIN52 LIN54 LIN9 MAX MYC PCNA RBBP4 RBL1 RBL2 TFDP1 TFDP2 TOP2A
BIOCARTA_TH1TH2_PATHWAY	SYSTEMATIC_NAME: M6705 ; PMID:	14.0	Down		0.000343971037919	0.00799945416411	DESCRIPTION_BRIEF:Th1/Th2 DifferentiationDESCRIPTION_FULL:Helper T cells are found in two distinct cell types, Th1 and Th2, distinguished by the cytokines they produce and respond to and the immune responses they are involved in. Th1 cells produce pro-inflammatory cytokines like IFN-g, TNF-b and IL-2, while Th2 cells produce the cytokines IL-4, IL-5, IL-6 and IL-13. The cytokines produced by Th1 …	CD28 CD40 CD40LG CD86 HLA-DRA HLA-DRB1 HLA-DRB3 HLA-DRB4 HLA-DRB5 IFNG IFNGR1 IFNGR2 IL12A IL12B IL12RB1 IL12RB2 IL18 IL18R1 IL2 IL2RA IL4 IL4R NR1I2
BIOCARTA_MHC_PATHWAY	SYSTEMATIC_NAME: M22023 ; PMID:	12.0	Down		0.000346999857603	0.00799945416411	DESCRIPTION_BRIEF:Antigen Processing and PresentationDESCRIPTION_FULL:	B2M CD74 HLA-A HLA-DRA HLA-DRB1 HLA-DRB3 HLA-DRB4 HLA-DRB5 PSMB5 PSMB6 PSMB8 PSMB9 TAP1 TAP2
REACTOME_TOLL_LIKE_RECEPTOR_4_TLR4_CASCADE	SYSTEMATIC_NAME: M27002 ; PMID:	120.0	Down	REACTOME_TOLL_LIKE_RECEPTOR_CASCADES	0.000351885462918	0.00802669261204	DESCRIPTION_BRIEF:Toll Like Receptor 4 (TLR4) CascadeDESCRIPTION_FULL:	AC093012.1 AGER APP ATF1 ATF2 BIRC2 BIRC3 BPI BTK BTRC CASP8 CD14 CD180 CD36 CHUK CREB1 CUL1 DNM1 DNM2 DNM3 DUSP3 DUSP4 DUSP6 DUSP7 ECSIT ELK1 FADD FBXW11 FOS HMGB1 IKBKB IKBKE IKBKG IRAK1 IRAK2 IRAK3 IRF3 IRF7 ITGAM ITGB2 JUN LBP LY86 LY96 MAP2K1 MAP2K3 MAP2K4 MAP2K6 MAP2K7 MAP3K1 MAP3K7 MAP3K8 MAPK1 MAPK10 MAPK11 MAPK14 MAPK3 MAPK7 MAPK8 MAPK9 MAPKAPK2 MAPKAPK3 MEF2A MEF2C MYD88 NFKB1 NFKB2 NFK…
REACTOME_DETOXIFICATION_OF_REACTIVE_OXYGEN_SPECIES	SYSTEMATIC_NAME: M27244 ; PMID:	30.0	Down		0.000356505801312	0.00804737574419	DESCRIPTION_BRIEF:Detoxification of Reactive Oxygen SpeciesDESCRIPTION_FULL:	AQP8 ATOX1 ATP7A CAT CCS CYBA CYBB CYCS ERO1A GPX1 GPX2 GPX3 GPX5 GPX6 GPX7 GPX8 GSR GSTP1 NCF1 NCF2 NCF4 NOX4 NOX5 NUDT2 P4HB PRDX1 PRDX2 PRDX3 PRDX5 PRDX6 SOD1 SOD2 SOD3 TXN TXN2 TXNRD1 TXNRD2
REACTOME_NEGATIVE_REGULATION_OF_NOTCH4_SIGNALING	SYSTEMATIC_NAME: M27931 ; PMID:	53.0	Down	REACTOME_APC_C_MEDIATED_DEGRADATION_OF_CELL_CYCLE_PROTEINS REACTOME_THE_ROLE_OF_GTSE1_IN_G2_M_PROGRESSION_AFTER_G2_CHECKPOINT REACTOME_ASSEMBLY_OF_THE_PRE_REPLICATIVE_COMPLEX REACTOME_DNA_REPLICATION_PRE_INITIATION REACTOME_DOWNSTREAM_SIGNALING_EVENTS_OF_B_CELL_RECEPTOR_BCR REACTOME_APC_C_CDH1_MEDIATED_DEGRADATION_OF_CDC20_AND_OTHER_APC_C_CDH1_TARGETED_PROTEINS_IN_LATE_MITOSIS_EARLY_G1 REACTOME_C…	0.000363004517274	0.00808489630062	DESCRIPTION_BRIEF:Negative regulation of NOTCH4 signalingDESCRIPTION_FULL:	AKT1 CUL1 FBXW7 NOTCH4 PSMA1 PSMA2 PSMA3 PSMA4 PSMA5 PSMA6 PSMA7 PSMB1 PSMB10 PSMB2 PSMB3 PSMB4 PSMB5 PSMB6 PSMB7 PSMB8 PSMB9 PSMC1 PSMC2 PSMC3 PSMC4 PSMC5 PSMC6 PSMD1 PSMD10 PSMD11 PSMD12 PSMD13 PSMD14 PSMD2 PSMD3 PSMD4 PSMD5 PSMD6 PSMD7 PSMD8 PSMD9 PSME1 PSME2 PSME3 PSMF1 RBX1 RPS27A SEM1 SKP1 TACC3 UBA52 UBB UBC YWHAZ
GO_RENAL_FILTRATION	SYSTEMATIC_NAME: M16139 ; PMID:	18.0	Up		0.000365629828085	0.00808489630062	DESCRIPTION_BRIEF:A renal system process in which fluid circulating through the body is filtered through a barrier system. [GOC:pr, GOC:sart]DESCRIPTION_FULL:	ADGRF5 ADORA1 CD34 CORO2B CYBA EMP2 F2R F2RL1 GAS6 GJA1 GJA5 IGHA1 IGHA2 IGKV3-20 ITGA3 JCHAIN MCAM MYO1E PDGFB PTPRO SULF1 SULF2 TBC1D8B XPNPEP3
REACTOME_COSTIMULATION_BY_THE_CD28_FAMILY	SYSTEMATIC_NAME: M17386 ; PMID:	61.0	Down		0.000369394081737	0.00808562601136	DESCRIPTION_BRIEF:Costimulation by the CD28 familyDESCRIPTION_FULL:	AKT1 AKT2 AKT3 BTLA CD247 CD274 CD28 CD3D CD3E CD3G CD4 CD80 CD86 CDC42 CSK CTLA4 FYN GRAP2 GRB2 HLA-DPA1 HLA-DPB1 HLA-DQA1 HLA-DQA2 HLA-DQB1 HLA-DQB2 HLA-DRA HLA-DRB1 HLA-DRB3 HLA-DRB4 HLA-DRB5 ICOS ICOSLG LCK LYN MAP3K14 MAP3K8 MAPKAP1 MLST8 MTOR PAK1 PAK2 PAK3 PDCD1 PDCD1LG2 PDPK1 PIK3CA PIK3R1 PIK3R2 PIK3R3 PPP2CA PPP2CB PPP2R1A PPP2R1B PPP2R5A PPP2R5B PPP2R5C PPP2R5D PPP2R5E PRR5 PTPN11 PTPN…
REACTOME_INTERLEUKIN_RECEPTOR_SHC_SIGNALING	SYSTEMATIC_NAME: M27920 ; PMID:	21.0	Down	REACTOME_INTERLEUKIN_3_INTERLEUKIN_5_AND_GM_CSF_SIGNALING	0.000413946473551	0.00897022008184	DESCRIPTION_BRIEF:Interleukin receptor SHC signalingDESCRIPTION_FULL:	CSF2 CSF2RA CSF2RB GAB2 GRB2 IL2 IL2RA IL2RB IL2RG IL3 IL3RA IL5 IL5RA INPP5D INPPL1 JAK1 JAK2 JAK3 PIK3CA PIK3CB PIK3CD PIK3R1 PIK3R2 PIK3R3 PTPN6 SHC1 SOS1
REACTOME_NUCLEOTIDE_BINDING_DOMAIN_LEUCINE_RICH_REPEAT_CONTAINING_RECEPTOR_NLR_SIGNALING_PATHWAYS	SYSTEMATIC_NAME: M1074 ; PMID:	55.0	Down	KEGG_NOD_LIKE_RECEPTOR_SIGNALING_PATHWAY	0.000421619445291	0.00897855301166	DESCRIPTION_BRIEF:Nucleotide-binding domain, leucine rich repeat containing receptor (NLR) signaling pathwaysDESCRIPTION_FULL:	AAMP AIM2 APP BCL2 BCL2L1 BIRC2 BIRC3 CARD9 CASP1 CASP2 CASP4 CASP8 CASP9 CHUK CYLD HSP90AB1 IKBKB IKBKG IRAK1 IRAK2 ITCH MAP2K6 MAP3K7 MAPK11 MAPK12 MAPK13 MAPK14 MEFV NFKB1 NFKB2 NLRC4 NLRP1 NLRP3 NOD1 NOD2 P2RX7 PANX1 PSTPIP1 PYCARD RELA RIPK2 RPS27A SUGT1 TAB1 TAB2 TAB3 TNFAIP3 TRAF6 TXN TXNIP UBA52 UBB UBC UBE2N UBE2V1
REACTOME_STABILIZATION_OF_P53	SYSTEMATIC_NAME: M27670 ; PMID:	52.0	Down	REACTOME_APC_C_MEDIATED_DEGRADATION_OF_CELL_CYCLE_PROTEINS REACTOME_THE_ROLE_OF_GTSE1_IN_G2_M_PROGRESSION_AFTER_G2_CHECKPOINT REACTOME_ASSEMBLY_OF_THE_PRE_REPLICATIVE_COMPLEX REACTOME_DNA_REPLICATION_PRE_INITIATION REACTOME_DOWNSTREAM_SIGNALING_EVENTS_OF_B_CELL_RECEPTOR_BCR REACTOME_APC_C_CDH1_MEDIATED_DEGRADATION_OF_CDC20_AND_OTHER_APC_C_CDH1_TARGETED_PROTEINS_IN_LATE_MITOSIS_EARLY_G1 REACTOME_C…	0.000422617631375	0.00897855301166	DESCRIPTION_BRIEF:Stabilization of p53DESCRIPTION_FULL:	ATM CDKN2A CHEK2 COP1 MDM2 MDM4 PHF20 PSMA1 PSMA2 PSMA3 PSMA4 PSMA5 PSMA6 PSMA7 PSMA8 PSMB1 PSMB10 PSMB11 PSMB2 PSMB3 PSMB4 PSMB5 PSMB6 PSMB7 PSMB8 PSMB9 PSMC1 PSMC2 PSMC3 PSMC4 PSMC5 PSMC6 PSMD1 PSMD10 PSMD11 PSMD12 PSMD13 PSMD14 PSMD2 PSMD3 PSMD4 PSMD5 PSMD6 PSMD7 PSMD8 PSMD9 PSME1 PSME2 PSME3 PSME4 PSMF1 RPS27A SEM1 TP53 UBA52 UBB UBC
KEGG_B_CELL_RECEPTOR_SIGNALING_PATHWAY	SYSTEMATIC_NAME: M5436 ; PMID:	71.0	Down		0.000430460618351	0.00905638990258	DESCRIPTION_BRIEF:B cell receptor signaling pathwayDESCRIPTION_FULL:B cells are an important component of adaptive immunity. They produce and secrete millions of different antibody molecules, each of which recognizes a different (foreign) antigen. The B cell receptor (BCR) is an integral membrane protein complex that is composed of two immunoglobulin (Ig) heavy chains, two Ig light chains and two…	AKT1 AKT2 AKT3 BCL10 BLNK BTK CARD11 CD19 CD22 CD72 CD79A CD79B CD81 CHP1 CHP2 CHUK CR2 DAPP1 FCGR2B FOS GRB2 GSK3B HRAS IFITM1 IKBKB IKBKG INPP5D JUN KRAS LILRB3 LYN MALT1 MAP2K1 MAP2K2 MAPK1 MAPK3 NFAT5 NFATC1 NFATC2 NFATC3 NFATC4 NFKB1 NFKBIA NFKBIB NFKBIE NRAS PIK3AP1 PIK3CA PIK3CB PIK3CD PIK3CG PIK3R1 PIK3R2 PIK3R3 PIK3R5 PLCG2 PPP3CA PPP3CB PPP3CC PPP3R1 PPP3R2 PRKCB PTPN6 RAC1 RAC2 RAC3 RA…
BIOCARTA_TCRA_PATHWAY	SYSTEMATIC_NAME: M10765 ; PMID:	12.0	Down		0.00048280251294	0.00999267134169	DESCRIPTION_BRIEF:Lck and Fyn tyrosine kinases in initiation of TCR ActivationDESCRIPTION_FULL:T cell activation is initiated by recognition of antigen by the T cell receptor (TCR) in the context of Class II MHC on an antigen-presenting cell. The T cell receptor contains multiple subunits and interacts with several factors to transduce antigen-stimulated T cell activation. One of the key steps th…	CD247 CD3D CD3E CD3G CD4 FYN HLA-DRA HLA-DRB1 HLA-DRB3 HLA-DRB4 HLA-DRB5 LCK PTPRC ZAP70
BIOCARTA_IL5_PATHWAY	SYSTEMATIC_NAME: M18928 ; PMID:	8.0	Down		0.000484185736446	0.00999267134169	DESCRIPTION_BRIEF:IL 5 Signaling PathwayDESCRIPTION_FULL:IL-5 is an inflammatory signaling molecule that primarily stimulates eosinophil proliferation, maturation and activation. Eosinophils are leukocytes involved in inflammatory responses that defend against parasites and cause some aspects of asthma, allergic reactions, and perhaps autoimmune disorders. The action of IL-5 begins with an immune…	CCL11 CCR3 CD4 HLA-DRA HLA-DRB1 HLA-DRB3 HLA-DRB4 HLA-DRB5 IL1B IL4 IL5 IL5RA IL6
REACTOME_TP53_REGULATES_TRANSCRIPTION_OF_GENES_INVOLVED_IN_G2_CELL_CYCLE_ARREST	SYSTEMATIC_NAME: M27633 ; PMID:	16.0	Down		0.000512656909378	0.0104456247451	DESCRIPTION_BRIEF:TP53 Regulates Transcription of Genes Involved in G2 Cell Cycle ArrestDESCRIPTION_FULL:	AURKA BAX CARM1 CCNB1 CDC25C CDK1 E2F4 EP300 GADD45A PCNA PRMT1 RBL1 RBL2 SFN TFDP1 TFDP2 TP53 ZNF385A
REACTOME_THE_CITRIC_ACID_TCA_CYCLE_AND_RESPIRATORY_ELECTRON_TRANSPORT	SYSTEMATIC_NAME: M26951 ; PMID:	150.0	Down	REACTOME_RESPIRATORY_ELECTRON_TRANSPORT REACTOME_RESPIRATORY_ELECTRON_TRANSPORT_ATP_SYNTHESIS_BY_CHEMIOSMOTIC_COUPLING_AND_HEAT_PRODUCTION_BY_UNCOUPLING_PROTEINS	0.000515773810673	0.0104456247451	DESCRIPTION_BRIEF:The citric acid (TCA) cycle and respiratory electron transportDESCRIPTION_FULL:	ACAD9 ACO2 ADHFE1 ATP5F1A ATP5F1B ATP5F1C ATP5F1D ATP5F1E ATP5MC1 ATP5MC2 ATP5MC3 ATP5ME ATP5MF ATP5MG ATP5PB ATP5PD ATP5PF ATP5PO BSG COQ10A COQ10B COX11 COX14 COX16 COX18 COX20 COX4I1 COX5A COX5B COX6A1 COX6B1 COX6C COX7A2L COX7B COX7C COX8A CS CYC1 CYCS D2HGDH DLAT DLD DLST DMAC2L ECSIT ETFA ETFB ETFDH FAHD1 FH GLO1 GSTZ1 HAGH IDH2 IDH3A IDH3B IDH3G L2HGDH LDHA LDHAL6A LDHAL6B LDHB LDHC LRPPRC…
REACTOME_SWITCHING_OF_ORIGINS_TO_A_POST_REPLICATIVE_STATE	SYSTEMATIC_NAME: M27666 ; PMID:	82.0	Down	REACTOME_APC_C_MEDIATED_DEGRADATION_OF_CELL_CYCLE_PROTEINS REACTOME_THE_ROLE_OF_GTSE1_IN_G2_M_PROGRESSION_AFTER_G2_CHECKPOINT REACTOME_ASSEMBLY_OF_THE_PRE_REPLICATIVE_COMPLEX REACTOME_CLEC7A_DECTIN_1_SIGNALING REACTOME_DNA_REPLICATION_PRE_INITIATION REACTOME_DOWNSTREAM_SIGNALING_EVENTS_OF_B_CELL_RECEPTOR_BCR REACTOME_DNA_REPLICATION REACTOME_APC_C_CDH1_MEDIATED_DEGRADATION_OF_CDC20_AND_OTHER_APC_…	0.000527657616337	0.0105873523574	DESCRIPTION_BRIEF:Switching of origins to a post-replicative stateDESCRIPTION_FULL:	ANAPC1 ANAPC10 ANAPC11 ANAPC15 ANAPC16 ANAPC2 ANAPC4 ANAPC5 ANAPC7 CCNA1 CCNA2 CCNE1 CCNE2 CDC16 CDC23 CDC26 CDC27 CDC6 CDK2 CDT1 CUL1 FZR1 MCM2 MCM3 MCM4 MCM5 MCM6 MCM7 MCM8 ORC1 ORC2 ORC3 ORC4 ORC5 ORC6 PSMA1 PSMA2 PSMA3 PSMA4 PSMA5 PSMA6 PSMA7 PSMA8 PSMB1 PSMB10 PSMB11 PSMB2 PSMB3 PSMB4 PSMB5 PSMB6 PSMB7 PSMB8 PSMB9 PSMC1 PSMC2 PSMC3 PSMC4 PSMC5 PSMC6 PSMD1 PSMD10 PSMD11 PSMD12 PSMD13 PSMD14 P…
REACTOME_UCH_PROTEINASES	SYSTEMATIC_NAME: M27576 ; PMID:	81.0	Down		0.00053821181505	0.0106103929566	DESCRIPTION_BRIEF:UCH proteinasesDESCRIPTION_FULL:	ACTB ACTL6A ACTR5 ACTR8 ADRM1 ASXL1 ASXL2 BAP1 BARD1 FOXK1 FOXK2 H2AC1 H2AC11 H2AC12 H2AC13 H2AC14 H2AC15 H2AC16 H2AC17 H2AC18 H2AC19 H2AC20 H2AC21 H2AC4 H2AC6 H2AC7 H2AC8 H2AW HCFC1 INO80 INO80B INO80C INO80D INO80E KDM1B MBD5 MBD6 MCRS1 NEDD8 NFRKB OGT PSMA1 PSMA2 PSMA3 PSMA4 PSMA5 PSMA6 PSMA7 PSMA8 PSMB1 PSMB10 PSMB11 PSMB2 PSMB3 PSMB4 PSMB5 PSMB6 PSMB7 PSMB8 PSMB9 PSMC1 PSMC2 PSMC3 PSMC4 PSMC…
REACTOME_DEGRADATION_OF_GLI1_BY_THE_PROTEASOME	SYSTEMATIC_NAME: M27470 ; PMID:	55.0	Down	REACTOME_APC_C_MEDIATED_DEGRADATION_OF_CELL_CYCLE_PROTEINS REACTOME_THE_ROLE_OF_GTSE1_IN_G2_M_PROGRESSION_AFTER_G2_CHECKPOINT REACTOME_ASSEMBLY_OF_THE_PRE_REPLICATIVE_COMPLEX REACTOME_CLEC7A_DECTIN_1_SIGNALING REACTOME_DNA_REPLICATION_PRE_INITIATION REACTOME_DOWNSTREAM_SIGNALING_EVENTS_OF_B_CELL_RECEPTOR_BCR REACTOME_APC_C_CDH1_MEDIATED_DEGRADATION_OF_CDC20_AND_OTHER_APC_C_CDH1_TARGETED_PROTEINS_…	0.000538598627237	0.0106103929566	DESCRIPTION_BRIEF:Degradation of GLI1 by the proteasomeDESCRIPTION_FULL:	BTRC CUL1 GLI1 ITCH NUMB PRKACA PRKACB PRKACG PSMA1 PSMA2 PSMA3 PSMA4 PSMA5 PSMA6 PSMA7 PSMA8 PSMB1 PSMB10 PSMB11 PSMB2 PSMB3 PSMB4 PSMB5 PSMB6 PSMB7 PSMB8 PSMB9 PSMC1 PSMC2 PSMC3 PSMC4 PSMC5 PSMC6 PSMD1 PSMD10 PSMD11 PSMD12 PSMD13 PSMD14 PSMD2 PSMD3 PSMD4 PSMD5 PSMD6 PSMD7 PSMD8 PSMD9 PSME1 PSME2 PSME3 PSME4 PSMF1 RBX1 RPS27A SEM1 SKP1 SUFU UBA52 UBB UBC
KEGG_VIBRIO_CHOLERAE_INFECTION	SYSTEMATIC_NAME: M17906 ; PMID:	42.0	Down		0.000571764454549	0.0111622844415	DESCRIPTION_BRIEF:Vibrio cholerae infectionDESCRIPTION_FULL:Cholera toxin (CTX) is one of the main virulence factors of Vibrio cholerae. Once secreted, CTX B-chain (CTXB) binds to ganglioside GM1 on the surface of the host's cells. After binding takes place, the entire CTX complex is carried from plasma membrane (PM) to endoplasmic reticulum (ER). In the ER, the A-chain (CTXA) is recognized by pr…	ACTB ACTG1 ADCY3 ADCY9 ARF1 ATP6AP1 ATP6V0A1 ATP6V0A2 ATP6V0A4 ATP6V0B ATP6V0C ATP6V0D1 ATP6V0D2 ATP6V0E1 ATP6V0E2 ATP6V1A ATP6V1B1 ATP6V1B2 ATP6V1C1 ATP6V1C2 ATP6V1D ATP6V1E1 ATP6V1E2 ATP6V1F ATP6V1G1 ATP6V1G2 ATP6V1G3 ATP6V1H CFTR ERO1A GNAS KCNQ1 KDELR1 KDELR2 KDELR3 MUC2 PDIA4 PLCG1 PLCG2 PRKACA PRKACB PRKACG PRKCA PRKCB PRKCG PRKX SEC61A1 SEC61A2 SEC61B SEC61G SLC12A2 TCIRG1 TJP1 TJP2
PID_E2F_PATHWAY	SYSTEMATIC_NAME: M40 ; PMID: 18832364	62.0	Down		0.000583681351462	0.011274138494	DESCRIPTION_BRIEF:E2F transcription factor networkDESCRIPTION_FULL:	APAF1 ATM BRCA1 CASP7 CBX5 CCNA2 CCND3 CCNE1 CCNE2 CDC25A CDC6 CDK1 CDK2 CDKN1A CDKN1B CDKN2A CDKN2C CEBPA CES1 CES2 CES3 CES4A CES5A CREBBP DHFR E2F1 E2F2 E2F3 E2F4 E2F5 E2F6 E2F7 EP300 HBP1 HDAC1 HIC1 KAT2A KAT2B MCL1 MCM3 MYBL2 MYC ORC1 PLAU POLA1 PRMT5 RANBP1 RB1 RBBP4 RBBP8 RBL1 RBL2 RRM1 RRM2 RYBP SERPINE1 SIRT1 SMARCA2 SP1 SULT2A1 TFDP1 TFDP2 TFE3 TK1 TOPBP1 TP73 TRIM28 TRRAP TYMS UXT WASF…
REACTOME_HOST_INTERACTIONS_OF_HIV_FACTORS	SYSTEMATIC_NAME: M5283 ; PMID:	123.0	Down		0.000589240691771	0.011274138494	DESCRIPTION_BRIEF:Host Interactions of HIV factorsDESCRIPTION_FULL:	AAAS AP1B1 AP1G1 AP1M1 AP1M2 AP1S1 AP1S2 AP1S3 AP2A1 AP2A2 AP2B1 AP2M1 AP2S1 APOBEC3G ARF1 ATP6V1H B2M BANF1 BTRC CCNT1 CD247 CD28 CD4 CD8B CDK9 CUL5 DOCK2 ELMO1 ELOB ELOC FYN HCK HLA-A HMGA1 KPNA1 KPNB1 LCK NDC1 NPM1 NUP107 NUP133 NUP153 NUP155 NUP160 NUP188 NUP205 NUP210 NUP214 NUP35 NUP37 NUP42 NUP43 NUP50 NUP54 NUP58 NUP62 NUP85 NUP88 NUP93 NUP98 PACS1 PAK2 POM121 POM121C PPIA PSIP1 PSMA1 PSM…
REACTOME_INFECTIOUS_DISEASE	SYSTEMATIC_NAME: M27548 ; PMID:	548.0	Down		0.000593101886623	0.011274138494	DESCRIPTION_BRIEF:Infectious diseaseDESCRIPTION_FULL:	AAAS ABI1 ABI2 ABL1 ACTB ACTG1 ACTR2 ACTR3 ADAM17 ADCY1 ADCY2 ADCY3 ADCY4 ADCY5 ADCY6 ADCY7 ADCY8 ADCY9 ADCYAP1 ADCYAP1R1 ADM ADM2 ADORA2A ADORA2B ADRB1 ADRB2 ADRB3 AHCYL1 ANTXR1 ANTXR2 AP1B1 AP1G1 AP1M1 AP1M2 AP1S1 AP1S2 AP1S3 AP2A1 AP2A2 AP2B1 AP2M1 AP2S1 APOBEC3G APP ARF1 ARPC1A ARPC1B ARPC2 ARPC3 ARPC4 ARPC5 ATP6V1H AVP AVPR2 B2M BAIAP2 BANF1 BRK1 BTK BTRC C3 C3AR1 CALCA CALCB CALCR CALCRL CA…
BIOCARTA_EOSINOPHILS_PATHWAY	SYSTEMATIC_NAME: M22048 ; PMID:	5.0	Down	BIOCARTA_IL5_PATHWAY	0.000611075729644	0.0114288290311	DESCRIPTION_BRIEF:The Role of Eosinophils in the Chemokine Network of AllergyDESCRIPTION_FULL:	CCL11 CCL5 CCR3 CSF2 HLA-DRA HLA-DRB1 HLA-DRB3 HLA-DRB4 HLA-DRB5 IL3 IL5
REACTOME_EARLY_PHASE_OF_HIV_LIFE_CYCLE	SYSTEMATIC_NAME: M4280 ; PMID:	14.0	Down		0.00062218020138	0.0114288290311	DESCRIPTION_BRIEF:Early Phase of HIV Life CycleDESCRIPTION_FULL:	BANF1 CCR5 CD4 CXCR4 FEN1 HMGA1 KPNA1 LIG1 LIG4 PPIA PSIP1 XRCC4 XRCC5 XRCC6
KEGG_PATHOGENIC_ESCHERICHIA_COLI_INFECTION	SYSTEMATIC_NAME: M2333 ; PMID:	45.0	Down		0.000622204158732	0.0114288290311	DESCRIPTION_BRIEF:Pathogenic Escherichia coli infectionDESCRIPTION_FULL:Eenteropathogenic E. coli (EPEC) and enterohemorrhagic E. coli (EHEC) are closely related pathogenic strains of Escherichia coli. The hallmark of EPEC/EHEC infections is induction of attaching and effacing (A/E) lesions that damage intestinal epithelial cells. The capacity to form A/E lesions is encoded mainly by the locus of…	ABL1 ACTB ACTG1 ARHGEF2 ARPC1A ARPC1B ARPC2 ARPC3 ARPC4 ARPC5 ARPC5L CD14 CDC42 CDH1 CLDN1 CTNNB1 CTTN EZR FYN HCLS1 ITGB1 KRT18 LY96 NCK1 NCK2 NCL OCLN PRKCA RHOA ROCK1 ROCK2 TLR4 TLR5 TUBA1A TUBA1B TUBA1C TUBA3C TUBA3D TUBA3E TUBA4A TUBA8 TUBAL3 TUBB TUBB1 TUBB2A TUBB2B TUBB3 TUBB4A TUBB4B TUBB6 TUBB7P TUBB8 WAS WASL YWHAQ YWHAZ
REACTOME_CELL_CYCLE	SYSTEMATIC_NAME: M543 ; PMID:	537.0	Down	REACTOME_CELL_CYCLE_MITOTIC	0.000622335867869	0.0114288290311	DESCRIPTION_BRIEF:Cell CycleDESCRIPTION_FULL:	AAAS ABL1 ABRAXAS1 ACD ACTR1A AHCTF1 AJUBA AKAP9 AKT1 AKT2 AKT3 ALMS1 ANAPC1 ANAPC10 ANAPC11 ANAPC15 ANAPC16 ANAPC2 ANAPC4 ANAPC5 ANAPC7 ANKLE2 ARPP19 ATM ATR ATRIP AURKA AURKB B9D2 BABAM1 BABAM2 BANF1 BARD1 BIRC5 BLM BLZF1 BORA BRCA1 BRCA2 BRCC3 BRIP1 BTRC BUB1 BUB1B BUB3 CABLES1 CC2D1B CCNA1 CCNA2 CCNB1 CCNB2 CCND1 CCND2 CCND3 CCNE1 CCNE2 CCNH CCP110 CDC14A CDC16 CDC20 CDC23 CDC25A CDC25B CDC25…
REACTOME_INTERLEUKIN_2_FAMILY_SIGNALING	SYSTEMATIC_NAME: M27392 ; PMID:	35.0	Down	REACTOME_INTERLEUKIN_3_INTERLEUKIN_5_AND_GM_CSF_SIGNALING REACTOME_INTERLEUKIN_RECEPTOR_SHC_SIGNALING	0.000651940239482	0.0118718865459	DESCRIPTION_BRIEF:Interleukin-2 family signalingDESCRIPTION_FULL:	CSF2 CSF2RA CSF2RB GAB2 GRB2 HAVCR2 IL15 IL15RA IL2 IL21 IL21R IL2RA IL2RB IL2RG IL3 IL3RA IL5 IL5RA IL9 IL9R INPP5D INPPL1 JAK1 JAK2 JAK3 LCK LGALS9 PIK3CA PIK3CB PIK3CD PIK3R1 PIK3R2 PIK3R3 PTK2B PTPN6 SHC1 SOS1 SOS2 STAT1 STAT3 STAT4 STAT5A STAT5B SYK
KEGG_TOLL_LIKE_RECEPTOR_SIGNALING_PATHWAY	SYSTEMATIC_NAME: M3261 ; PMID:	78.0	Down		0.000695655811294	0.0125623845256	DESCRIPTION_BRIEF:Toll-like receptor signaling pathwayDESCRIPTION_FULL:Specific families of pattern recognition receptors are responsible for detecting microbial pathogens and generating innate immune responses. Toll-like receptors (TLRs) are membrane-bound receptors identified as homologs of Toll in Drosophila. Mammalian TLRs are expressed on innate immune cells, such as macrophages and dendriti…	AC093012.1 AKT1 AKT2 AKT3 CASP8 CCL3 CCL4 CCL5 CD14 CD40 CD80 CD86 CHUK CTSK CXCL10 CXCL11 CXCL8 CXCL9 FADD FOS IFNA1 IFNA10 IFNA13 IFNA14 IFNA16 IFNA17 IFNA2 IFNA21 IFNA4 IFNA5 IFNA6 IFNA7 IFNA8 IFNAR1 IFNAR2 IFNB1 IKBKB IKBKE IKBKG IL12A IL12B IL1B IL6 IRAK1 IRF3 IRF5 IRF7 JUN LBP LY96 MAP2K1 MAP2K2 MAP2K3 MAP2K4 MAP2K6 MAP2K7 MAP3K7 MAP3K8 MAPK1 MAPK10 MAPK11 MAPK12 MAPK13 MAPK14 MAPK3 MAPK8 M…
GO_RENAL_SYSTEM_VASCULATURE_DEVELOPMENT	SYSTEMATIC_NAME: M14598 ; PMID:	20.0	Up		0.000702500349384	0.0125811426208	DESCRIPTION_BRIEF:The process whose specific outcome is the progression of vasculature of the renal system over time, from its formation to the mature structure. [GOC:dph, GOC:mtg_kidney_jan10, PMID:11891195]DESCRIPTION_FULL:	ACTA2 ANGPT1 ANGPT2 BMP4 BMP7 CD34 CFLAR EGR1 FOXC2 GPR4 HES1 IL6R MIR125A NOTCH1 NOTCH2 NOTCH3 NRP1 OSR1 PDGFB PDGFD PDGFRA PDGFRB PECAM1 PKD2 SERPINB7 TCF21 TEK WT1
REACTOME_FORMYL_PEPTIDE_RECEPTORS_BIND_FORMYL_PEPTIDES_AND_MANY_OTHER_LIGANDS	SYSTEMATIC_NAME: M27370 ; PMID:	6.0	Down		0.00073098189799	0.0129839161717	DESCRIPTION_BRIEF:Formyl peptide receptors bind formyl peptides and many other ligandsDESCRIPTION_FULL:	ANXA1 APP CCL23 FPR1 FPR2 FPR3 HEBP1 SAA1
REACTOME_INTERLEUKIN_1_PROCESSING	SYSTEMATIC_NAME: M27383 ; PMID:	6.0	Down		0.000752659877027	0.0132142734785	DESCRIPTION_BRIEF:Interleukin-1 processingDESCRIPTION_FULL:	CASP1 CTSG IL18 IL1A IL1B NFKB1 NFKB2 RELA
PID_BCR_5PATHWAY	SYSTEMATIC_NAME: M10 ; PMID: 18832364	63.0	Down	KEGG_B_CELL_RECEPTOR_SIGNALING_PATHWAY	0.000756146705736	0.0132142734785	DESCRIPTION_BRIEF:BCR signaling pathwayDESCRIPTION_FULL:	AKT1 BCL10 BCL2A1 BLNK BTK CAMK2G CARD11 CD19 CD22 CD72 CD79A CD79B CHUK CSK CSNK2A1 DAPP1 DOK1 ELK1 ETS1 FCGR2B FOS GRB2 HRAS IBTK IKBKB IKBKG JUN LYN MALT1 MAP2K1 MAP3K1 MAP3K7 MAP4K1 MAPK1 MAPK14 MAPK3 MAPK8 NFATC1 NFKB1 NFKBIA NFKBIB PAG1 PDPK1 PIK3CA PIK3R1 PLCG2 POU2F2 PPP3CA PPP3CB PPP3CC PTEN PTPN6 PTPRC RAC1 RAF1 RASA1 RELA SH3BP5 SHC1 SOS1 SYK TRAF6 VAV2
REACTOME_S_PHASE	SYSTEMATIC_NAME: M3158 ; PMID:	149.0	Down	REACTOME_MITOTIC_G1_PHASE_AND_G1_S_TRANSITION REACTOME_DNA_REPLICATION REACTOME_SWITCHING_OF_ORIGINS_TO_A_POST_REPLICATIVE_STATE	0.000786511674336	0.013517476239	DESCRIPTION_BRIEF:S PhaseDESCRIPTION_FULL:	AKT1 AKT2 AKT3 ANAPC1 ANAPC10 ANAPC11 ANAPC15 ANAPC16 ANAPC2 ANAPC4 ANAPC5 ANAPC7 CABLES1 CCNA1 CCNA2 CCND1 CCNE1 CCNE2 CCNH CDC16 CDC23 CDC25A CDC25B CDC26 CDC27 CDC45 CDC6 CDCA5 CDK2 CDK4 CDK7 CDKN1A CDKN1B CDT1 CKS1B CUL1 DNA2 E2F1 E2F4 E2F5 ESCO1 ESCO2 FEN1 FZR1 GINS1 GINS2 GINS3 GINS4 GSK3B LIG1 LIN37 LIN52 LIN54 LIN9 MAX MCM2 MCM3 MCM4 MCM5 MCM6 MCM7 MCM8 MNAT1 MYC ORC1 ORC2 ORC3 ORC4 ORC5 …
REACTOME_CYCLIN_A_CDK2_ASSOCIATED_EVENTS_AT_S_PHASE_ENTRY	SYSTEMATIC_NAME: M27674 ; PMID:	80.0	Down	REACTOME_APC_C_MEDIATED_DEGRADATION_OF_CELL_CYCLE_PROTEINS REACTOME_THE_ROLE_OF_GTSE1_IN_G2_M_PROGRESSION_AFTER_G2_CHECKPOINT REACTOME_ASSEMBLY_OF_THE_PRE_REPLICATIVE_COMPLEX REACTOME_DNA_REPLICATION_PRE_INITIATION REACTOME_DOWNSTREAM_SIGNALING_EVENTS_OF_B_CELL_RECEPTOR_BCR REACTOME_MITOTIC_G1_PHASE_AND_G1_S_TRANSITION REACTOME_APC_C_CDH1_MEDIATED_DEGRADATION_OF_CDC20_AND_OTHER_APC_C_CDH1_TARGETE…	0.000806445131713	0.013517476239	DESCRIPTION_BRIEF:Cyclin A:Cdk2-associated events at S phase entryDESCRIPTION_FULL:	AKT1 AKT2 AKT3 CABLES1 CCNA1 CCNA2 CCND1 CCNE1 CCNE2 CCNH CDC25A CDC25B CDK2 CDK4 CDK7 CDKN1A CDKN1B CKS1B CUL1 E2F1 E2F4 E2F5 FZR1 LIN37 LIN52 LIN54 LIN9 MAX MNAT1 MYC PSMA1 PSMA2 PSMA3 PSMA4 PSMA5 PSMA6 PSMA7 PSMB1 PSMB10 PSMB2 PSMB3 PSMB4 PSMB5 PSMB6 PSMB7 PSMB8 PSMB9 PSMC1 PSMC2 PSMC3 PSMC4 PSMC5 PSMC6 PSMD1 PSMD10 PSMD11 PSMD12 PSMD13 PSMD14 PSMD2 PSMD3 PSMD4 PSMD5 PSMD6 PSMD7 PSMD8 PSMD9 PS…
REACTOME_GENE_AND_PROTEIN_EXPRESSION_BY_JAK_STAT_SIGNALING_AFTER_INTERLEUKIN_12_STIMULATION	SYSTEMATIC_NAME: M27820 ; PMID:	32.0	Down	REACTOME_INTERLEUKIN_12_SIGNALING	0.000808987192175	0.013517476239	DESCRIPTION_BRIEF:Gene and protein expression by JAK-STAT signaling after Interleukin-12 stimulationDESCRIPTION_FULL:	AIP ANXA2 ARF1 BOLA2 BOLA2B CA1 CAPZA1 CDC42 CFL1 CNN2 GSTA2 GSTO1 HNRNPA2B1 HNRNPDL HNRNPF HSPA9 IFNG IL10 LCP1 LMNB1 MIF MSN MTAP PAK2 PDCD4 PITPNA PPIA PSME2 RALA RAP1B RPLP0 SERPINB2 SNRPA1 SOD1 SOD2 STAT4 TALDO1 TCP1
REACTOME_INFECTION_WITH_MYCOBACTERIUM_TUBERCULOSIS	SYSTEMATIC_NAME: M29816 ; PMID:	24.0	Down		0.000814495467049	0.013517476239	DESCRIPTION_BRIEF:Infection with Mycobacterium tuberculosisDESCRIPTION_FULL:	ATP6V1H B2M CORO1A CTSG DUSP16 ENO1 GSK3A HGS KPNA1 KPNB1 LTF MAPK1 MAPK3 MRC1 NOS2 PGK1 RAB5A RAB7A RNF213 RPS27A SFPQ TLR2 TRIM27 UBA52 UBB UBC VPS33B
KEGG_ALZHEIMERS_DISEASE	SYSTEMATIC_NAME: M16024 ; PMID:	126.0	Down	KEGG_OXIDATIVE_PHOSPHORYLATION KEGG_PARKINSONS_DISEASE	0.000816881986644	0.013517476239	DESCRIPTION_BRIEF:Alzheimer's diseaseDESCRIPTION_FULL:Alzheimer's disease (AD) is a chronic disorder that slowly destroys neurons and causes serious cognitive disability. AD is associated with senile plaques and neurofibrillary tangles (NFTs). Amyloid-beta (Abeta), a major component of senile plaques, has various pathological effects on cell and organelle function. The extracellular Abeta oligome…	ADAM10 ADAM17 APAF1 APBB1 APH1A APOE APP ATF6 ATP2A1 ATP2A2 ATP2A3 ATP5F1A ATP5F1B ATP5F1C ATP5F1D ATP5F1E ATP5MC1 ATP5MC1P5 ATP5MC2 ATP5MC3 ATP5PB ATP5PD ATP5PF ATP5PO BACE1 BACE2 BAD BID CACNA1C CACNA1D CACNA1F CACNA1S CALM1 CALM2 CALM3 CALML3 CALML5 CALML6 CAPN1 CAPN2 CASP3 CASP7 CASP8 CASP9 CDK5 CDK5R1 CHP1 CHP2 COX4I1 COX4I2 COX5A COX5B COX6A1 COX6A2 COX6B1 COX6B2 COX6C COX6CP3 COX7A1 COX7A2…
PID_GMCSF_PATHWAY	SYSTEMATIC_NAME: M22 ; PMID: 18832364	34.0	Down		0.00081702606503	0.013517476239	DESCRIPTION_BRIEF:GMCSF-mediated signaling eventsDESCRIPTION_FULL:	CCL2 CISH CSF2 CSF2RA CSF2RB FOS GAB2 GRB2 HRAS IKBKB IRF8 JAK2 KRAS LYN MAP2K1 MAP2K2 MAPK1 MAPK3 NRAS OSM PIK3CA PIK3R1 PIM1 PRKACA PRKACB PRKACG PTPN11 RAF1 SHC1 SOS1 STAT1 STAT3 STAT5A STAT5B SYK YWHAZ
REACTOME_THE_ROLE_OF_NEF_IN_HIV_1_REPLICATION_AND_DISEASE_PATHOGENESIS	SYSTEMATIC_NAME: M26998 ; PMID:	27.0	Down		0.000829818137769	0.013517476239	DESCRIPTION_BRIEF:The role of Nef in HIV-1 replication and disease pathogenesisDESCRIPTION_FULL:	AP1B1 AP1G1 AP1M1 AP1M2 AP1S1 AP1S2 AP1S3 AP2A1 AP2A2 AP2B1 AP2M1 AP2S1 ARF1 ATP6V1H B2M CD247 CD28 CD4 CD8B DOCK2 ELMO1 FYN HCK HLA-A LCK PACS1 PAK2 RAC1
REACTOME_TRIF_MEDIATED_PROGRAMMED_CELL_DEATH	SYSTEMATIC_NAME: M27192 ; PMID:	8.0	Down		0.000834233378054	0.013517476239	DESCRIPTION_BRIEF:TRIF-mediated programmed cell deathDESCRIPTION_FULL:	CASP8 CD14 FADD LY96 RIPK1 RIPK3 TICAM1 TICAM2 TLR4
REACTOME_RHO_GTPASES_ACTIVATE_NADPH_OXIDASES	SYSTEMATIC_NAME: M27553 ; PMID:	21.0	Down		0.000834865369983	0.013517476239	DESCRIPTION_BRIEF:RHO GTPases Activate NADPH OxidasesDESCRIPTION_FULL:	CYBA CYBB MAPK1 MAPK11 MAPK14 MAPK3 NCF1 NCF2 NCF4 NOX1 NOX3 NOXA1 NOXO1 PIK3C3 PIK3R4 PIN1 PRKCA PRKCB PRKCD PRKCZ RAC1 RAC2 S100A8 S100A9
REACTOME_TP53_REGULATES_METABOLIC_GENES	SYSTEMATIC_NAME: M27495 ; PMID:	80.0	Down		0.000835875318889	0.013517476239	DESCRIPTION_BRIEF:TP53 Regulates Metabolic GenesDESCRIPTION_FULL:	AGO1 AGO2 AGO3 AGO4 AKT1 AKT2 AKT3 COX11 COX14 COX16 COX18 COX20 COX4I1 COX5A COX5B COX6A1 COX6B1 COX6C COX7A2L COX7B COX7C COX8A CYCS DDIT4 G6PD GLS GLS2 GPI GPX2 GSR LAMTOR1 LAMTOR2 LAMTOR3 LAMTOR4 LAMTOR5 LRPPRC MLST8 MOV10 MT-CO1 MT-CO2 MT-CO3 MTOR NDUFA4 PRDX1 PRDX2 PRDX5 PRKAA1 PRKAA2 PRKAB1 PRKAB2 PRKAG1 PRKAG2 PRKAG3 PTEN RHEB RPTOR RRAGA RRAGB RRAGC RRAGD RRM2B SCO1 SCO2 SESN1 SESN2 SESN…
GO_CARDIAC_SEPTUM_DEVELOPMENT	SYSTEMATIC_NAME: M10373 ; PMID:	79.0	Up		0.00090222651374	0.0144824063354	DESCRIPTION_BRIEF:The progression of a cardiac septum over time, from its initial formation to the mature structure. [GOC:mtg_heart]DESCRIPTION_FULL:	ACVR1 ADAMTS6 ANK2 AP2B1 BMP4 BMP5 BMP7 BMPR1A BMPR2 CCN1 CHD7 CITED2 CPLANE1 CRELD1 DAND5 DCTN5 DHRS3 DNAH11 DNM2 ENG FGF8 FGFR2 FGFRL1 FRS2 FZD1 FZD2 GATA3 GATA4 GATA6 GJA5 HAND1 HECTD1 HEG1 HES1 HEY1 HEY2 HEYL ID2 ISL1 JAG1 LMO4 LRP2 LTBP1 LUZP1 MAML1 MATR3 MDM2 MDM4 MIR1-1 MIR1-2 MIR17HG MKS1 MSX2 MYH10 NDST1 NKX2-5 NOG NOS3 NOTCH1 NOTCH2 NPHP3 NPRL3 NRP1 NRP2 NSD2 PARVA PAX8 PCSK5 PDE2A PLXN…
BIOCARTA_CSK_PATHWAY	SYSTEMATIC_NAME: M6327 ; PMID:	18.0	Down	BIOCARTA_TCRA_PATHWAY	0.000919640697846	0.0146533925899	DESCRIPTION_BRIEF:Activation of Csk by cAMP-dependent Protein Kinase Inhibits Signaling through the T Cell ReceptorDESCRIPTION_FULL:Interaction of T cell receptor with specific antigen in the context of MHC II activates a signal transduction pathway that leads to T cell activation. In the T cell receptor signaling pathway, the src family kinases Lck and Fyn are activated to phosphorylate proteins…	ADCY1 CD247 CD3D CD3E CD3G CD4 CREBBP CSK HLA-DRA HLA-DRB1 HLA-DRB3 HLA-DRB4 HLA-DRB5 LCK PRKACB PRKACG PRKAR1A PRKAR1B PRKAR2A PRKAR2B PTPRC ZAP70
REACTOME_FCGR_ACTIVATION	SYSTEMATIC_NAME: M27108 ; PMID:	12.0	Down	REACTOME_INITIAL_TRIGGERING_OF_COMPLEMENT	0.00094436736989	0.0148570869342	DESCRIPTION_BRIEF:FCGR activationDESCRIPTION_FULL:	CD247 CD3G FCGR1A FCGR2A FCGR3A FGR FYN HCK IGHG1 IGHG2 IGHG4 IGHV1-2 IGHV1-46 IGHV1-69 IGHV2-5 IGHV2-70 IGHV3-11 IGHV3-13 IGHV3-23 IGHV3-30 IGHV3-33 IGHV3-48 IGHV3-53 IGHV3-7 IGHV4-34 IGHV4-39 IGHV4-59 IGKV1-12 IGKV1-16 IGKV1-17 IGKV1-33 IGKV1-39 IGKV1-5 IGKV1D-12 IGKV1D-16 IGKV1D-33 IGKV1D-39 IGKV2-28 IGKV2-30 IGKV2D-28 IGKV2D-30 IGKV2D-40 IGKV3-11 IGKV3-15 IGKV3-20 IGKV3D-20 IGKV4-1 IGKV5-2 IG…
PID_RAC1_PATHWAY	SYSTEMATIC_NAME: M278 ; PMID: 18832364	52.0	Down		0.000946136592949	0.0148570869342	DESCRIPTION_BRIEF:RAC1 signaling pathwayDESCRIPTION_FULL:	ABI1 ABI2 ACTR2 ACTR3 ARHGAP5 ARHGDIA ARPC1B ARPC2 ARPC3 ARPC4 ARPC5 ATF2 BAIAP2 BCAR1 BRK1 CDH1 CFL1 CRK CTNNA1 CTNNB1 CYBA CYBB CYFIP2 IQGAP1 IQGAP3 JUN LIMK1 MAP2K3 MAP2K4 MAP2K6 MAP2K7 MAP3K1 MAP3K11 MAPK14 MAPK8 MAPK9 NCF1 NCF2 NCKAP1 NOX1 NOXA1 NOXO1 PAK1 PAK2 PIP5K1A PIP5K1B PIP5K1C PLCB2 RAC1 RACGAP1 STAT3 STAT5A WASF1 WASF2
REACTOME_M_PHASE	SYSTEMATIC_NAME: M27662 ; PMID:	325.0	Down	REACTOME_MITOTIC_METAPHASE_AND_ANAPHASE REACTOME_CELL_CYCLE_MITOTIC REACTOME_CELL_CYCLE	0.000967929299996	0.0150899481517	DESCRIPTION_BRIEF:M PhaseDESCRIPTION_FULL:	AAAS ACTR1A AHCTF1 AKAP9 ALMS1 ANAPC1 ANAPC10 ANAPC11 ANAPC15 ANAPC16 ANAPC2 ANAPC4 ANAPC5 ANAPC7 ANKLE2 ARPP19 AURKB B9D2 BANF1 BIRC5 BLZF1 BUB1 BUB1B BUB3 CC2D1B CCNB1 CCNB2 CCP110 CDC16 CDC20 CDC23 CDC26 CDC27 CDCA5 CDCA8 CDK1 CDK5RAP2 CENPA CENPC CENPE CENPF CENPH CENPI CENPJ CENPK CENPL CENPM CENPN CENPO CENPP CENPQ CENPS CENPT CENPU CEP131 CEP135 CEP152 CEP164 CEP192 CEP250 CEP290 CEP41 CEP…
REACTOME_SIGNALING_BY_NOTCH4	SYSTEMATIC_NAME: M594 ; PMID:	78.0	Down	REACTOME_APC_C_MEDIATED_DEGRADATION_OF_CELL_CYCLE_PROTEINS REACTOME_THE_ROLE_OF_GTSE1_IN_G2_M_PROGRESSION_AFTER_G2_CHECKPOINT REACTOME_ASSEMBLY_OF_THE_PRE_REPLICATIVE_COMPLEX REACTOME_DNA_REPLICATION_PRE_INITIATION REACTOME_DOWNSTREAM_SIGNALING_EVENTS_OF_B_CELL_RECEPTOR_BCR REACTOME_APC_C_CDH1_MEDIATED_DEGRADATION_OF_CDC20_AND_OTHER_APC_C_CDH1_TARGETED_PROTEINS_IN_LATE_MITOSIS_EARLY_G1 REACTOME_C…	0.00098043501083	0.0151757333462	DESCRIPTION_BRIEF:Signaling by NOTCH4DESCRIPTION_FULL:	ACTA2 ADAM10 AKT1 APH1A APH1B CREBBP CUL1 DLL4 EP300 FBXW7 FLT4 HES1 HES5 HEY1 HEY2 JAG1 KAT2A KAT2B MAML1 MAML2 MAML3 MAMLD1 NCSTN NOTCH1 NOTCH2 NOTCH4 PSEN1 PSEN2 PSENEN PSMA1 PSMA2 PSMA3 PSMA4 PSMA5 PSMA6 PSMA7 PSMB1 PSMB10 PSMB2 PSMB3 PSMB4 PSMB5 PSMB6 PSMB7 PSMB8 PSMB9 PSMC1 PSMC2 PSMC3 PSMC4 PSMC5 PSMC6 PSMD1 PSMD10 PSMD11 PSMD12 PSMD13 PSMD14 PSMD2 PSMD3 PSMD4 PSMD5 PSMD6 PSMD7 PSMD8 PSMD9…
REACTOME_INSULIN_RECEPTOR_RECYCLING	SYSTEMATIC_NAME: M506 ; PMID:	18.0	Down	REACTOME_ROS_AND_RNS_PRODUCTION_IN_PHAGOCYTES	0.000994821984028	0.0152830978468	DESCRIPTION_BRIEF:Insulin receptor recyclingDESCRIPTION_FULL:	ATP6AP1 ATP6V0A1 ATP6V0A2 ATP6V0A4 ATP6V0B ATP6V0C ATP6V0D1 ATP6V0D2 ATP6V0E1 ATP6V0E2 ATP6V1A ATP6V1B1 ATP6V1B2 ATP6V1C1 ATP6V1C2 ATP6V1D ATP6V1E1 ATP6V1E2 ATP6V1F ATP6V1G1 ATP6V1G2 ATP6V1G3 ATP6V1H INS INSR TCIRG1
REACTOME_PEPTIDE_LIGAND_BINDING_RECEPTORS	SYSTEMATIC_NAME: M12289 ; PMID:	70.0	Down	REACTOME_CLASS_A_1_RHODOPSIN_LIKE_RECEPTORS	0.00100147664709	0.0152830978468	DESCRIPTION_BRIEF:Peptide ligand-binding receptorsDESCRIPTION_FULL:	ACKR1 ACKR2 ACKR3 ACKR4 AGT AGTR1 AGTR2 ANXA1 APLN APLNR APP AVP AVPR1A AVPR1B AVPR2 BDKRB1 BDKRB2 BRS3 C3 C3AR1 C5 C5AR1 C5AR2 CCK CCKAR CCKBR CCL1 CCL11 CCL13 CCL16 CCL17 CCL19 CCL2 CCL20 CCL21 CCL22 CCL23 CCL25 CCL27 CCL28 CCL3 CCL3L1 CCL3L3 CCL4 CCL5 CCL7 CCR1 CCR10 CCR2 CCR3 CCR4 CCR5 CCR6 CCR7 CCR8 CCR9 CCRL2 CORT CX3CL1 CX3CR1 CXCL1 CXCL10 CXCL11 CXCL12 CXCL13 CXCL16 CXCL2 CXCL3 CXCL5 CXCL…
BIOCARTA_NO2IL12_PATHWAY	SYSTEMATIC_NAME: M6231 ; PMID:	14.0	Down		0.00101041011476	0.0153033379946	DESCRIPTION_BRIEF:NO2-dependent IL 12 Pathway in NK cellsDESCRIPTION_FULL:Macrophages and NK cells help provide innate immunity against infection by intracellular parasites and communicate with each other to regulate this process. When stimulated, macrophages secrete the cytokine IL-12 that is essential for activation of the cytotoxic activity of natural killer (NK) cells. IL-12 stimulates this N…	CCR5 CD2 CD247 CD3D CD3E CD3G CD4 CXCR3 IFNG IL12RB1 IL12RB2 JAK2 LILRB1 NOS2 STAT4 TYK2
REACTOME_SCF_SKP2_MEDIATED_DEGRADATION_OF_P27_P21	SYSTEMATIC_NAME: M27057 ; PMID:	55.0	Down	REACTOME_APC_C_MEDIATED_DEGRADATION_OF_CELL_CYCLE_PROTEINS REACTOME_THE_ROLE_OF_GTSE1_IN_G2_M_PROGRESSION_AFTER_G2_CHECKPOINT REACTOME_ASSEMBLY_OF_THE_PRE_REPLICATIVE_COMPLEX REACTOME_DNA_REPLICATION_PRE_INITIATION REACTOME_DOWNSTREAM_SIGNALING_EVENTS_OF_B_CELL_RECEPTOR_BCR REACTOME_APC_C_CDH1_MEDIATED_DEGRADATION_OF_CDC20_AND_OTHER_APC_C_CDH1_TARGETED_PROTEINS_IN_LATE_MITOSIS_EARLY_G1 REACTOME_C…	0.00101692693642	0.0153033379946	DESCRIPTION_BRIEF:SCF(Skp2)-mediated degradation of p27/p21DESCRIPTION_FULL:	CCNA1 CCNA2 CCND1 CCNE1 CCNE2 CDK2 CDK4 CDKN1A CDKN1B CKS1B CUL1 PSMA1 PSMA2 PSMA3 PSMA4 PSMA5 PSMA6 PSMA7 PSMB1 PSMB10 PSMB2 PSMB3 PSMB4 PSMB5 PSMB6 PSMB7 PSMB8 PSMB9 PSMC1 PSMC2 PSMC3 PSMC4 PSMC5 PSMC6 PSMD1 PSMD10 PSMD11 PSMD12 PSMD13 PSMD14 PSMD2 PSMD3 PSMD4 PSMD5 PSMD6 PSMD7 PSMD8 PSMD9 PSME1 PSME2 PSME3 PSMF1 PTK6 RPS27A SEM1 SKP1 SKP2 UBA52 UBB UBC
REACTOME_INTERLEUKIN_2_SIGNALING	SYSTEMATIC_NAME: M27893 ; PMID:	10.0	Down		0.0010510423293	0.0157076463971	DESCRIPTION_BRIEF:Interleukin-2 signalingDESCRIPTION_FULL:	IL2 IL2RA IL2RB IL2RG JAK1 JAK3 LCK PTK2B SHC1 STAT5A STAT5B SYK
REACTOME_INFLAMMASOMES	SYSTEMATIC_NAME: M1072 ; PMID:	20.0	Down		0.00113882604696	0.0169029866011	DESCRIPTION_BRIEF:InflammasomesDESCRIPTION_FULL:	AIM2 APP BCL2 BCL2L1 CASP1 HSP90AB1 MEFV NFKB1 NFKB2 NLRC4 NLRP1 NLRP3 P2RX7 PANX1 PSTPIP1 PYCARD RELA SUGT1 TXN TXNIP
PID_IL8_CXCR2_PATHWAY	SYSTEMATIC_NAME: M210 ; PMID: 18832364	32.0	Down		0.00117019216585	0.0171647356966	DESCRIPTION_BRIEF:IL8- and CXCR2-mediated signaling eventsDESCRIPTION_FULL:	AKT1 ARRB1 ARRB2 CBL CXCL8 CXCR2 DNM1 DOCK2 ELMO1 FGR GNA14 GNA15 GNAI2 GNB1 GNG2 HCK LYN PDPK1 PIK3CG PIK3R6 PLCB1 PLCB2 PLCB3 PLD2 PPP2CA PPP2R1A PRKCA PRKCB PRKCG RAB11A RAB5A RAB7A RAC2 VASP
REACTOME_ERYTHROPOIETIN_ACTIVATES_PHOSPHOINOSITIDE_3_KINASE_PI3K	SYSTEMATIC_NAME: M27905 ; PMID:	11.0	Down		0.00117230313018	0.0171647356966	DESCRIPTION_BRIEF:Erythropoietin activates Phosphoinositide-3-kinase (PI3K)DESCRIPTION_FULL:	EPO EPOR GAB1 IRS2 JAK2 LYN PIK3CA PIK3CB PIK3CD PIK3CG PIK3R1 PIK3R5
GO_KIDNEY_MORPHOGENESIS	SYSTEMATIC_NAME: M15599 ; PMID:	50.0	Up	GO_KIDNEY_EPITHELIUM_DEVELOPMENT	0.00119002496326	0.0173072758079	DESCRIPTION_BRIEF:Morphogenesis of a kidney. A kidney is an organ that filters the blood and excretes the end products of body metabolism in the form of urine. [GOC:dph, GOC:mtg_kidney_jan10]DESCRIPTION_FULL:	ADAMTS16 AGT AGTR2 AHI1 BASP1 BCL2 BMP2 BMP4 BMP7 CALB1 CITED1 CTNNB1 CTNNBIP1 DCHS1 DLG1 EYA1 FAT4 FGF1 FGF10 FGF2 FGF8 FMN1 FOXD1 FOXJ1 FRAS1 GATA3 GCNT1 GCNT3 GCNT4 GDNF GLI3 GPC3 GREB1L GREM1 GZF1 HES1 HES5 HNF1B HOXA11 HOXB7 HOXD11 ILK IRX1 IRX2 IRX3 KIF26B KLHL3 LAMA5 LGR4 LHX1 LIF LRRK2 LZTS2 MAGED1 MYC NOG NPHP3 NPNT OSR1 PAX2 PAX8 PBX1 PDGFRB PGF PKD1 PKD2 PRKX PTCH1 SALL1 SHH SIX1 SIX2 …
PID_WNT_SIGNALING_PATHWAY	SYSTEMATIC_NAME: M77 ; PMID: 18832364	14.0	Up		0.00123733059023	0.0178753025936	DESCRIPTION_BRIEF:Wnt signaling networkDESCRIPTION_FULL:	ATP6AP2 CTHRC1 DKK1 FZD1 FZD10 FZD2 FZD4 FZD5 FZD6 FZD7 FZD8 FZD9 IGFBP4 KREMEN1 KREMEN2 LRP5 LRP6 ROR2 RSPO1 RYK WIF1 WNT1 WNT2 WNT3 WNT3A WNT5A WNT7A WNT7B
REACTOME_CELLULAR_RESPONSES_TO_EXTERNAL_STIMULI	SYSTEMATIC_NAME: M27827 ; PMID:	471.0	Down		0.00128484853877	0.018438852871	DESCRIPTION_BRIEF:Cellular responses to external stimuliDESCRIPTION_FULL:	AAAS ACD ACTR10 ACTR1A AGO1 AGO3 AGO4 AJUBA AKT1S1 ANAPC1 ANAPC10 ANAPC11 ANAPC15 ANAPC16 ANAPC2 ANAPC4 ANAPC5 ANAPC7 AQP8 AR ARNT ASF1A ASNS ATF2 ATF3 ATF4 ATF5 ATM ATOX1 ATP6V0B ATP6V0C ATP6V0D1 ATP6V0D2 ATP6V0E1 ATP6V0E2 ATP6V1A ATP6V1B1 ATP6V1B2 ATP6V1C1 ATP6V1C2 ATP6V1D ATP6V1E1 ATP6V1E2 ATP6V1F ATP6V1G1 ATP6V1G2 ATP6V1G3 ATP6V1H ATP7A ATR BAG1 BAG2 BAG3 BAG4 BAG5 BMI1 BMT2 C12orf66 CA9 CABI…
REACTOME_NON_INTEGRIN_MEMBRANE_ECM_INTERACTIONS	SYSTEMATIC_NAME: M27218 ; PMID:	47.0	Up		0.00132120329216	0.0188358390402	DESCRIPTION_BRIEF:Non-integrin membrane-ECM interactionsDESCRIPTION_FULL:	ACTN1 AGRN CASK COL10A1 COL11A1 COL11A2 COL1A1 COL1A2 COL2A1 COL3A1 COL4A1 COL4A2 COL4A3 COL4A4 COL4A5 COL4A6 COL5A1 COL5A2 COL5A3 DAG1 DDR1 DDR2 DMD FGF2 FN1 HSPG2 ITGA2 ITGA6 ITGAV ITGB1 ITGB3 ITGB4 ITGB5 LAMA1 LAMA2 LAMA3 LAMA4 LAMA5 LAMB1 LAMB2 LAMB3 LAMC1 LAMC2 LAMC3 NRXN1 NTN4 PDGFA PDGFB PRKCA SDC1 SDC2 SDC3 SDC4 TGFB1 THBS1 TNC TRAPPC4 TTR VTN
PID_ANTHRAX_PATHWAY	SYSTEMATIC_NAME: M267 ; PMID: 18832364	16.0	Down		0.00133665818758	0.0188839167474	DESCRIPTION_BRIEF:Cellular roles of Anthrax toxinDESCRIPTION_FULL:	ANTXR1 ANTXR2 CASP1 DEFA1 IL18 IL1B MAP2K1 MAP2K2 MAP2K3 MAP2K4 MAP2K6 MAP2K7 MAPK1 MAPK3 NLRP1 PGR TNF VCAM1
REACTOME_ALTERNATIVE_COMPLEMENT_ACTIVATION	SYSTEMATIC_NAME: M27024 ; PMID:	5.0	Down		0.00134200423585	0.0188839167474	DESCRIPTION_BRIEF:Alternative complement activationDESCRIPTION_FULL:	C3 CFB CFD CFP GZMM
REACTOME_ABC_FAMILY_PROTEINS_MEDIATED_TRANSPORT	SYSTEMATIC_NAME: M758 ; PMID:	84.0	Down		0.00135561027133	0.0189523061804	DESCRIPTION_BRIEF:ABC-family proteins mediated transportDESCRIPTION_FULL:	ABCA10 ABCA12 ABCA2 ABCA3 ABCA4 ABCA5 ABCA6 ABCA7 ABCA8 ABCA9 ABCB1 ABCB10 ABCB4 ABCB5 ABCB6 ABCB7 ABCB8 ABCB9 ABCC1 ABCC10 ABCC11 ABCC2 ABCC3 ABCC4 ABCC5 ABCC6 ABCC9 ABCD1 ABCD2 ABCD3 ABCF1 ABCG1 ABCG4 ABCG5 ABCG8 APOA1 CFTR DERL1 DERL2 DERL3 EIF2S1 EIF2S2 EIF2S3 ERLEC1 ERLIN1 ERLIN2 KCNJ11 OS9 PEX19 PEX3 PSMA1 PSMA2 PSMA3 PSMA4 PSMA5 PSMA6 PSMA7 PSMA8 PSMB1 PSMB10 PSMB11 PSMB2 PSMB3 PSMB4 PSMB5…
REACTOME_DEGRADATION_OF_AXIN	SYSTEMATIC_NAME: M27398 ; PMID:	52.0	Down	REACTOME_APC_C_MEDIATED_DEGRADATION_OF_CELL_CYCLE_PROTEINS REACTOME_THE_ROLE_OF_GTSE1_IN_G2_M_PROGRESSION_AFTER_G2_CHECKPOINT REACTOME_ASSEMBLY_OF_THE_PRE_REPLICATIVE_COMPLEX REACTOME_DNA_REPLICATION_PRE_INITIATION REACTOME_DOWNSTREAM_SIGNALING_EVENTS_OF_B_CELL_RECEPTOR_BCR REACTOME_APC_C_CDH1_MEDIATED_DEGRADATION_OF_CDC20_AND_OTHER_APC_C_CDH1_TARGETED_PROTEINS_IN_LATE_MITOSIS_EARLY_G1 REACTOME_C…	0.00136559329164	0.0189694914294	DESCRIPTION_BRIEF:Degradation of AXINDESCRIPTION_FULL:	AXIN1 AXIN2 PSMA1 PSMA2 PSMA3 PSMA4 PSMA5 PSMA6 PSMA7 PSMA8 PSMB1 PSMB10 PSMB11 PSMB2 PSMB3 PSMB4 PSMB5 PSMB6 PSMB7 PSMB8 PSMB9 PSMC1 PSMC2 PSMC3 PSMC4 PSMC5 PSMC6 PSMD1 PSMD10 PSMD11 PSMD12 PSMD13 PSMD14 PSMD2 PSMD3 PSMD4 PSMD5 PSMD6 PSMD7 PSMD8 PSMD9 PSME1 PSME2 PSME3 PSME4 PSMF1 RNF146 RPS27A SEM1 SMURF2 TNKS TNKS2 UBA52 UBB UBC
REACTOME_DEFECTIVE_CFTR_CAUSES_CYSTIC_FIBROSIS	SYSTEMATIC_NAME: M27563 ; PMID:	56.0	Down	REACTOME_APC_C_MEDIATED_DEGRADATION_OF_CELL_CYCLE_PROTEINS REACTOME_THE_ROLE_OF_GTSE1_IN_G2_M_PROGRESSION_AFTER_G2_CHECKPOINT REACTOME_ASSEMBLY_OF_THE_PRE_REPLICATIVE_COMPLEX REACTOME_DNA_REPLICATION_PRE_INITIATION REACTOME_DOWNSTREAM_SIGNALING_EVENTS_OF_B_CELL_RECEPTOR_BCR REACTOME_APC_C_CDH1_MEDIATED_DEGRADATION_OF_CDC20_AND_OTHER_APC_C_CDH1_TARGETED_PROTEINS_IN_LATE_MITOSIS_EARLY_G1 REACTOME_C…	0.00140333103354	0.0193695436286	DESCRIPTION_BRIEF:Defective CFTR causes cystic fibrosisDESCRIPTION_FULL:	CFTR DERL1 DERL2 DERL3 ERLEC1 ERLIN1 ERLIN2 OS9 PSMA1 PSMA2 PSMA3 PSMA4 PSMA5 PSMA6 PSMA7 PSMA8 PSMB1 PSMB10 PSMB11 PSMB2 PSMB3 PSMB4 PSMB5 PSMB6 PSMB7 PSMB8 PSMB9 PSMC1 PSMC2 PSMC3 PSMC4 PSMC5 PSMC6 PSMD1 PSMD10 PSMD11 PSMD12 PSMD13 PSMD14 PSMD2 PSMD3 PSMD4 PSMD5 PSMD6 PSMD7 PSMD8 PSMD9 PSME1 PSME2 PSME3 PSME4 PSMF1 RNF185 RNF5 RPS27A SEL1L SEM1 UBA52 UBB UBC VCP
PID_P73PATHWAY	SYSTEMATIC_NAME: M19 ; PMID: 18832364	63.0	Down		0.0014468063861	0.0198432242955	DESCRIPTION_BRIEF:p73 transcription factor networkDESCRIPTION_FULL:	ABL1 ADA AEN AFP BAK1 BAX BBC3 BCL2L11 BIN1 BRCA2 BUB1 BUB3 CASP2 CCNA2 CCNB1 CCNE2 CDK1 CDK2 CDK6 CDKN1A CHEK1 CLCA2 DCP1B DEDD EP300 FAS FASN FBXO45 FLOT2 FOXO3 GATA1 GDF15 GRAMD4 HAGH HEY2 HSF1 IL1RAP IL4R ITCH JAG2 JAK1 KAT5 MAPK11 MAPK14 MDM2 MYC NDUFS2 NEDD4L NSG1 NTRK1 PEA15 PFDN5 PIN1 PLK1 PLK3 PLPP1 PML PRKACB RACK1 RAD51 RB1 RCHY1 RELA RNF43 S100A2 SERPINA1 SERPINE1 SFN SIRT1 SP1 TP53AI…
REACTOME_TNFR2_NON_CANONICAL_NF_KB_PATHWAY	SYSTEMATIC_NAME: M27552 ; PMID:	83.0	Down	REACTOME_APC_C_MEDIATED_DEGRADATION_OF_CELL_CYCLE_PROTEINS REACTOME_CLEC7A_DECTIN_1_SIGNALING REACTOME_DOWNSTREAM_SIGNALING_EVENTS_OF_B_CELL_RECEPTOR_BCR REACTOME_INTERLEUKIN_1_SIGNALING REACTOME_DECTIN_1_MEDIATED_NONCANONICAL_NF_KB_SIGNALING REACTOME_ORC1_REMOVAL_FROM_CHROMATIN REACTOME_SWITCHING_OF_ORIGINS_TO_A_POST_REPLICATIVE_STATE REACTOME_DEGRADATION_OF_GLI1_BY_THE_PROTEASOME	0.00147414750201	0.0200910543198	DESCRIPTION_BRIEF:TNFR2 non-canonical NF-kB pathwayDESCRIPTION_FULL:	BIRC2 BIRC3 BTRC CD27 CD40 CD40LG CD70 CHUK CUL1 EDA EDA2R EDAR EDARADD FASLG FBXW11 LTA LTB LTBR MAP3K14 NFKB2 PSMA1 PSMA2 PSMA3 PSMA4 PSMA5 PSMA6 PSMA7 PSMA8 PSMB1 PSMB10 PSMB11 PSMB2 PSMB3 PSMB4 PSMB5 PSMB6 PSMB7 PSMB8 PSMB9 PSMC1 PSMC2 PSMC3 PSMC4 PSMC5 PSMC6 PSMD1 PSMD10 PSMD11 PSMD12 PSMD13 PSMD14 PSMD2 PSMD3 PSMD4 PSMD5 PSMD6 PSMD7 PSMD8 PSMD9 PSME1 PSME2 PSME3 PSME4 PSMF1 RELB RPS27A SEM1…
REACTOME_RESOLUTION_OF_SISTER_CHROMATID_COHESION	SYSTEMATIC_NAME: M27181 ; PMID:	103.0	Down	REACTOME_MITOTIC_METAPHASE_AND_ANAPHASE REACTOME_SEPARATION_OF_SISTER_CHROMATIDS	0.00150786443255	0.0204221389084	DESCRIPTION_BRIEF:Resolution of Sister Chromatid CohesionDESCRIPTION_FULL:	AHCTF1 AURKB B9D2 BIRC5 BUB1 BUB1B BUB3 CCNB1 CCNB2 CDC20 CDCA5 CDCA8 CDK1 CENPA CENPC CENPE CENPF CENPH CENPI CENPK CENPL CENPM CENPN CENPO CENPP CENPQ CENPS CENPT CENPU CKAP5 CLASP1 CLASP2 CLIP1 DSN1 DYNC1H1 DYNC1I1 DYNC1I2 DYNC1LI1 DYNC1LI2 DYNLL1 DYNLL2 ERCC6L HDAC8 INCENP ITGB3BP KIF18A KIF2A KIF2B KIF2C KNL1 KNTC1 MAD1L1 MAD2L1 MAPRE1 MIS12 NDC80 NDE1 NDEL1 NSL1 NUDC NUF2 NUP107 NUP133 NUP1…
GO_RENAL_SYSTEM_DEVELOPMENT	SYSTEMATIC_NAME: M24535 ; PMID:	197.0	Up		0.00153608185412	0.0206725242348	DESCRIPTION_BRIEF:The process whose specific outcome is the progression of the renal system over time, from its formation to the mature structure. The renal system maintains fluid balance and contributes to electrolyte balance, acid/base balance, and disposal of nitrogenous waste products. In humans, the renal system comprises a pair of kidneys, a pair of ureters, urinary bladder, urethra, sphinc…	ACAT1 ACE ACTA2 ACVR2B ADAMTS1 ADAMTS16 ADIPOQ AGT AGTR1 AGTR2 AHI1 AKR1B1 ALDH1A2 AMER1 ANGPT1 ANGPT2 ANHX APAF1 APH1A AQP11 AQP2 ARG2 ARID5B ARL3 ASS1 BAG6 BASP1 BAX BCL2 BCL2L11 BMP2 BMP4 BMP6 BMP7 BMPER C1GALT1 CA2 CALB1 CASP9 CAT CD24 CD34 CDKN1C CENPF CEP290 CEP55 CER1 CFLAR CITED1 COL4A1 COL4A3 COL4A4 CPLANE1 CRLF1 CTNNB1 CTNNBIP1 CTSH CXCR2 CYP26A1 CYP26B1 DACT2 DCHS1 DCN DLG1 DLG5 DLL1 E…
REACTOME_PHOSPHORYLATION_OF_EMI1	SYSTEMATIC_NAME: M27035 ; PMID:	6.0	Down		0.00154543097648	0.0206725242348	DESCRIPTION_BRIEF:Phosphorylation of Emi1DESCRIPTION_FULL:	CCNB1 CDC20 CDK1 FBXO5 FZR1 PLK1
REACTOME_ACTIVATION_OF_SMO	SYSTEMATIC_NAME: M27500 ; PMID:	14.0	Up		0.00158513382185	0.021073527558	DESCRIPTION_BRIEF:Activation of SMODESCRIPTION_FULL:	ARRB1 ARRB2 BOC CDON CSNK1A1 DHH EFCAB7 EVC EVC2 GAS1 GAS8 GRK2 IHH IQCE KIF3A PTCH1 SHH SMO
REACTOME_MYD88_INDEPENDENT_TLR4_CASCADE	SYSTEMATIC_NAME: M29565 ; PMID:	95.0	Down	REACTOME_TOLL_LIKE_RECEPTOR_CASCADES REACTOME_TOLL_LIKE_RECEPTOR_4_TLR4_CASCADE	0.0016256089438	0.0214798450075	DESCRIPTION_BRIEF:MyD88-independent TLR4 cascade DESCRIPTION_FULL:	AGER APP ATF1 ATF2 BIRC2 BIRC3 BTRC CASP8 CD14 CHUK CREB1 CUL1 DUSP3 DUSP4 DUSP6 DUSP7 ELK1 FADD FBXW11 FOS HMGB1 IKBKB IKBKE IKBKG IRAK1 IRAK2 IRF3 IRF7 JUN LY96 MAP2K1 MAP2K3 MAP2K4 MAP2K6 MAP2K7 MAP3K7 MAP3K8 MAPK1 MAPK10 MAPK11 MAPK14 MAPK3 MAPK7 MAPK8 MAPK9 MAPKAPK2 MAPKAPK3 MEF2A MEF2C NFKB1 NFKB2 NFKBIA NFKBIB NKIRAS1 NKIRAS2 NOD1 NOD2 PPP2CA PPP2CB PPP2R1A PPP2R1B PPP2R5D PTPN11 RELA RIPK…
GO_METANEPHROS_DEVELOPMENT	SYSTEMATIC_NAME: M10490 ; PMID:	48.0	Up	GO_KIDNEY_MORPHOGENESIS	0.00164774891088	0.0216404356962	DESCRIPTION_BRIEF:The process whose specific outcome is the progression of the metanephros over time, from its formation to the mature structure. In mammals, the metanephros is the excretory organ of the fetus, which develops into the mature kidney and is formed from the rear portion of the nephrogenic cord. The metanephros is an endocrine and metabolic organ that filters the blood and excretes t…	ACAT1 ADIPOQ AGTR2 AKR1B1 APH1A AQP2 BASP1 BCL2 BMP4 BMP7 CALB1 CD34 CITED1 CTNNB1 CTSH CXCR2 DLG5 EGR1 EYA1 FAT4 FBN1 FGF10 FGF8 FMN1 FOXC2 FOXD1 FOXJ1 FRAS1 GATA3 GDF11 GDNF GLI3 GPC3 GREB1L GREM1 HES1 HES5 HNF1B HOXA11 HOXC11 ID2 ID3 IRX1 IRX2 IRX3 ITGA8 KIF26B LAMB2 LGR4 LHX1 LIF MYC NF1 NIPBL NKX3-1 NPHS2 OSR1 OSR2 PAX2 PAX8 PDGFA PDGFB PDGFRA PDGFRB PKD1 PKD2 POU3F3 PTCH1 RDH10 RET ROBO2 SA…
REACTOME_NEF_MEDIATES_DOWN_MODULATION_OF_CELL_SURFACE_RECEPTORS_BY_RECRUITING_THEM_TO_CLATHRIN_ADAPTERS	SYSTEMATIC_NAME: M12347 ; PMID:	20.0	Down	REACTOME_THE_ROLE_OF_NEF_IN_HIV_1_REPLICATION_AND_DISEASE_PATHOGENESIS	0.00168516117112	0.0219984593844	DESCRIPTION_BRIEF:Nef-mediates down modulation of cell surface receptors by recruiting them to clathrin adaptersDESCRIPTION_FULL:	AP1B1 AP1G1 AP1M1 AP1M2 AP1S1 AP1S2 AP1S3 AP2A1 AP2A2 AP2B1 AP2M1 AP2S1 ARF1 ATP6V1H B2M CD28 CD4 CD8B HLA-A LCK PACS1
REACTOME_REGULATION_OF_MRNA_STABILITY_BY_PROTEINS_THAT_BIND_AU_RICH_ELEMENTS	SYSTEMATIC_NAME: M944 ; PMID:	84.0	Down	REACTOME_APC_C_MEDIATED_DEGRADATION_OF_CELL_CYCLE_PROTEINS REACTOME_THE_ROLE_OF_GTSE1_IN_G2_M_PROGRESSION_AFTER_G2_CHECKPOINT REACTOME_ASSEMBLY_OF_THE_PRE_REPLICATIVE_COMPLEX REACTOME_CLEC7A_DECTIN_1_SIGNALING REACTOME_DNA_REPLICATION_PRE_INITIATION REACTOME_DOWNSTREAM_SIGNALING_EVENTS_OF_B_CELL_RECEPTOR_BCR REACTOME_APC_C_CDH1_MEDIATED_DEGRADATION_OF_CDC20_AND_OTHER_APC_C_CDH1_TARGETED_PROTEINS_…	0.00170754928469	0.0221572413169	DESCRIPTION_BRIEF:Regulation of mRNA stability by proteins that bind AU-rich elementsDESCRIPTION_FULL:	AKT1 ANP32A DCP1A DCP2 DIS3 EIF4G1 ELAVL1 EXOSC1 EXOSC2 EXOSC3 EXOSC4 EXOSC5 EXOSC6 EXOSC7 EXOSC8 EXOSC9 HNRNPD HSPA1A HSPA8 HSPB1 KHSRP MAPK11 MAPK14 MAPKAPK2 NUP214 PABPC1 PARN PRKCA PRKCD PSMA1 PSMA2 PSMA3 PSMA4 PSMA5 PSMA6 PSMA7 PSMA8 PSMB1 PSMB10 PSMB11 PSMB2 PSMB3 PSMB4 PSMB5 PSMB6 PSMB7 PSMB8 PSMB9 PSMC1 PSMC2 PSMC3 PSMC4 PSMC5 PSMC6 PSMD1 PSMD10 PSMD11 PSMD12 PSMD13 PSMD14 PSMD2 PSMD3 PSM…
REACTOME_TRANSFERRIN_ENDOCYTOSIS_AND_RECYCLING	SYSTEMATIC_NAME: M991 ; PMID:	24.0	Down	REACTOME_ROS_AND_RNS_PRODUCTION_IN_PHAGOCYTES REACTOME_INSULIN_RECEPTOR_RECYCLING	0.00177110107142	0.0228450953676	DESCRIPTION_BRIEF:Transferrin endocytosis and recyclingDESCRIPTION_FULL:	ATP6AP1 ATP6V0A1 ATP6V0A2 ATP6V0A4 ATP6V0B ATP6V0C ATP6V0D1 ATP6V0D2 ATP6V0E1 ATP6V0E2 ATP6V1A ATP6V1B1 ATP6V1B2 ATP6V1C1 ATP6V1C2 ATP6V1D ATP6V1E1 ATP6V1E2 ATP6V1F ATP6V1G1 ATP6V1G2 ATP6V1G3 ATP6V1H HFE MCOLN1 STEAP2 STEAP3 TCIRG1 TF TFR2 TFRC
KEGG_PRION_DISEASES	SYSTEMATIC_NAME: M13036 ; PMID:	27.0	Down		0.00179504887389	0.0229011517842	DESCRIPTION_BRIEF:Prion diseasesDESCRIPTION_FULL:Prion diseases, also termed transmissible spongiform encephalopathies (TSEs), are a group of fatal neurodegenerative diseases that affect humans and a number of other animal species. The etiology of these diseases is thought to be associated with the conversion of a normal protein, PrPC, into an infectious, pathogenic form, PrPSc. The conversion is…	BAX C1QA C1QB C1QC C5 C6 C7 C8A C8B C8G C9 CCL5 EGR1 ELK1 FYN HSPA1A HSPA5 IL1A IL1B IL6 LAMC1 MAP2K1 MAP2K2 MAPK1 MAPK3 NCAM1 NCAM2 NOTCH1 PRKACA PRKACB PRKACG PRKX PRNP SOD1 STIP1
REACTOME_P75NTR_SIGNALS_VIA_NF_KB	SYSTEMATIC_NAME: M27071 ; PMID:	14.0	Down		0.00179828649739	0.0229011517842	DESCRIPTION_BRIEF:p75NTR signals via NF-kBDESCRIPTION_FULL:	IKBKB IRAK1 MYD88 NFKB1 NFKBIA NGF NGFR PRKCI RELA RIPK2 RPS27A SQSTM1 TRAF6 UBA52 UBB UBC
KEGG_CHEMOKINE_SIGNALING_PATHWAY	SYSTEMATIC_NAME: M4844 ; PMID:	137.0	Down		0.00180715134061	0.0229011517842	DESCRIPTION_BRIEF:Chemokine signaling pathwayDESCRIPTION_FULL:Inflammatory immune response requires the recruitment of leukocytes to the site of inflammation upon foreign insult. Chemokines are small chemoattractant peptides that provide directional cues for the cell trafficking and thus are vital for protective host response. In addition, chemokines regulate plethora of biological processes of h…	ADCY1 ADCY2 ADCY3 ADCY4 ADCY5 ADCY6 ADCY7 ADCY8 ADCY9 AKT1 AKT2 AKT3 ARRB1 ARRB2 BCAR1 BRAF CCL1 CCL11 CCL13 CCL14 CCL15 CCL16 CCL17 CCL18 CCL19 CCL2 CCL20 CCL21 CCL22 CCL23 CCL24 CCL25 CCL26 CCL27 CCL28 CCL3 CCL3L1 CCL3L3 CCL4 CCL4L2 CCL5 CCL7 CCL8 CCR1 CCR10 CCR2 CCR3 CCR4 CCR5 CCR6 CCR7 CCR8 CCR9 CDC42 CHUK CRK CRKL CSK CX3CL1 CX3CR1 CXCL1 CXCL10 CXCL11 CXCL12 CXCL13 CXCL14 CXCL16 CXCL2 CXCL3 …
REACTOME_CELLULAR_RESPONSE_TO_HYPOXIA	SYSTEMATIC_NAME: M26925 ; PMID:	68.0	Down	REACTOME_APC_C_MEDIATED_DEGRADATION_OF_CELL_CYCLE_PROTEINS REACTOME_THE_ROLE_OF_GTSE1_IN_G2_M_PROGRESSION_AFTER_G2_CHECKPOINT REACTOME_ASSEMBLY_OF_THE_PRE_REPLICATIVE_COMPLEX REACTOME_CLEC7A_DECTIN_1_SIGNALING REACTOME_DNA_REPLICATION_PRE_INITIATION REACTOME_DOWNSTREAM_SIGNALING_EVENTS_OF_B_CELL_RECEPTOR_BCR REACTOME_APC_C_CDH1_MEDIATED_DEGRADATION_OF_CDC20_AND_OTHER_APC_C_CDH1_TARGETED_PROTEINS_…	0.00185650087578	0.0233078625279	DESCRIPTION_BRIEF:Cellular response to hypoxiaDESCRIPTION_FULL:	AJUBA ARNT CA9 CITED2 CREBBP CUL2 EGLN1 EGLN2 EGLN3 ELOB ELOC EP300 EPAS1 EPO HIF1A HIF1AN HIF3A HIGD1A LIMD1 PSMA1 PSMA2 PSMA3 PSMA4 PSMA5 PSMA6 PSMA7 PSMA8 PSMB1 PSMB10 PSMB11 PSMB2 PSMB3 PSMB4 PSMB5 PSMB6 PSMB7 PSMB8 PSMB9 PSMC1 PSMC2 PSMC3 PSMC4 PSMC5 PSMC6 PSMD1 PSMD10 PSMD11 PSMD12 PSMD13 PSMD14 PSMD2 PSMD3 PSMD4 PSMD5 PSMD6 PSMD7 PSMD8 PSMD9 PSME1 PSME2 PSME3 PSME4 PSMF1 RBX1 RPS27A SEM1 U…
REACTOME_HIV_INFECTION	SYSTEMATIC_NAME: M12469 ; PMID:	216.0	Down	REACTOME_HOST_INTERACTIONS_OF_HIV_FACTORS	0.00186075690693	0.0233078625279	DESCRIPTION_BRIEF:HIV InfectionDESCRIPTION_FULL:	AAAS AP1B1 AP1G1 AP1M1 AP1M2 AP1S1 AP1S2 AP1S3 AP2A1 AP2A2 AP2B1 AP2M1 AP2S1 APOBEC3G ARF1 ATP6V1H B2M BANF1 BTRC CCNH CCNK CCNT1 CCNT2 CCR5 CD247 CD28 CD4 CD8B CDK7 CDK9 CHMP2A CHMP2B CHMP3 CHMP4A CHMP4B CHMP4C CHMP5 CHMP6 CHMP7 CTDP1 CUL5 CXCR4 DOCK2 ELL ELMO1 ELOA ELOA2 ELOA3 ELOA3B ELOA3D ELOB ELOC ERCC2 ERCC3 FEN1 FURIN FYN GTF2A1 GTF2A2 GTF2B GTF2E1 GTF2E2 GTF2F1 GTF2F2 GTF2H1 GTF2H2 GTF2H3…
BIOCARTA_CTLA4_PATHWAY	SYSTEMATIC_NAME: M1467 ; PMID:	17.0	Down		0.00192948598894	0.0240298628623	DESCRIPTION_BRIEF:The Co-Stimulatory Signal During T-cell ActivationDESCRIPTION_FULL:For a T cell to be activated by a specific antigen, the T cell receptor must recognize complexes of MHCI with the antigen on the surface of an antigen-presenting cell. T cells and the T cell receptor complex do not respond to antigen in solution, but even for the specific antigen they only respond to antigen-MHC-…	CD247 CD28 CD3D CD3E CD3G CD80 CD86 CTLA4 GRB2 HLA-DRA HLA-DRB1 HLA-DRB3 HLA-DRB4 HLA-DRB5 ICOS ICOSLG IL2 ITK LCK PIK3CA PIK3R1 PTPN11
REACTOME_MET_ACTIVATES_PTK2_SIGNALING	SYSTEMATIC_NAME: M27772 ; PMID:	24.0	Up		0.00195546266247	0.0242142147975	DESCRIPTION_BRIEF:MET activates PTK2 signalingDESCRIPTION_FULL:	COL11A1 COL11A2 COL1A1 COL1A2 COL24A1 COL27A1 COL2A1 COL3A1 COL5A1 COL5A2 COL5A3 FN1 HGF ITGA2 ITGA3 ITGB1 LAMA1 LAMA2 LAMA3 LAMA4 LAMA5 LAMB1 LAMB2 LAMB3 LAMC1 LAMC2 LAMC3 MET PTK2 SRC
KEGG_VIRAL_MYOCARDITIS	SYSTEMATIC_NAME: M12294 ; PMID:	54.0	Down		0.0019841397126	0.0244297202113	DESCRIPTION_BRIEF:Viral myocarditisDESCRIPTION_FULL:Myocarditis is a cardiac disease associated with inflammation and injury of the myocardium. It results from various etiologies, both noninfectious and infectious, but coxsackievirus B3 (CVB3) is still considered the dominant etiological agent. Myocarditis may be caused by direct cytopathic effects of virus, a pathologic immune response to persis…	ABL1 ABL2 ACTB ACTG1 BID CASP3 CASP8 CASP9 CAV1 CCND1 CD28 CD40 CD40LG CD55 CD80 CD86 CXADR CYCS DAG1 DMD EIF4G1 EIF4G2 EIF4G3 FYN HLA-A HLA-B HLA-C HLA-DMA HLA-DMB HLA-DOA HLA-DOB HLA-DPA1 HLA-DPB1 HLA-DQA1 HLA-DQA2 HLA-DQB1 HLA-DRA HLA-DRB1 HLA-DRB3 HLA-DRB4 HLA-DRB5 HLA-E HLA-F HLA-G ICAM1 ITGAL ITGB2 LAMA2 MYH1 MYH10 MYH11 MYH13 MYH14 MYH15 MYH2 MYH3 MYH4 MYH6 MYH7 MYH7B MYH8 MYH9 PRF1 RAC1 R…
REACTOME_IKK_COMPLEX_RECRUITMENT_MEDIATED_BY_RIP1	SYSTEMATIC_NAME: M1003 ; PMID:	22.0	Down		0.00200384480549	0.0245329474208	DESCRIPTION_BRIEF:IKK complex recruitment mediated by RIP1DESCRIPTION_FULL:	BIRC2 BIRC3 CD14 CHUK IKBKB IKBKG LY96 RIPK1 RIPK3 RPS27A SARM1 TICAM1 TICAM2 TLR4 TRAF6 UBA52 UBB UBC UBE2D1 UBE2D2 UBE2D3 UBE2N UBE2V1
GO_CARDIAC_CHAMBER_DEVELOPMENT	SYSTEMATIC_NAME: M10039 ; PMID:	115.0	Up	GO_CARDIAC_SEPTUM_DEVELOPMENT	0.00202553829079	0.0246592217761	DESCRIPTION_BRIEF:The progression of a cardiac chamber over time, from its formation to the mature structure. A cardiac chamber is an enclosed cavity within the heart. [GOC:mtg_heart]DESCRIPTION_FULL:	ACVR1 ADAMTS1 ADAMTS6 ADGRG6 ANK2 AP2B1 ARID1A BMP10 BMP4 BMP5 BMP7 BMPR1A BMPR2 CAV3 CCM2L CCN1 CHD7 CITED2 COL11A1 CPE CPLANE1 CRELD1 DAND5 DCTN5 DHRS3 DLL4 DNAH11 DNM2 DSP ENG FGF8 FGFR2 FGFRL1 FHL2 FKBP1A FOXC1 FOXC2 FOXF1 FOXH1 FRS2 FZD1 FZD2 GATA3 GATA4 GATA6 GJA5 GREB1L GRHL2 GSK3A HAND1 HAND2 HECTD1 HEG1 HES1 HEY1 HEY2 HEYL HIF1A ID2 ISL1 JAG1 KCNK2 LMO4 LRP2 LTBP1 LUZP1 MAML1 MATR3 MDM2 …
REACTOME_INTERLEUKIN_12_FAMILY_SIGNALING	SYSTEMATIC_NAME: M27381 ; PMID:	44.0	Down	REACTOME_INTERLEUKIN_12_SIGNALING REACTOME_GENE_AND_PROTEIN_EXPRESSION_BY_JAK_STAT_SIGNALING_AFTER_INTERLEUKIN_12_STIMULATION	0.00207731471324	0.0251482736514	DESCRIPTION_BRIEF:Interleukin-12 family signalingDESCRIPTION_FULL:	AIP ANXA2 ARF1 BOLA2 BOLA2B CA1 CANX CAPZA1 CDC42 CFL1 CNN2 CRLF1 EBI3 GSTA2 GSTO1 HNRNPA2B1 HNRNPDL HNRNPF HSPA9 IFNG IL10 IL12A IL12B IL12RB1 IL12RB2 IL23A IL23R IL27 IL27RA IL6ST JAK1 JAK2 LCP1 LMNB1 MIF MSN MTAP P4HB PAK2 PDCD4 PITPNA PPIA PSME2 RALA RAP1B RPLP0 SERPINB2 SNRPA1 SOD1 SOD2 STAT1 STAT3 STAT4 TALDO1 TCP1 TYK2 VAMP7
REACTOME_PURINERGIC_SIGNALING_IN_LEISHMANIASIS_INFECTION	SYSTEMATIC_NAME: M29838 ; PMID:	22.0	Down	REACTOME_INFLAMMASOMES	0.00225137941324	0.0271041066028	DESCRIPTION_BRIEF:Purinergic signaling in leishmaniasis infectionDESCRIPTION_FULL:	APP C3 C3AR1 CASP1 CTSG ENTPD1 ENTPD5 HSP90AB1 IL18 IL1A IL1B MEFV NFKB1 NFKB2 NLRP3 NT5E P2RX4 P2RX7 PSTPIP1 PYCARD RELA SUGT1 TXN TXNIP
KEGG_CYTOSOLIC_DNA_SENSING_PATHWAY	SYSTEMATIC_NAME: M11844 ; PMID:	38.0	Down		0.00231679736958	0.0277375685076	DESCRIPTION_BRIEF:Cytosolic DNA-sensing pathwayDESCRIPTION_FULL:Specific families of pattern recognition receptors are responsible for detecting foreign DNA from invading microbes or host cells and generating innate immune responses. DAI is the first identified sensor of cytosolic DNA which activates the IRF and NF-{kappa}B transcription factors, leading to production of type I interferon and oth…	ADAR AIM2 CASP1 CCL4 CCL4L2 CCL5 CHUK CXCL10 DDX58 IFNA1 IFNA10 IFNA13 IFNA14 IFNA16 IFNA17 IFNA2 IFNA21 IFNA4 IFNA5 IFNA6 IFNA7 IFNA8 IFNB1 IKBKB IKBKE IKBKG IL18 IL1B IL33 IL6 IRF3 IRF7 MAVS NFKB1 NFKBIA NFKBIB POLR1C POLR1D POLR3A POLR3B POLR3C POLR3D POLR3F POLR3G POLR3GL POLR3H POLR3K PYCARD RELA RIPK1 RIPK3 STING1 TBK1 TREX1 ZBP1
KEGG_LYSOSOME	SYSTEMATIC_NAME: M11266 ; PMID:	110.0	Down		0.00235885387638	0.0280859140116	DESCRIPTION_BRIEF:LysosomeDESCRIPTION_FULL:Lysosomes are membrane-delimited organelles in animal cells serving as the cell's main digestive compartment to which all sorts of macromolecules are delivered for degradation. They contain more than 40 hydrolases in an acidic environment (pH of about 5). After synthesis in the ER, lysosomal enzymes are decorated with mannose-6-phosphate residues, which …	ABCA2 ABCB9 ACP2 ACP5 AGA AP1B1 AP1G1 AP1M1 AP1M2 AP1S1 AP1S2 AP1S3 AP3B1 AP3B2 AP3D1 AP3M1 AP3M2 AP3S1 AP3S2 AP4B1 AP4E1 AP4M1 AP4S1 ARSA ARSB ARSG ASAH1 ATP6AP1 ATP6V0A1 ATP6V0A2 ATP6V0A4 ATP6V0B ATP6V0C ATP6V0D1 ATP6V0D2 ATP6V1H CD164 CD63 CD68 CLN3 CLN5 CLTA CLTB CLTC CLTCL1 CTNS CTSA CTSB CTSC CTSD CTSE CTSF CTSG CTSH CTSK CTSL CTSO CTSS CTSV CTSW CTSZ DNASE2 DNASE2B ENTPD4 FUCA1 GAA GALC GA…
REACTOME_TOLL_LIKE_RECEPTOR_TLR1_TLR2_CASCADE	SYSTEMATIC_NAME: M27013 ; PMID:	92.0	Down	REACTOME_TOLL_LIKE_RECEPTOR_CASCADES REACTOME_TOLL_LIKE_RECEPTOR_4_TLR4_CASCADE REACTOME_MYD88_INDEPENDENT_TLR4_CASCADE	0.00238696490289	0.028265316637	DESCRIPTION_BRIEF:Toll Like Receptor TLR1:TLR2 CascadeDESCRIPTION_FULL:	AC093012.1 AGER APP ATF1 ATF2 BTK BTRC CD14 CD36 CHUK CREB1 CUL1 DUSP3 DUSP4 DUSP6 DUSP7 ECSIT ELK1 FBXW11 FOS HMGB1 IKBKB IKBKG IRAK1 IRAK2 IRAK3 JUN LY96 MAP2K1 MAP2K3 MAP2K4 MAP2K6 MAP2K7 MAP3K1 MAP3K7 MAP3K8 MAPK1 MAPK10 MAPK11 MAPK14 MAPK3 MAPK7 MAPK8 MAPK9 MAPKAPK2 MAPKAPK3 MEF2A MEF2C MYD88 NFKB1 NFKB2 NFKBIA NFKBIB NKIRAS1 NKIRAS2 NOD1 NOD2 PELI1 PELI2 PELI3 PPP2CA PPP2CB PPP2R1A PPP2R1B …
KEGG_P53_SIGNALING_PATHWAY	SYSTEMATIC_NAME: M6370 ; PMID:	54.0	Down		0.00243608642184	0.0286902134573	DESCRIPTION_BRIEF:p53 signaling pathwayDESCRIPTION_FULL:p53 activation is induced by a number of stress signals, including DNA damage, oxidative stress and activated oncogenes. The p53 protein is employed as a transcriptional activator of p53-regulated genes. This results in three major outputs; cell cycle arrest, cellular senescence or apoptosis. Other p53-regulated gene functions communicate wi…	ADGRB1 APAF1 ATM ATR BAX BBC3 BID CASP3 CASP8 CASP9 CCNB1 CCNB2 CCNB3 CCND1 CCND2 CCND3 CCNE1 CCNE2 CCNG1 CCNG2 CD82 CDK1 CDK2 CDK4 CDK6 CDKN1A CDKN2A CHEK1 CHEK2 COP1 CYCS DDB2 EI24 FAS GADD45A GADD45B GADD45G GTSE1 IGF1 IGFBP3 MDM2 MDM4 PERP PIDD1 PMAIP1 PPM1D PTEN RCHY1 RPRM RRM2 RRM2B SERPINB5 SERPINE1 SESN1 SESN2 SESN3 SFN SHISA5 SIAH1 STEAP3 THBS1 TNFRSF10B TP53 TP53AIP1 TP53I3 TP73 TSC2 ZM…
REACTOME_REGULATION_OF_RAS_BY_GAPS	SYSTEMATIC_NAME: M27539 ; PMID:	62.0	Down	REACTOME_APC_C_MEDIATED_DEGRADATION_OF_CELL_CYCLE_PROTEINS REACTOME_THE_ROLE_OF_GTSE1_IN_G2_M_PROGRESSION_AFTER_G2_CHECKPOINT REACTOME_ASSEMBLY_OF_THE_PRE_REPLICATIVE_COMPLEX REACTOME_DNA_REPLICATION_PRE_INITIATION REACTOME_DOWNSTREAM_SIGNALING_EVENTS_OF_B_CELL_RECEPTOR_BCR REACTOME_APC_C_CDH1_MEDIATED_DEGRADATION_OF_CDC20_AND_OTHER_APC_C_CDH1_TARGETED_PROTEINS_IN_LATE_MITOSIS_EARLY_G1 REACTOME_C…	0.00248872019806	0.0291111196431	DESCRIPTION_BRIEF:Regulation of RAS by GAPsDESCRIPTION_FULL:	CUL3 DAB2IP HRAS KBTBD7 KRAS NF1 NRAS PSMA1 PSMA2 PSMA3 PSMA4 PSMA5 PSMA6 PSMA7 PSMA8 PSMB1 PSMB10 PSMB11 PSMB2 PSMB3 PSMB4 PSMB5 PSMB6 PSMB7 PSMB8 PSMB9 PSMC1 PSMC2 PSMC3 PSMC4 PSMC5 PSMC6 PSMD1 PSMD10 PSMD11 PSMD12 PSMD13 PSMD14 PSMD2 PSMD3 PSMD4 PSMD5 PSMD6 PSMD7 PSMD8 PSMD9 PSME1 PSME2 PSME3 PSME4 PSMF1 RASA1 RASA2 RASA3 RASA4 RASAL1 RASAL2 RASAL3 RBX1 RPS27A SEM1 SPRED1 SPRED2 SPRED3 SYNGAP1…
KEGG_FC_EPSILON_RI_SIGNALING_PATHWAY	SYSTEMATIC_NAME: M11816 ; PMID:	59.0	Down		0.00249869324117	0.0291111196431	DESCRIPTION_BRIEF:Fc epsilon RI signaling pathwayDESCRIPTION_FULL:Fc epsilon RI-mediated signaling pathways in mast cells are initiated by the interaction of antigen (Ag) with IgE bound to the extracellular domain of the alpha chain of Fc epsilon RI. The activation pathways are regulated both positively and negatively by the interactions of numerous signaling molecules. Mast cells that are thus a…	AKT1 AKT2 AKT3 BTK CSF2 FCER1A FCER1G FYN GAB2 GRB2 HRAS IL13 IL3 IL4 IL5 INPP5D JMJD7-PLA2G4B KRAS LAT LCP2 LYN MAP2K1 MAP2K2 MAP2K3 MAP2K4 MAP2K6 MAP2K7 MAPK1 MAPK10 MAPK11 MAPK12 MAPK13 MAPK14 MAPK3 MAPK8 MAPK9 MS4A2 NRAS PDPK1 PIK3CA PIK3CB PIK3CD PIK3CG PIK3R1 PIK3R2 PIK3R3 PIK3R5 PLA2G10 PLA2G12A PLA2G12B PLA2G1B PLA2G2A PLA2G2C PLA2G2D PLA2G2E PLA2G2F PLA2G3 PLA2G4A PLA2G4B PLA2G4E PLA2G5 …
REACTOME_SIGNALING_BY_ERYTHROPOIETIN	SYSTEMATIC_NAME: M27865 ; PMID:	24.0	Down		0.00255587553443	0.0296180870755	DESCRIPTION_BRIEF:Signaling by ErythropoietinDESCRIPTION_FULL:	CRKL EPO EPOR GAB1 GRB2 HRAS IRS2 JAK2 KRAS LYN NRAS PIK3CA PIK3CB PIK3CD PIK3CG PIK3R1 PIK3R5 PLCG1 PLCG2 RAPGEF1 SHC1 SOS1 STAT5A STAT5B VAV1
REACTOME_RHO_GTPASES_ACTIVATE_FORMINS	SYSTEMATIC_NAME: M27550 ; PMID:	117.0	Down	REACTOME_SEPARATION_OF_SISTER_CHROMATIDS REACTOME_RESOLUTION_OF_SISTER_CHROMATID_COHESION	0.00259747961314	0.0299400974558	DESCRIPTION_BRIEF:RHO GTPases Activate ForminsDESCRIPTION_FULL:	ACTB ACTG1 AHCTF1 AURKB B9D2 BIRC5 BUB1 BUB1B BUB3 CDC20 CDC42 CDCA8 CENPA CENPC CENPE CENPF CENPH CENPI CENPK CENPL CENPM CENPN CENPO CENPP CENPQ CENPS CENPT CENPU CKAP5 CLASP1 CLASP2 CLIP1 DAAM1 DIAPH1 DIAPH2 DIAPH3 DSN1 DVL1 DVL2 DVL3 DYNC1H1 DYNC1I1 DYNC1I2 DYNC1LI1 DYNC1LI2 DYNLL1 DYNLL2 ERCC6L EVL FMNL1 FMNL2 FMNL3 INCENP ITGB1 ITGB3BP KIF18A KIF2A KIF2B KIF2C KNL1 KNTC1 MAD1L1 MAD2L1 MAPRE…
PID_NFKAPPAB_CANONICAL_PATHWAY	SYSTEMATIC_NAME: M37 ; PMID: 18832364	23.0	Down		0.00265543180204	0.0304461413493	DESCRIPTION_BRIEF:Canonical NF-kappaB pathwayDESCRIPTION_FULL:	ATM BCL10 BIRC2 CHUK CYLD ERC1 IKBKB IKBKG MALT1 NFKB1 NFKBIA NOD2 PRKCA RAN RELA RIPK2 SSPO TNF TNFAIP3 TNFRSF1A TRAF6 UBE2D3 XPO1
PID_IL4_2PATHWAY	SYSTEMATIC_NAME: M28 ; PMID: 18832364	47.0	Down		0.00276706522975	0.0315591071203	DESCRIPTION_BRIEF:IL4-mediated signaling eventsDESCRIPTION_FULL:	AICDA AKT1 ALOX15 ARG1 BCL2L1 BCL6 CBL CCL11 CCL17 CCL26 CD40LG CEBPB COL1A1 COL1A2 DOK2 EGR2 ETS1 FCER2 FES GRB2 GTF3A HMGA1 IGHE IGHG1 IGHG3 IL10 IL13RA1 IL13RA2 IL2RG IL4 IL4R IL5 IRF4 IRS1 IRS2 ITGB3 JAK1 JAK2 JAK3 LTA MAPK14 MTOR MYB MYBL1 OPRM1 PARP14 PIGR PIK3CA PIK3R1 PTPN6 RETNLB RPS6KB1 SELP SHC1 SOCS1 SOCS3 SOCS5 SP1 SPI1 STAT5A STAT5B STAT6 TFF3 THY1
KEGG_COMPLEMENT_AND_COAGULATION_CASCADES	SYSTEMATIC_NAME: M16894 ; PMID:	36.0	Down		0.00281255288648	0.0319099586649	DESCRIPTION_BRIEF:Complement and coagulation cascadesDESCRIPTION_FULL:Blood coagulation is a series of coordinated and calcium-dependent proenzyme-to-serine protease conversions likely to be localized on the surfaces of activated cells in vivo. It culminates in the formation of thrombin, the enzyme responsible for the conversion of soluble fibrinogen to the insoluble fibrin clot. The kallikrein-k…	A2M BDKRB1 BDKRB2 C1QA C1QB C1QC C1R C1S C2 C3 C3AR1 C4A C4B C4BPA C4BPB C5 C5AR1 C6 C7 C8A C8B C8G C9 CD46 CD55 CD59 CFB CFD CFH CFI CPB2 CR1 CR2 F10 F11 F12 F13A1 F13B F2 F2R F3 F5 F7 F8 F9 FGA FGB FGG KLKB1 KNG1 MASP1 MASP2 MBL2 PLAT PLAU PLAUR PLG PROC PROS1 SERPINA1 SERPINA5 SERPINC1 SERPIND1 SERPINE1 SERPINF2 SERPING1 TFPI THBD VWF
PID_AURORA_A_PATHWAY	SYSTEMATIC_NAME: M242 ; PMID: 18832364	29.0	Down		0.00289005715061	0.0326185096113	DESCRIPTION_BRIEF:Aurora A signalingDESCRIPTION_FULL:	AJUBA AKT1 ARHGEF7 AURKA AURKAIP1 AURKB BIRC5 BRCA1 CDC25B CENPA CKAP5 CPEB1 DLGAP5 FZR1 GADD45A GIT1 GSK3B MDM2 NDEL1 NFKBIA OAZ1 PAK1 PPP2R5D PRKACA RAN RASA1 TACC1 TACC3 TDRD7 TP53 TPX2
REACTOME_HEDGEHOG_LIGAND_BIOGENESIS	SYSTEMATIC_NAME: M27439 ; PMID:	57.0	Down	REACTOME_APC_C_MEDIATED_DEGRADATION_OF_CELL_CYCLE_PROTEINS REACTOME_THE_ROLE_OF_GTSE1_IN_G2_M_PROGRESSION_AFTER_G2_CHECKPOINT REACTOME_ASSEMBLY_OF_THE_PRE_REPLICATIVE_COMPLEX REACTOME_DNA_REPLICATION_PRE_INITIATION REACTOME_DOWNSTREAM_SIGNALING_EVENTS_OF_B_CELL_RECEPTOR_BCR REACTOME_APC_C_CDH1_MEDIATED_DEGRADATION_OF_CDC20_AND_OTHER_APC_C_CDH1_TARGETED_PROTEINS_IN_LATE_MITOSIS_EARLY_G1 REACTOME_C…	0.0029187642862	0.0327718249129	DESCRIPTION_BRIEF:Hedgehog ligand biogenesisDESCRIPTION_FULL:	ADAM17 DERL2 DHH DISP2 ERLEC1 GPC5 HHAT IHH NOTUM OS9 P4HB PSMA1 PSMA2 PSMA3 PSMA4 PSMA5 PSMA6 PSMA7 PSMA8 PSMB1 PSMB10 PSMB11 PSMB2 PSMB3 PSMB4 PSMB5 PSMB6 PSMB7 PSMB8 PSMB9 PSMC1 PSMC2 PSMC3 PSMC4 PSMC5 PSMC6 PSMD1 PSMD10 PSMD11 PSMD12 PSMD13 PSMD14 PSMD2 PSMD3 PSMD4 PSMD5 PSMD6 PSMD7 PSMD8 PSMD9 PSME1 PSME2 PSME3 PSME4 PSMF1 RPS27A SCUBE2 SEL1L SEM1 SHH SYVN1 UBA52 UBB UBC VCP
REACTOME_SYNTHESIS_OF_ACTIVE_UBIQUITIN_ROLES_OF_E1_AND_E2_ENZYMES	SYSTEMATIC_NAME: M27762 ; PMID:	29.0	Down		0.00301010308823	0.0334862864099	DESCRIPTION_BRIEF:Synthesis of active ubiquitin: roles of E1 and E2 enzymesDESCRIPTION_FULL:	CDC34 OTULIN RPS27A UBA1 UBA52 UBA6 UBB UBC UBE2A UBE2B UBE2C UBE2D1 UBE2D2 UBE2E1 UBE2E3 UBE2G1 UBE2G2 UBE2H UBE2K UBE2L3 UBE2Q2 UBE2R2 UBE2S UBE2T UBE2W UBE2Z UCHL3 USP5 USP7 USP9X
PID_AMB2_NEUTROPHILS_PATHWAY	SYSTEMATIC_NAME: M159 ; PMID: 18832364	36.0	Down		0.00301330219194	0.0334862864099	DESCRIPTION_BRIEF:amb2 Integrin signalingDESCRIPTION_FULL:	AGER AKT1 APOB BLK CCN2 FGR FYN HCK HMGB1 ICAM1 IL6 ITGAM ITGB2 JAM2 JAM3 LCK LPA LRP1 LYN MMP2 MMP9 MST1 MST1R MYH2 NFKB1 PLAT PLAU PLAUR PLG PRKCZ RAP1A RAP1B RHOA ROCK1 SELP SELPLG SRC THY1 TLN1 TNF YES1
BIOCARTA_IL2RB_PATHWAY	SYSTEMATIC_NAME: M8615 ; PMID:	34.0	Down		0.00302887864145	0.033487653143	DESCRIPTION_BRIEF:IL-2 Receptor Beta Chain in T cell ActivationDESCRIPTION_FULL:The IL-2 receptor is a key component of immune signaling and is required for the activation, proliferation, and survival of T cells. This receptor is composed of three polypeptide chains, the alpha, beta and gamma chains. The IL-2 receptor gamma chain is a common component for several other cytokine receptors, includi…	AKT1 BAD BCL2 CBL CFLAR CRKL E2F1 FAS FASLG FOS GRB2 HRAS IKZF3 IL2RA IL2RB IL2RG IRS1 JAK1 JAK3 MAPK1 MAPK3 MYC NMI PIK3CA PIK3CG PIK3R1 PPIA PTPN6 RAF1 RPS6KB1 SHC1 SOCS1 SOCS3 SOS1 STAT5A STAT5B SYK
REACTOME_MITOTIC_G2_G2_M_PHASES	SYSTEMATIC_NAME: M864 ; PMID:	182.0	Down		0.00304461644569	0.0334907809026	DESCRIPTION_BRIEF:Mitotic G2-G2/M phasesDESCRIPTION_FULL:	ACTR1A AJUBA AKAP9 ALMS1 AURKA BORA BTRC CCNA1 CCNA2 CCNB1 CCNB2 CCNH CCP110 CDC25A CDC25B CDC25C CDK1 CDK11A CDK11B CDK2 CDK5RAP2 CDK7 CDKN1A CENPF CENPJ CEP131 CEP135 CEP152 CEP164 CEP192 CEP250 CEP290 CEP41 CEP57 CEP63 CEP70 CEP72 CEP76 CEP78 CETN2 CKAP5 CLASP1 CNTRL CSNK1D CSNK1E CUL1 DCTN1 DCTN2 DCTN3 DYNC1H1 DYNC1I2 DYNLL1 E2F1 E2F3 EP300 FBXL18 FBXL7 FBXW11 FGFR1OP FKBPL FOXM1 GTSE1 HAUS1 …
REACTOME_NUCLEOTIDE_SALVAGE	SYSTEMATIC_NAME: M27831 ; PMID:	20.0	Down		0.00320603488976	0.0350882707379	DESCRIPTION_BRIEF:Nucleotide salvageDESCRIPTION_FULL:	ADA ADAL ADK AMPD1 AMPD2 AMPD3 APRT CDA DCK DGUOK GMPR GMPR2 HPRT1 PNP PUDP TK1 TK2 TYMP UCK1 UCK2 UCKL1 UPP1 UPP2
REACTOME_CROSS_PRESENTATION_OF_PARTICULATE_EXOGENOUS_ANTIGENS_PHAGOSOMES	SYSTEMATIC_NAME: M26926 ; PMID:	8.0	Down		0.00328543062459	0.0357765234346	DESCRIPTION_BRIEF:Cross-presentation of particulate exogenous antigens (phagosomes)DESCRIPTION_FULL:	CD36 CYBA CYBB ITGAV ITGB5 NCF1 NCF2 NCF4
REACTOME_NEF_MEDIATED_CD4_DOWN_REGULATION	SYSTEMATIC_NAME: M27011 ; PMID:	9.0	Down		0.00330991793853	0.0358052542145	DESCRIPTION_BRIEF:Nef Mediated CD4 Down-regulationDESCRIPTION_FULL:	AP2A1 AP2A2 AP2B1 AP2M1 AP2S1 ARF1 ATP6V1H CD4 LCK
REACTOME_DEFENSINS	SYSTEMATIC_NAME: M557 ; PMID:	5.0	Down	REACTOME_ANTIMICROBIAL_PEPTIDES	0.00332111495021	0.0358052542145	DESCRIPTION_BRIEF:DefensinsDESCRIPTION_FULL:	ART1 CCR2 CCR6 CD4 DEFA1 DEFA1B DEFA3 DEFA4 DEFA5 DEFA6 DEFB1 DEFB103A DEFB103B DEFB104A DEFB104B DEFB105A DEFB105B DEFB106A DEFB106B DEFB107A DEFB107B DEFB108B DEFB110 DEFB112 DEFB113 DEFB114 DEFB115 DEFB116 DEFB118 DEFB119 DEFB121 DEFB123 DEFB124 DEFB125 DEFB126 DEFB127 DEFB128 DEFB129 DEFB130A DEFB130B DEFB131A DEFB132 DEFB133 DEFB134 DEFB135 DEFB136 DEFB4A DEFB4B PRSS2 PRSS3 TLR1 TLR2
GO_RENAL_TUBULE_DEVELOPMENT	SYSTEMATIC_NAME: M13089 ; PMID:	51.0	Up	GO_KIDNEY_EPITHELIUM_DEVELOPMENT GO_KIDNEY_MORPHOGENESIS GO_METANEPHROS_DEVELOPMENT	0.00341854304659	0.036673182089	DESCRIPTION_BRIEF:The progression of the renal tubule over time from its formation to the mature form. A renal tubule is a tube that filters, re-absorbs and secretes substances to rid an organism of waste and to play a role in fluid homeostasis. [GOC:dph, GOC:mtg_kidney_jan10]DESCRIPTION_FULL:	ACAT1 ADAMTS16 AGT AGTR2 AHI1 AQP11 BCL2 BMP2 BMP4 CALB1 CD24 CITED1 COL4A1 CTNNB1 CTNNBIP1 DCHS1 DLG1 DLL1 EYA1 FAT4 FGF1 FGF2 FGF8 FMN1 FOXD1 GATA3 GDNF GLI3 GPC3 GREB1L GREM1 GZF1 HES1 HES5 HEYL HNF1B HOXA11 HOXB7 HOXD11 ILK IRX1 IRX2 IRX3 JAG1 KIF26B KLHL3 LAMA5 LGR4 LGR5 LHX1 LIF LZTS2 MAGED1 MEF2C MTSS1 MYC NOG NOTCH1 NOTCH2 NPNT OSR1 PAX2 PAX8 PBX1 PGF PKD1 PKD2 POU3F3 PROM1 PTCH1 SALL1 SH…
KEGG_T_CELL_RECEPTOR_SIGNALING_PATHWAY	SYSTEMATIC_NAME: M9904 ; PMID:	93.0	Down		0.00343762075539	0.0366961782115	DESCRIPTION_BRIEF:T cell receptor signaling pathwayDESCRIPTION_FULL:Activation of T lymphocytes is a key event for an efficient response of the immune system. It requires the involvement of the T-cell receptor (TCR) as well as costimulatory molecules such as CD28. Engagement of these receptors through the interaction with a foreign antigen associated with major histocompatibility complex molecule…	AKT1 AKT2 AKT3 BCL10 CARD11 CBL CBLB CBLC CD247 CD28 CD3D CD3E CD3G CD4 CD40LG CD8A CD8B CDC42 CDK4 CHP1 CHP2 CHUK CSF2 CTLA4 DLG1 FOS FYN GRAP2 GRB2 GSK3B HRAS ICOS IFNG IKBKB IKBKG IL10 IL2 IL4 IL5 ITK JUN KRAS LAT LCK LCP2 MALT1 MAP2K1 MAP2K2 MAP2K7 MAP3K14 MAP3K7 MAP3K8 MAPK1 MAPK11 MAPK12 MAPK13 MAPK14 MAPK3 MAPK9 NCK1 NCK2 NFAT5 NFATC1 NFATC2 NFATC3 NFATC4 NFKB1 NFKBIA NFKBIB NFKBIE NRAS PA…
REACTOME_POLO_LIKE_KINASE_MEDIATED_EVENTS	SYSTEMATIC_NAME: M26971 ; PMID:	14.0	Down		0.00350346488938	0.037215727526	DESCRIPTION_BRIEF:Polo-like kinase mediated eventsDESCRIPTION_FULL:	CCNB1 CCNB2 CDC25A CDC25C CENPF EP300 FOXM1 LIN37 LIN52 LIN54 LIN9 MYBL2 PKMYT1 PLK1 RBBP4 WEE1
REACTOME_DECTIN_2_FAMILY	SYSTEMATIC_NAME: M27483 ; PMID:	12.0	Down		0.00354172429045	0.0374386172556	DESCRIPTION_BRIEF:Dectin-2 familyDESCRIPTION_FULL:	CLEC10A CLEC4A CLEC4C CLEC4D CLEC4E CLEC6A FCER1G FYN LYN MUC1 MUC12 MUC13 MUC15 MUC16 MUC17 MUC20 MUC21 MUC3A MUC4 MUC5AC MUC5B MUC6 MUC7 MUCL1 PLCG2 SYK
REACTOME_REGULATION_OF_RUNX2_EXPRESSION_AND_ACTIVITY	SYSTEMATIC_NAME: M27802 ; PMID:	63.0	Down	REACTOME_APC_C_MEDIATED_DEGRADATION_OF_CELL_CYCLE_PROTEINS REACTOME_THE_ROLE_OF_GTSE1_IN_G2_M_PROGRESSION_AFTER_G2_CHECKPOINT REACTOME_ASSEMBLY_OF_THE_PRE_REPLICATIVE_COMPLEX REACTOME_CLEC7A_DECTIN_1_SIGNALING REACTOME_DNA_REPLICATION_PRE_INITIATION REACTOME_DOWNSTREAM_SIGNALING_EVENTS_OF_B_CELL_RECEPTOR_BCR REACTOME_APC_C_CDH1_MEDIATED_DEGRADATION_OF_CDC20_AND_OTHER_APC_C_CDH1_TARGETED_PROTEINS_…	0.00372809530421	0.0392173908943	DESCRIPTION_BRIEF:Regulation of RUNX2 expression and activityDESCRIPTION_FULL:	BMP2 CBFB CUL1 DLX5 DLX6 ESR1 ESRRA FBXW7 GSK3B HIVEP3 MSX2 NKX3-2 NR3C1 PPARGC1A PPARGC1B PSMA1 PSMA2 PSMA3 PSMA4 PSMA5 PSMA6 PSMA7 PSMA8 PSMB1 PSMB10 PSMB11 PSMB2 PSMB3 PSMB4 PSMB5 PSMB6 PSMB7 PSMB8 PSMB9 PSMC1 PSMC2 PSMC3 PSMC4 PSMC5 PSMC6 PSMD1 PSMD10 PSMD11 PSMD12 PSMD13 PSMD14 PSMD2 PSMD3 PSMD4 PSMD5 PSMD6 PSMD7 PSMD8 PSMD9 PSME1 PSME2 PSME3 PSME4 PSMF1 RBX1 RPS27A RUNX2 SEM1 SKP1 SKP2 SMUR…
BIOCARTA_RELA_PATHWAY	SYSTEMATIC_NAME: M10183 ; PMID:	15.0	Down		0.00380575254444	0.0398408974097	DESCRIPTION_BRIEF:Acetylation and Deacetylation of RelA in The NucleusDESCRIPTION_FULL:	CHUK CREBBP EP300 FADD IKBKB IKBKG NFKB1 NFKBIA RELA RIPK1 TNF TNFRSF1A TNFRSF1B TRADD TRAF6
REACTOME_DEUBIQUITINATION	SYSTEMATIC_NAME: M27574 ; PMID:	218.0	Down		0.00383559222384	0.0399602324474	DESCRIPTION_BRIEF:DeubiquitinationDESCRIPTION_FULL:	ABRAXAS1 ABRAXAS2 ACTB ACTL6A ACTR5 ACTR8 ADRB2 ADRM1 APC AR ARRB1 ARRB2 ASXL1 ASXL2 ATXN3 ATXN3L ATXN7 AXIN1 AXIN2 BABAM1 BABAM2 BAP1 BARD1 BECN1 BIRC2 BIRC3 BRCA1 BRCC3 CCNA1 CCNA2 CCP110 CDC20 CDC25A CDK1 CFTR CLSPN CYLD DDB2 DDX58 EP300 ESR1 FKBP8 FOXK1 FOXK2 FOXO4 GATA3 H2AC1 H2AC11 H2AC12 H2AC13 H2AC14 H2AC15 H2AC16 H2AC17 H2AC18 H2AC19 H2AC20 H2AC21 H2AC4 H2AC6 H2AC7 H2AC8 H2AW H2BC1 H2BC1…
PID_FCER1_PATHWAY	SYSTEMATIC_NAME: M7 ; PMID: 18832364	56.0	Down		0.00387508171173	0.0401784788006	DESCRIPTION_BRIEF:Fc-epsilon receptor I signaling in mast cellsDESCRIPTION_FULL:	AKT1 BTK CBL CBLB CHUK DOK1 DUSP1 FCER1A FCER1G FCGR2B FER FOS FYN GAB2 GRB2 HCLS1 HRAS IGHE IKBKB IKBKG ITK JUN LAT LAT2 LCP2 LYN MAP2K1 MAP2K2 MAP2K4 MAP2K7 MAP3K1 MAPK1 MAPK3 MAPK8 MS4A2 NFATC2 NFKB1 PAK2 PIK3CA PIK3R1 PLA2G1B PLA2G4A PLCG1 PLD2 PLPP1 PRKCB PTK2 PTPN11 PTPN13 PXN RAF1 RASA1 RELA S1PR1 SHC1 SOS1 SPHK1 SYK VAV1 WIPF1
BIOCARTA_FMLP_PATHWAY	SYSTEMATIC_NAME: M10287 ; PMID:	32.0	Down		0.0039747976238	0.0410161259561	DESCRIPTION_BRIEF:fMLP induced chemokine gene expression in HMC-1 cellsDESCRIPTION_FULL:Neutrophils respond to bacterial infection by releasing reactive oxygen species that kill bacteria and by expressing chemokines that attract other immune cells to the site of infection. The multisubunit enzyme NADPH oxidase expressed by neutrophils produces reactive oxygen species rapidly released in what is k…	CALM1 CALM2 CALM3 CAMK1 CAMK1G ELK1 FPR1 GNA15 HRAS MAP2K1 MAP2K2 MAP2K3 MAP2K6 MAP3K1 MAPK1 MAPK14 MAPK3 NCF1 NCF2 NFATC1 NFATC2 NFATC3 NFATC4 NFKB1 NFKBIA PAK1 PIK3C2G PLCB1 PPP3CA PPP3CB PPP3CC RAC1 RAF1 RELA
BIOCARTA_SRCRPTP_PATHWAY	SYSTEMATIC_NAME: M10994 ; PMID:	10.0	Down		0.00408397595196	0.0419430136867	DESCRIPTION_BRIEF:Activation of Src by Protein-tyrosine phosphatase alphaDESCRIPTION_FULL:Progression through the cell cycle is accompanied by activation of the proto-oncogene c-Src, a protein tyrosine kinase. Overexpression of Src leads to tyrosine phosphorylation of multiple protein substrates and cellular transformation. During interphase the Src protein folds back upon itself to stay in the i…	CCNB1 CDC25A CDC25B CDC25C CDK1 CSK GRB2 PRKCA PRKCB PTPRA VPS16
GO_KIDNEY_MESENCHYME_DEVELOPMENT	SYSTEMATIC_NAME: M14682 ; PMID:	9.0	Up		0.00416445163742	0.0425677674448	DESCRIPTION_BRIEF:The biological process whose specific outcome is the progression of a kidney mesenchyme from an initial condition to its mature state. This process begins with the formation of kidney mesenchyme and ends with the mature structure. Kidney mesenchyme is the tissue made up of loosely connected mesenchymal cells in the kidney. [GOC:mtg_kidney_jan10]DESCRIPTION_FULL:	AMER1 BASP1 BMP4 BMP7 FOXD1 MYC OSR1 PAX2 PDGFRB PKD2 SHH SIX1 SIX2 SIX4 SMAD4 STAT1 TCF21 WNT4 WT1
BIOCARTA_COMP_PATHWAY	SYSTEMATIC_NAME: M917 ; PMID:	10.0	Down		0.00420050084762	0.04262409623	DESCRIPTION_BRIEF:Complement PathwayDESCRIPTION_FULL:The complement pathway consists of a series of over thirty proteins in plasma that are part of the immune response. Activation of the complement system lyses bacterial cells, forms chemotactic peptides (C3a and C5a) attracting immune cells, and increases phagocytotic clearance of infecting cells. Complement can also increase the permeability of…	C1QA C1QB C1QC C1R C1S C2 C3 C4A C4B C4B_2 C5 C6 C7 C8A C9 CFB CFD MASP1 MASP2 MBL2
BIOCARTA_NKCELLS_PATHWAY	SYSTEMATIC_NAME: M16355 ; PMID:	17.0	Down		0.00422202739279	0.04262409623	DESCRIPTION_BRIEF:Ras-Independent pathway in NK cell-mediated cytotoxicityDESCRIPTION_FULL:NK (natural killer) cells are lymphocytes distinct from B and T cells that induce perforin-mediated lysis of tumor cells and virus-infected cells. NK cell-mediated cytotoxicity is activated by glycoproteins on the cell surface (activating receptors) and inhibited by MHC-1 with self-peptide bound. The MHC-1 …	B2M HLA-A IL18 ITGB1 KLRC1 KLRC2 KLRC3 KLRC4 KLRD1 LAT MAP2K1 MAPK3 PAK1 PIK3CA PIK3R1 PTK2B PTPN6 RAC1 SYK VAV1
REACTOME_ABC_TRANSPORTER_DISORDERS	SYSTEMATIC_NAME: M27473 ; PMID:	62.0	Down	REACTOME_APC_C_MEDIATED_DEGRADATION_OF_CELL_CYCLE_PROTEINS REACTOME_THE_ROLE_OF_GTSE1_IN_G2_M_PROGRESSION_AFTER_G2_CHECKPOINT REACTOME_ASSEMBLY_OF_THE_PRE_REPLICATIVE_COMPLEX REACTOME_DNA_REPLICATION_PRE_INITIATION REACTOME_DOWNSTREAM_SIGNALING_EVENTS_OF_B_CELL_RECEPTOR_BCR REACTOME_APC_C_CDH1_MEDIATED_DEGRADATION_OF_CDC20_AND_OTHER_APC_C_CDH1_TARGETED_PROTEINS_IN_LATE_MITOSIS_EARLY_G1 REACTOME_C…	0.00423555194508	0.04262409623	DESCRIPTION_BRIEF:ABC transporter disordersDESCRIPTION_FULL:	ABCA1 ABCA12 ABCA3 ABCB11 ABCB4 ABCB6 ABCC2 ABCC6 ABCC8 ABCC9 ABCD1 ABCD4 ABCG5 ABCG8 APOA1 CFTR DERL1 DERL2 DERL3 ERLEC1 ERLIN1 ERLIN2 KCNJ11 OS9 PSMA1 PSMA2 PSMA3 PSMA4 PSMA5 PSMA6 PSMA7 PSMA8 PSMB1 PSMB10 PSMB11 PSMB2 PSMB3 PSMB4 PSMB5 PSMB6 PSMB7 PSMB8 PSMB9 PSMC1 PSMC2 PSMC3 PSMC4 PSMC5 PSMC6 PSMD1 PSMD10 PSMD11 PSMD12 PSMD13 PSMD14 PSMD2 PSMD3 PSMD4 PSMD5 PSMD6 PSMD7 PSMD8 PSMD9 PSME1 PSME2…
KEGG_BASAL_CELL_CARCINOMA	SYSTEMATIC_NAME: M17807 ; PMID:	33.0	Up		0.00426511982366	0.04262409623	DESCRIPTION_BRIEF:Basal cell carcinomaDESCRIPTION_FULL:The development of basal cell carcinoma is associated with constitutive activation of sonic hedgehog signaling. Normally, ligand-dependent signaling by Hedgehog (Hh) homologs proceeds through binding to the Patched receptor. This binding relieves the Patched-mediated inhibition of signaling through the Smoothened (SMOH) gene product. This sig…	APC APC2 AXIN1 AXIN2 BMP2 BMP4 CTNNB1 DVL1 DVL2 DVL3 FZD1 FZD10 FZD2 FZD3 FZD4 FZD5 FZD6 FZD7 FZD8 FZD9 GLI1 GLI2 GLI3 GSK3B HHIP LEF1 PTCH1 PTCH2 SHH SMO STK36 SUFU TCF7 TCF7L1 TCF7L2 TP53 WNT1 WNT10A WNT10B WNT11 WNT16 WNT2 WNT2B WNT3 WNT3A WNT4 WNT5A WNT5B WNT6 WNT7A WNT7B WNT8A WNT8B WNT9A WNT9B
REACTOME_LYSOSOME_VESICLE_BIOGENESIS	SYSTEMATIC_NAME: M2881 ; PMID:	31.0	Down		0.00426831051311	0.04262409623	DESCRIPTION_BRIEF:Lysosome Vesicle BiogenesisDESCRIPTION_FULL:	AP1B1 AP1G1 AP1G2 AP1M1 AP1M2 AP1S1 AP1S2 AP1S3 AP4B1 AP4E1 AP4M1 AP4S1 APP ARF1 ARRB1 BLOC1S1 CHMP2A CLTA CLTB CLTC CLVS1 CLVS2 CTSZ DNAJC6 DNASE2 DNM2 GNS HGS HSPA8 M6PR SH3GL2 TXNDC5 VAMP2 VAMP7 VAMP8
BIOCARTA_PAR1_PATHWAY	SYSTEMATIC_NAME: M3494 ; PMID:	16.0	Down		0.00437117772078	0.0434315497133	DESCRIPTION_BRIEF:Thrombin signaling and protease-activated receptorsDESCRIPTION_FULL:Thrombin is an extracellular protease that is involved in the clotting of blood and inflammation through its action on platelets and endothelial cells in the vasculature and that plays a role in thrombosis and myocardial infarction. The protease activated receptors PAR1 and PAR4 are cellular targets of thrombin …	ADCY1 ARHGEF1 F2 F2R F2RL3 GNA12 GNA13 GNAQ MAP3K7 PIK3CA PIK3CG PIK3R1 PLCB1 PPP1R12B PRKCA PRKCB PTK2B RHOA ROCK1
REACTOME_RESPONSE_OF_MTB_TO_PHAGOCYTOSIS	SYSTEMATIC_NAME: M29824 ; PMID:	21.0	Down	REACTOME_INFECTION_WITH_MYCOBACTERIUM_TUBERCULOSIS	0.00438925213992	0.0434315497133	DESCRIPTION_BRIEF:Response of Mtb to phagocytosisDESCRIPTION_FULL:	ATP6V1H CORO1A CTSG DUSP16 ENO1 GSK3A HGS KPNA1 KPNB1 MAPK1 MAPK3 NOS2 PGK1 RAB5A RAB7A RNF213 RPS27A SFPQ TRIM27 UBA52 UBB UBC VPS33B
REACTOME_RUNX1_REGULATES_TRANSCRIPTION_OF_GENES_INVOLVED_IN_DIFFERENTIATION_OF_HSCS	SYSTEMATIC_NAME: M27795 ; PMID:	65.0	Down		0.00443547425079	0.0435760516378	DESCRIPTION_BRIEF:RUNX1 regulates transcription of genes involved in differentiation of HSCsDESCRIPTION_FULL:	ABL1 CBFB CCNH CDK7 GATA1 GATA2 GATA3 H2AB1 H2AC14 H2AC18 H2AC19 H2AC20 H2AC4 H2AC6 H2AC7 H2AC8 H2AJ H2AX H2AZ1 H2AZ2 H2BC1 H2BC10 H2BC11 H2BC12 H2BC13 H2BC14 H2BC15 H2BC17 H2BC21 H2BC3 H2BC4 H2BC5 H2BC6 H2BC7 H2BC8 H2BC9 H2BS1 H2BU1 H3-3A H3-3B H3C1 H3C10 H3C11 H3C12 H3C13 H3C14 H3C15 H3C2 H3C3 H3C4 H3C6 H3C7 H3C8 H4-16 H4C1 H4C11 H4C12 H4C13 H4C14 H4C15 H4C2 H4C3 H4C4 H4C5 H4C6 H4C8 H4C9 ITCH K…
REACTOME_CLEC7A_INFLAMMASOME_PATHWAY	SYSTEMATIC_NAME: M27542 ; PMID:	6.0	Down		0.00444407356343	0.0435760516378	DESCRIPTION_BRIEF:CLEC7A/inflammasome pathwayDESCRIPTION_FULL:	CASP8 IL1B MALT1 NFKB1 PYCARD RELA
PID_PDGFRB_PATHWAY	SYSTEMATIC_NAME: M186 ; PMID: 18832364	124.0	Down		0.00447115625874	0.0436441243815	DESCRIPTION_BRIEF:PDGFR-beta signaling pathwayDESCRIPTION_FULL:	ABI1 ABL1 ACTA2 ACTN4 ACTR2 ACTR3 AFDN ARAP1 ARHGAP35 ARHGDIA ARPC1B ARPC2 ARPC3 ARPC4 ARPC5 BAIAP2 BCAR1 BLK BRAF BRK1 CBL CRK CSK CTTN CYFIP2 DNM2 DOCK4 DOK1 EIF2AK2 ELK1 EPS8 FGR FOS FYN GAB1 GRB10 GRB2 HCK HRAS IQGAP1 ITGAV ITGB3 JAK2 JUN JUND KRAS KSR1 LCK LRP1 LYN MAP2K1 MAP2K2 MAP2K4 MAP2K7 MAPK1 MAPK10 MAPK3 MAPK8 MAPK9 MYC MYOCD NCK1 NCK2 NCKAP1 NRAS PAG1 PAK1 PDGFB PDGFRB PIK3CA PIK3CB …
REACTOME_DEPOLYMERISATION_OF_THE_NUCLEAR_LAMINA	SYSTEMATIC_NAME: M27360 ; PMID:	15.0	Down		0.00461990447285	0.0448938699222	DESCRIPTION_BRIEF:Depolymerisation of the Nuclear LaminaDESCRIPTION_FULL:	CCNB1 CDK1 CNEP1R1 CTDNEP1 EMD LEMD2 LEMD3 LMNA LMNB1 LPIN1 LPIN2 LPIN3 PRKCA PRKCB TMPO
REACTOME_PURINE_SALVAGE	SYSTEMATIC_NAME: M814 ; PMID:	12.0	Down	REACTOME_NUCLEOTIDE_SALVAGE	0.00468230881208	0.045297157124	DESCRIPTION_BRIEF:Purine salvageDESCRIPTION_FULL:	ADA ADAL ADK AMPD1 AMPD2 AMPD3 APRT DCK DGUOK GMPR GMPR2 HPRT1 PNP
PID_FOXM1_PATHWAY	SYSTEMATIC_NAME: M176 ; PMID: 18832364	34.0	Down		0.0048629991469	0.0468360851171	DESCRIPTION_BRIEF:FOXM1 transcription factor networkDESCRIPTION_FULL:	AURKB BIRC5 BRCA2 CCNA2 CCNB1 CCNB2 CCND1 CCNE1 CDC25B CDK1 CDK2 CDK4 CDKN2A CENPA CENPB CENPF CHEK2 CKS1B CREBBP EP300 ESR1 ETV5 FOS FOXM1 GAS1 GSK3A H2BC1 LAMA4 MAP2K1 MMP2 MYC NEK2 NFATC3 ONECUT1 PLK1 RB1 SKP2 SP1 TGFA XRCC1
REACTOME_TRANSCRIPTIONAL_REGULATION_BY_TP53	SYSTEMATIC_NAME: M27267 ; PMID:	327.0	Down		0.00495715752883	0.0475316830309	DESCRIPTION_BRIEF:Transcriptional Regulation by TP53DESCRIPTION_FULL:	AGO1 AGO2 AGO3 AGO4 AIFM2 AKT1 AKT2 AKT3 APAF1 ARID3A ATF2 ATM ATR ATRIP AURKA AURKB BANP BARD1 BAX BBC3 BCL2L14 BCL6 BID BIRC5 BLM BNIP3L BRCA1 BRD1 BRD7 BRIP1 BRPF1 BRPF3 BTG2 CARM1 CASP1 CASP10 CASP2 CASP6 CCNA1 CCNA2 CCNB1 CCNE1 CCNE2 CCNG1 CCNH CCNK CCNT1 CCNT2 CDC25C CDK1 CDK12 CDK13 CDK2 CDK5 CDK5R1 CDK7 CDK9 CDKN1A CDKN1B CDKN2A CENPJ CHD3 CHD4 CHEK1 CHEK2 CHM CNOT1 CNOT10 CNOT11 CNOT2 CN…
PID_CERAMIDE_PATHWAY	SYSTEMATIC_NAME: M144 ; PMID: 18832364	43.0	Down		0.00514549038581	0.0491201659297	DESCRIPTION_BRIEF:Ceramide signaling pathwayDESCRIPTION_FULL:	AIFM1 AKT1 ASAH1 BAD BAG4 BAX BCL2 BID BIRC3 CASP8 CRADD CTSD CYCS EGF EIF2AK2 FADD KSR1 MADD MAP2K1 MAP2K2 MAP2K4 MAP3K1 MAP4K4 MAPK1 MAPK3 MAPK8 MYC NFKB1 NFKBIA PAWR PDGFA PRKCD PRKCZ PRKRA RAF1 RELA RIPK1 SMPD1 SMPD3 SPHK2 TNF TNFRSF1A TRADD TRAF2
PID_AURORA_B_PATHWAY	SYSTEMATIC_NAME: M14 ; PMID: 18832364	35.0	Down		0.00524556923166	0.0498559145834	DESCRIPTION_BRIEF:Aurora B signalingDESCRIPTION_FULL:	AURKA AURKB AURKC BIRC5 BUB1 CBX5 CDCA8 CENPA CUL3 DES EVI5 INCENP KIF20A KIF23 KIF2C KLHL13 KLHL9 MYLK NCAPD2 NCAPG NCAPH NCL NDC80 NPM1 NSUN2 PEBP1 PPP1CC PPP2R5D PSMA3 RACGAP1 RASA1 RHOA SEPTIN1 SGO1 SMC2 SMC4 STMN1 TACC1 VIM
REACTOME_LEISHMANIA_INFECTION	SYSTEMATIC_NAME: M29836 ; PMID:	160.0	Down		0.00534610959126	0.0505896047348	DESCRIPTION_BRIEF:Leishmania infectionDESCRIPTION_FULL:	ABI1 ABI2 ABL1 ACTB ACTG1 ACTR2 ACTR3 ADAM17 ADCY1 ADCY2 ADCY3 ADCY4 ADCY5 ADCY6 ADCY7 ADCY8 ADCY9 ADCYAP1 ADCYAP1R1 ADM ADM2 ADORA2A ADORA2B ADRB1 ADRB2 ADRB3 AHCYL1 APP ARPC1A ARPC1B ARPC2 ARPC3 ARPC4 ARPC5 AVP AVPR2 BAIAP2 BRK1 BTK C3 C3AR1 CALCA CALCB CALCR CALCRL CALM1 CASP1 CD163 CD247 CD3G CDC42 CGA CREB1 CRH CRHR1 CRHR2 CRK CTSG CYBA CYFIP1 CYFIP2 CYSLTR1 CYSLTR2 DOCK1 DPEP1 DPEP2 DPEP3 D…
REACTOME_ACTIVATION_OF_ATR_IN_RESPONSE_TO_REPLICATION_STRESS	SYSTEMATIC_NAME: M11153 ; PMID:	32.0	Down		0.00547139266627	0.0515500343818	DESCRIPTION_BRIEF:Activation of ATR in response to replication stressDESCRIPTION_FULL:	ATR ATRIP CDC25A CDC25C CDC45 CDC6 CDC7 CDK2 CHEK1 CLSPN DBF4 HUS1 MCM10 MCM2 MCM3 MCM4 MCM5 MCM6 MCM7 MCM8 ORC1 ORC2 ORC3 ORC4 ORC5 ORC6 RAD1 RAD17 RAD9A RAD9B RFC2 RFC3 RFC4 RFC5 RPA1 RPA2 RPA3
REACTOME_INTERFERON_GAMMA_SIGNALING	SYSTEMATIC_NAME: M965 ; PMID:	79.0	Down		0.00552424702853	0.0518226983153	DESCRIPTION_BRIEF:Interferon gamma signalingDESCRIPTION_FULL:	B2M CAMK2A CAMK2B CAMK2D CAMK2G CD44 CIITA FCGR1A FCGR1B GBP1 GBP2 GBP3 GBP4 GBP5 GBP6 GBP7 HLA-A HLA-B HLA-C HLA-DPA1 HLA-DPB1 HLA-DQA1 HLA-DQA2 HLA-DQB1 HLA-DQB2 HLA-DRA HLA-DRB1 HLA-DRB3 HLA-DRB4 HLA-DRB5 HLA-E HLA-F HLA-G HLA-H ICAM1 IFI30 IFNG IFNGR1 IFNGR2 IRF1 IRF2 IRF3 IRF4 IRF5 IRF6 IRF7 IRF8 IRF9 JAK1 JAK2 MID1 MT2A NCAM1 OAS1 OAS2 OAS3 OASL PIAS1 PML PRKCD PTAFR PTPN1 PTPN11 PTPN2 PTPN…
REACTOME_ROLE_OF_LAT2_NTAL_LAB_ON_CALCIUM_MOBILIZATION	SYSTEMATIC_NAME: M27203 ; PMID:	14.0	Down	REACTOME_INITIAL_TRIGGERING_OF_COMPLEMENT REACTOME_FCGR_ACTIVATION	0.00565304346127	0.0528023499163	DESCRIPTION_BRIEF:Role of LAT2/NTAL/LAB on calcium mobilizationDESCRIPTION_FULL:	FCER1A FCER1G FYN GAB2 GRB2 IGHE IGHV1-2 IGHV1-46 IGHV1-69 IGHV2-5 IGHV2-70 IGHV3-11 IGHV3-13 IGHV3-23 IGHV3-30 IGHV3-33 IGHV3-48 IGHV3-53 IGHV3-7 IGHV4-34 IGHV4-39 IGHV4-59 IGKV1-12 IGKV1-16 IGKV1-17 IGKV1-33 IGKV1-39 IGKV1-5 IGKV1D-12 IGKV1D-16 IGKV1D-33 IGKV1D-39 IGKV2-28 IGKV2-30 IGKV2D-28 IGKV2D-30 IGKV2D-40 IGKV3-11 IGKV3-15 IGKV3-20 IGKV3D-20 IGKV4-1 IGKV5-2 IGLC2 IGLC3 IGLV1-40 IGLV1-44 I…
REACTOME_MOLYBDENUM_COFACTOR_BIOSYNTHESIS	SYSTEMATIC_NAME: M27928 ; PMID:	6.0	Up		0.00572134721228	0.053210984588	DESCRIPTION_BRIEF:Molybdenum cofactor biosynthesisDESCRIPTION_FULL:	GPHN MOCOS MOCS1 MOCS2 MOCS3 NFS1
REACTOME_PROTEIN_REPAIR	SYSTEMATIC_NAME: M27562 ; PMID:	6.0	Down		0.00612679621723	0.0567383222339	DESCRIPTION_BRIEF:Protein repairDESCRIPTION_FULL:	MSRA MSRB1 MSRB2 MSRB3 PCMT1 TXN
REACTOME_KINESINS	SYSTEMATIC_NAME: M977 ; PMID:	41.0	Down		0.00618652878409	0.0570476930856	DESCRIPTION_BRIEF:KinesinsDESCRIPTION_FULL:	CENPE KIF11 KIF12 KIF13B KIF15 KIF16B KIF18A KIF18B KIF19 KIF1A KIF1B KIF1C KIF20A KIF20B KIF21A KIF21B KIF22 KIF23 KIF25 KIF26A KIF26B KIF27 KIF2A KIF2B KIF2C KIF3A KIF3B KIF3C KIF4A KIF4B KIF5A KIF5B KIF6 KIF9 KIFAP3 KIFC1 KIFC2 KLC1 KLC2 KLC3 KLC4 RACGAP1 TUBA1A TUBA1B TUBA1C TUBA3C TUBA3D TUBA3E TUBA4A TUBA4B TUBA8 TUBAL3 TUBB1 TUBB2A TUBB2B TUBB3 TUBB4A TUBB4B TUBB6 TUBB8 TUBB8B
KEGG_HUNTINGTONS_DISEASE	SYSTEMATIC_NAME: M13486 ; PMID:	144.0	Down	KEGG_PARKINSONS_DISEASE KEGG_ALZHEIMERS_DISEASE	0.00627907550937	0.0576557484271	DESCRIPTION_BRIEF:Huntington's diseaseDESCRIPTION_FULL:Huntington disease (HD) is an autosomal-dominant neurodegenerative disorder that primarily affects medium spiny striatal neurons (MSN). HD is caused by a CAG repeat expansion in the IT15 gene, which results in a long stretch of polyglutamine close to the amino-terminus of the HD protein huntingtin (Htt). Mutant Htt (mHtt) has effects both in …	AP2A1 AP2A2 AP2B1 AP2M1 AP2S1 APAF1 ATP5F1A ATP5F1B ATP5F1C ATP5F1D ATP5F1E ATP5MC1 ATP5MC1P5 ATP5MC2 ATP5MC3 ATP5PB ATP5PD ATP5PF ATP5PO BAX BBC3 BDNF CASP3 CASP8 CASP9 CLTA CLTB CLTC CLTCL1 COX4I1 COX4I2 COX5A COX5B COX6A1 COX6A2 COX6B1 COX6B2 COX6C COX6CP3 COX7A1 COX7A2 COX7A2L COX7B COX7B2 COX7C COX8A COX8C CREB1 CREB3 CREB3L1 CREB3L2 CREB3L3 CREB3L4 CREB5 CREBBP CYC1 CYCS DCTN1 DCTN2 DCTN4 D…
PID_NFKAPPAB_ATYPICAL_PATHWAY	SYSTEMATIC_NAME: M26 ; PMID: 18832364	17.0	Down		0.00633783573746	0.0579497470172	DESCRIPTION_BRIEF:Atypical NF-kappaB pathwayDESCRIPTION_FULL:	ARRB2 BCL3 CSNK2A1 CSNK2A2 CSNK2B IKBKB LCK MAPK14 NFKB1 NFKBIA PIK3CA PIK3R1 REL RELA SRC SSPO SYK
KEGG_DNA_REPLICATION	SYSTEMATIC_NAME: M16853 ; PMID:	35.0	Down		0.00637480703739	0.0580412591624	DESCRIPTION_BRIEF:DNA replicationDESCRIPTION_FULL:A complex network of interacting proteins and enzymes is required for DNA replication. Generally, DNA replication follows a multistep enzymatic pathway. At the DNA replication fork, a DNA helicase (DnaB or MCM complex) precedes the DNA synthetic machinery and unwinds the duplex parental DNA in cooperation with the SSB or RPA. On the leading strand…	DNA2 FEN1 LIG1 MCM2 MCM3 MCM4 MCM5 MCM6 MCM7 PCNA POLA1 POLA2 POLD1 POLD2 POLD3 POLD4 POLE POLE2 POLE3 POLE4 PRIM1 PRIM2 RFC1 RFC2 RFC3 RFC4 RFC5 RNASEH1 RNASEH2A RNASEH2B RNASEH2C RPA1 RPA2 RPA3 RPA4 SSBP1
REACTOME_KERATINIZATION	SYSTEMATIC_NAME: M27640 ; PMID:	21.0	Down		0.00642819667696	0.0580412591624	DESCRIPTION_BRIEF:KeratinizationDESCRIPTION_FULL:	AC021066.1 CAPN1 CAPNS1 CASP14 CDSN CELA2A CSTA DSC1 DSC2 DSC3 DSG1 DSG2 DSG3 DSG4 DSP EVPL FLG FURIN IVL JUP KAZN KLK12 KLK13 KLK14 KLK5 KLK8 KRT1 KRT10 KRT12 KRT13 KRT14 KRT15 KRT16 KRT17 KRT18 KRT19 KRT2 KRT20 KRT23 KRT24 KRT25 KRT26 KRT27 KRT28 KRT3 KRT31 KRT32 KRT33A KRT33B KRT34 KRT35 KRT36 KRT37 KRT38 KRT39 KRT4 KRT40 KRT5 KRT6A KRT6B KRT6C KRT7 KRT71 KRT72 KRT73 KRT74 KRT75 KRT76 KRT77 KR…
REACTOME_FORMATION_OF_THE_CORNIFIED_ENVELOPE	SYSTEMATIC_NAME: M27649 ; PMID:	21.0	Down	REACTOME_KERATINIZATION	0.00642819667696	0.0580412591624	DESCRIPTION_BRIEF:Formation of the cornified envelopeDESCRIPTION_FULL:	AC021066.1 CAPN1 CAPNS1 CASP14 CDSN CELA2A CSTA DSC1 DSC2 DSC3 DSG1 DSG2 DSG3 DSG4 DSP EVPL FLG FURIN IVL JUP KAZN KLK12 KLK13 KLK14 KLK5 KLK8 KRT1 KRT10 KRT12 KRT13 KRT14 KRT15 KRT16 KRT17 KRT18 KRT19 KRT2 KRT20 KRT23 KRT24 KRT25 KRT26 KRT27 KRT28 KRT3 KRT31 KRT32 KRT33A KRT33B KRT34 KRT35 KRT36 KRT37 KRT38 KRT39 KRT4 KRT40 KRT5 KRT6A KRT6B KRT6C KRT7 KRT71 KRT72 KRT73 KRT74 KRT75 KRT76 KRT77 KR…
REACTOME_MITOTIC_SPINDLE_CHECKPOINT	SYSTEMATIC_NAME: M27673 ; PMID:	99.0	Down	REACTOME_SEPARATION_OF_SISTER_CHROMATIDS REACTOME_RESOLUTION_OF_SISTER_CHROMATID_COHESION REACTOME_RHO_GTPASES_ACTIVATE_FORMINS	0.00668731940276	0.0599637297099	DESCRIPTION_BRIEF:Mitotic Spindle CheckpointDESCRIPTION_FULL:	AHCTF1 ANAPC1 ANAPC10 ANAPC11 ANAPC15 ANAPC16 ANAPC2 ANAPC4 ANAPC5 ANAPC7 AURKB B9D2 BIRC5 BUB1 BUB1B BUB3 CDC16 CDC20 CDC23 CDC26 CDC27 CDCA8 CENPA CENPC CENPE CENPF CENPH CENPI CENPK CENPL CENPM CENPN CENPO CENPP CENPQ CENPS CENPT CENPU CKAP5 CLASP1 CLASP2 CLIP1 DSN1 DYNC1H1 DYNC1I1 DYNC1I2 DYNC1LI1 DYNC1LI2 DYNLL1 DYNLL2 ERCC6L INCENP ITGB3BP KIF18A KIF2A KIF2B KIF2C KNL1 KNTC1 MAD1L1 MAD2L1 M…
REACTOME_CELL_SURFACE_INTERACTIONS_AT_THE_VASCULAR_WALL	SYSTEMATIC_NAME: M16312 ; PMID:	104.0	Down		0.00669645712497	0.0599637297099	DESCRIPTION_BRIEF:Cell surface interactions at the vascular wallDESCRIPTION_FULL:	ANGPT1 ANGPT2 ANGPT4 APOB ATP1B1 ATP1B2 ATP1B3 BSG CAV1 CD177 CD2 CD244 CD44 CD47 CD48 CD58 CD74 CD84 CD99 CD99L2 CEACAM1 CEACAM3 CEACAM5 CEACAM6 CEACAM8 COL1A1 COL1A2 CXADR DOK2 EPCAM ESAM F11R F2 FCAMR FCER1G FN1 FYN GAS6 GLG1 GP6 GPC1 GRB14 GRB2 GRB7 GYPA GYPB GYPC HRAS IGHA1 IGHA2 IGHM IGHV1-2 IGHV1-46 IGHV1-69 IGHV2-5 IGHV2-70 IGHV3-11 IGHV3-13 IGHV3-23 IGHV3-30 IGHV3-33 IGHV3-48 IGHV3-53 IG…
REACTOME_GPCR_LIGAND_BINDING	SYSTEMATIC_NAME: M507 ; PMID:	154.0	Down	REACTOME_CLASS_A_1_RHODOPSIN_LIKE_RECEPTORS	0.00673352854143	0.0600475569929	DESCRIPTION_BRIEF:GPCR ligand bindingDESCRIPTION_FULL:	ACKR1 ACKR2 ACKR3 ACKR4 ADCYAP1 ADCYAP1R1 ADGRE1 ADGRE2 ADGRE3 ADGRE5 ADM ADM2 ADORA1 ADORA2A ADORA2B ADORA3 ADRA1A ADRA1B ADRA1D ADRA2A ADRA2B ADRA2C ADRB1 ADRB2 ADRB3 AGT AGTR1 AGTR2 ANXA1 APLN APLNR APP AVP AVPR1A AVPR1B AVPR2 BDKRB1 BDKRB2 BRS3 C3 C3AR1 C5 C5AR1 C5AR2 CALCA CALCB CALCR CALCRL CASR CCK CCKAR CCKBR CCL1 CCL11 CCL13 CCL16 CCL17 CCL19 CCL2 CCL20 CCL21 CCL22 CCL23 CCL25 CCL27 CCL2…
BIOCARTA_CLASSIC_PATHWAY	SYSTEMATIC_NAME: M7146 ; PMID:	8.0	Down	BIOCARTA_COMP_PATHWAY	0.00688271524587	0.0611264095811	DESCRIPTION_BRIEF:Classical Complement PathwayDESCRIPTION_FULL:The complement system is part of the defense against invading cells and is composed of about twenty different proteins found in the plasma. When activated, complement proteins form a pathway of proteolytic reactions that culminates in the lysis of foreign cells. The complement system also stimulates phagocytosis of foreign cells and a…	C1QA C1QB C1QC C1R C1S C2 C3 C4A C4B C4B_2 C5 C6 C7 C8A C9
REACTOME_TOLL_LIKE_RECEPTOR_9_TLR9_CASCADE	SYSTEMATIC_NAME: M27012 ; PMID:	90.0	Down	REACTOME_TOLL_LIKE_RECEPTOR_CASCADES REACTOME_TOLL_LIKE_RECEPTOR_4_TLR4_CASCADE REACTOME_MYD88_INDEPENDENT_TLR4_CASCADE REACTOME_TOLL_LIKE_RECEPTOR_TLR1_TLR2_CASCADE	0.00713196661293	0.062911214371	DESCRIPTION_BRIEF:Toll Like Receptor 9 (TLR9) CascadeDESCRIPTION_FULL:	AC093012.1 AGER APP ATF1 ATF2 BTRC CD14 CHUK CREB1 CUL1 DUSP3 DUSP4 DUSP6 DUSP7 ECSIT EEA1 ELK1 FBXW11 FOS HMGB1 IKBKB IKBKG IRAK1 IRAK2 IRF7 JUN LY96 MAP2K1 MAP2K3 MAP2K4 MAP2K6 MAP2K7 MAP3K1 MAP3K7 MAP3K8 MAPK1 MAPK10 MAPK11 MAPK14 MAPK3 MAPK7 MAPK8 MAPK9 MAPKAPK2 MAPKAPK3 MEF2A MEF2C MYD88 NFKB1 NFKB2 NFKBIA NFKBIB NKIRAS1 NKIRAS2 NOD1 NOD2 PELI1 PELI2 PELI3 PIK3C3 PIK3R4 PPP2CA PPP2CB PPP2R1A…
REACTOME_SIGNALING_BY_RHO_GTPASES	SYSTEMATIC_NAME: M501 ; PMID:	338.0	Down	REACTOME_RHO_GTPASE_EFFECTORS	0.00714174376339	0.062911214371	DESCRIPTION_BRIEF:Signaling by Rho GTPasesDESCRIPTION_FULL:	A2M ABI1 ABI2 ABL1 ABR AC004151.1 ACTB ACTG1 ACTR2 ACTR3 AHCTF1 AKAP13 AR ARAP1 ARAP2 ARAP3 ARHGAP1 ARHGAP10 ARHGAP11A ARHGAP11B ARHGAP12 ARHGAP15 ARHGAP17 ARHGAP18 ARHGAP19 ARHGAP20 ARHGAP21 ARHGAP22 ARHGAP23 ARHGAP24 ARHGAP25 ARHGAP26 ARHGAP27 ARHGAP28 ARHGAP29 ARHGAP30 ARHGAP31 ARHGAP32 ARHGAP33 ARHGAP35 ARHGAP36 ARHGAP39 ARHGAP4 ARHGAP40 ARHGAP42 ARHGAP44 ARHGAP5 ARHGAP6 ARHGAP8 ARHGAP9 ARHGD…
REACTOME_AUTOPHAGY	SYSTEMATIC_NAME: M27935 ; PMID:	128.0	Down		0.00726733962712	0.0637015612622	DESCRIPTION_BRIEF:AutophagyDESCRIPTION_FULL:	AMBRA1 ARL13B ATG10 ATG101 ATG12 ATG13 ATG14 ATG16L1 ATG3 ATG4A ATG4B ATG4C ATG4D ATG5 ATG7 ATG9A ATG9B ATM BECN1 CETN1 CFTR CHMP2A CHMP2B CHMP3 CHMP4A CHMP4B CHMP4C CHMP6 CHMP7 CSNK2A1 CSNK2A2 CSNK2B DYNC1H1 DYNC1I1 DYNC1I2 DYNC1LI1 DYNC1LI2 DYNLL1 DYNLL2 EEF1A1 EPAS1 FUNDC1 GABARAP GABARAPL1 GABARAPL2 GFAP HBB HDAC6 HSF1 HSP90AA1 HSP90AB1 HSPA8 IFT88 LAMP2 LAMTOR1 LAMTOR2 LAMTOR3 LAMTOR4 LAMTOR…
REACTOME_HEMOSTASIS	SYSTEMATIC_NAME: M8395 ; PMID:	451.0	Down		0.00729025712646	0.0637015612622	DESCRIPTION_BRIEF:HemostasisDESCRIPTION_FULL:	A1BG A2M AAMP ABCC4 ABHD12 ABHD6 ABL1 ACTB ACTN1 ACTN2 ACTN4 ADRA2A ADRA2B ADRA2C AHSG AK3 AKAP1 AKAP10 AKT1 ALB ALDOA ANGPT1 ANGPT2 ANGPT4 ANXA2 ANXA5 APBB1IP APLP2 APOA1 APOB APOH APOOL APP ARRB1 ARRB2 ATP1B1 ATP1B2 ATP1B3 ATP2A1 ATP2A2 ATP2A3 ATP2B1 ATP2B2 ATP2B3 ATP2B4 BCAR1 BRPF3 BSG C1QBP CABLES1 CABLES2 CALM1 CALU CAP1 CAPZA1 CAPZA2 CAPZB CARMIL1 CAV1 CBX5 CD109 CD177 CD2 CD244 CD36 CD44 C…
REACTOME_SIGNALING_BY_ROBO_RECEPTORS	SYSTEMATIC_NAME: M27271 ; PMID:	195.0	Down		0.00737889866676	0.0642171622926	DESCRIPTION_BRIEF:Signaling by ROBO receptorsDESCRIPTION_FULL:	ABL1 ABL2 AKAP5 ARHGAP39 CAP1 CAP2 CASC3 CDC42 CLASP1 CLASP2 COL4A5 CUL2 CXCL12 CXCR4 DAG1 DCC EIF4A3 EIF4G1 ELOB ELOC ENAH ETF1 EVL FAU FLRT3 GPC1 GSPT1 GSPT2 HOXA2 ISL1 LDB1 LHX2 LHX3 LHX4 LHX9 MAGOH MAGOHB MSI1 MYO9B NCBP1 NCBP2 NCK1 NCK2 NELL2 NRP1 NTN1 PABPC1 PAK1 PAK2 PAK3 PAK4 PAK5 PAK6 PFN1 PFN2 PPP3CB PRKACA PRKACB PRKACG PRKAR2A PRKCA PSMA1 PSMA2 PSMA3 PSMA4 PSMA5 PSMA6 PSMA7 PSMA8 PSMB…
GO_CARDIAC_CHAMBER_MORPHOGENESIS	SYSTEMATIC_NAME: M10631 ; PMID:	85.0	Up	GO_CARDIAC_SEPTUM_DEVELOPMENT GO_CARDIAC_CHAMBER_DEVELOPMENT	0.00742969229206	0.0643534073336	DESCRIPTION_BRIEF:The process in which a cardiac chamber is generated and organized. A cardiac chamber is an enclosed cavity within the heart. [GOC:mtg_heart]DESCRIPTION_FULL:	ACVR1 ADAMTS1 ADGRG6 BMP10 BMP4 BMP5 BMP7 BMPR1A BMPR2 CAV3 CCM2L CCN1 CHD7 CITED2 COL11A1 CPE DHRS3 DLL4 DNAH11 DSP ENG FGF8 FGFR2 FGFRL1 FHL2 FKBP1A FOXC1 FOXC2 FOXF1 FOXH1 FZD1 FZD2 GATA3 GATA4 GATA6 GJA5 GRHL2 GSK3A HAND1 HAND2 HEG1 HES1 HEY1 HEY2 HEYL HIF1A ID2 ISL1 JAG1 LRP2 MDM2 MED1 MEF2C MESP1 MIR1-1 MIR1-2 MIR17HG MKS1 MSX2 MYBPC3 MYH6 MYH7 MYL2 MYL3 NKX2-5 NOG NOS3 NOTCH1 NOTCH2 NPY2R …
KEGG_NEUROTROPHIN_SIGNALING_PATHWAY	SYSTEMATIC_NAME: M16763 ; PMID:	105.0	Down		0.00745394796526	0.0643534073336	DESCRIPTION_BRIEF:Neurotrophin signaling pathwayDESCRIPTION_FULL:Neurotrophins are a family of trophic factors involved in differentiation and survival of neural cells. The neurotrophin family consists of nerve growth factor (NGF), brain derived neurotrophic factor (BDNF), neurotrophin 3 (NT-3), and neurotrophin 4 (NT-4). Neurotrophins exert their functions through engagement of Trk tyrosine kina…	ABL1 AC093012.1 AKT1 AKT2 AKT3 ARHGDIA ARHGDIB ATF4 BAD BAX BCL2 BDNF BEX3 BRAF CALM1 CALM2 CALM3 CALML3 CALML5 CALML6 CAMK2A CAMK2B CAMK2D CAMK2G CAMK4 CDC42 CRK CRKL CSK FASLG FOXO3 FRS2 GAB1 GRB2 GSK3B HRAS IKBKB IRAK1 IRAK2 IRAK3 IRS1 IRS2 IRS4 JUN KIDINS220 KRAS MAGED1 MAP2K1 MAP2K2 MAP2K5 MAP2K7 MAP3K1 MAP3K3 MAP3K5 MAPK1 MAPK10 MAPK11 MAPK12 MAPK13 MAPK14 MAPK3 MAPK7 MAPK8 MAPK9 MAPKAPK2 N…
REACTOME_P75NTR_RECRUITS_SIGNALLING_COMPLEXES	SYSTEMATIC_NAME: M14582 ; PMID:	11.0	Down	REACTOME_P75NTR_SIGNALS_VIA_NF_KB	0.00758021565098	0.0651838385542	DESCRIPTION_BRIEF:p75NTR recruits signalling complexesDESCRIPTION_FULL:	IKBKB IRAK1 MYD88 NGF NGFR PRKCI RIPK2 RPS27A SQSTM1 TRAF6 UBA52 UBB UBC
BIOCARTA_NEUTROPHIL_PATHWAY	SYSTEMATIC_NAME: M22010 ; PMID:	7.0	Down		0.0077949672839	0.0667655893447	DESCRIPTION_BRIEF:Neutrophil and Its Surface MoleculesDESCRIPTION_FULL:	CD44 ICAM1 ITGAL ITGAM ITGB2 PECAM1 SELE SELL
REACTOME_SYNTHESIS_OF_VERY_LONG_CHAIN_FATTY_ACYL_COAS	SYSTEMATIC_NAME: M1016 ; PMID:	12.0	Down		0.00786445200319	0.0670955413028	DESCRIPTION_BRIEF:Synthesis of very long-chain fatty acyl-CoAsDESCRIPTION_FULL:	ACSBG1 ACSBG2 ACSF3 ACSL1 ACSL3 ACSL4 ACSL5 ACSL6 ELOVL1 ELOVL2 ELOVL3 ELOVL4 ELOVL5 ELOVL6 ELOVL7 HACD1 HACD2 HACD3 HACD4 HSD17B12 HSD17B3 SLC27A3 TECR TECRL
REACTOME_SYNTHESIS_OF_LEUKOTRIENES_LT_AND_EOXINS_EX	SYSTEMATIC_NAME: M27137 ; PMID:	11.0	Down		0.00800025122797	0.0679864486706	DESCRIPTION_BRIEF:Synthesis of Leukotrienes (LT) and Eoxins (EX)DESCRIPTION_FULL:	ABCC1 ALOX15 ALOX5 ALOX5AP CYP4A11 CYP4A22 CYP4B1 CYP4F11 CYP4F2 CYP4F22 CYP4F3 CYP4F8 DPEP1 DPEP2 DPEP3 GGT1 GGT5 LTA4H LTC4S MAPKAPK2 PTGR1
REACTOME_INTERLEUKIN_4_AND_INTERLEUKIN_13_SIGNALING	SYSTEMATIC_NAME: M27609 ; PMID:	81.0	Down		0.0081251530229	0.0687781507837	DESCRIPTION_BRIEF:Interleukin-4 and Interleukin-13 signalingDESCRIPTION_FULL:	AKT1 ALOX15 ALOX5 ANXA1 BATF BCL2 BCL2L1 BCL6 BIRC5 CCL11 CCL2 CCL22 CCND1 CD36 CDKN1A CEBPD COL1A2 CXCL8 F13A1 FASLG FCER2 FGF2 FN1 FOS FOXO1 FOXO3 FSCN1 GATA3 HGF HIF1A HMOX1 HSP90AA1 HSP90B1 HSPA8 ICAM1 IGHE IGHG1 IGHG4 IL10 IL12A IL12B IL13 IL13RA1 IL13RA2 IL17A IL17F IL18 IL1A IL1B IL23A IL23R IL2RG IL4 IL4R IL6 IL6R IRF4 ITGAM ITGAX ITGB1 ITGB2 JAK1 JAK2 JAK3 JUNB LAMA5 LBP LCN2 LIF MAOA MC…
REACTOME_COOPERATION_OF_PREFOLDIN_AND_TRIC_CCT_IN_ACTIN_AND_TUBULIN_FOLDING	SYSTEMATIC_NAME: M27297 ; PMID:	23.0	Down		0.00834213678271	0.0703401183195	DESCRIPTION_BRIEF:Cooperation of Prefoldin and TriC/CCT in actin and tubulin foldingDESCRIPTION_FULL:	ACTB CCT2 CCT3 CCT4 CCT5 CCT6A CCT6B CCT7 CCT8 PFDN1 PFDN2 PFDN4 PFDN5 PFDN6 TCP1 TUBA1A TUBA1B TUBA1C TUBA3C TUBA3D TUBA3E TUBA4A TUBA4B TUBA8 TUBAL3 TUBB1 TUBB2A TUBB2B TUBB3 TUBB4A TUBB4B TUBB6 VBP1
REACTOME_PROGRAMMED_CELL_DEATH	SYSTEMATIC_NAME: M27436 ; PMID:	155.0	Down		0.00839309666278	0.0704955056908	DESCRIPTION_BRIEF:Programmed Cell DeathDESCRIPTION_FULL:	ACIN1 ADD1 AKT1 AKT2 AKT3 APAF1 APC APIP APPL1 ARHGAP10 AVEN BAD BAK1 BAX BBC3 BCAP31 BCL2 BCL2L1 BCL2L11 BID BIRC2 BIRC3 BMF BMX C1QBP CARD8 CASP3 CASP6 CASP7 CASP8 CASP9 CD14 CDH1 CDKN2A CFLAR CLSPN CTNNB1 CYCS DAPK1 DAPK2 DAPK3 DBNL DCC DFFA DFFB DIABLO DNM1L DSG1 DSG2 DSG3 DSP DYNLL1 DYNLL2 E2F1 FADD FAS FASLG FNTA GAS2 GSN GZMB H1-0 H1-1 H1-2 H1-3 H1-4 H1-5 HMGB1 HMGB2 KPNA1 KPNB1 LMNA LMNB1…
REACTOME_NOD1_2_SIGNALING_PATHWAY	SYSTEMATIC_NAME: M1059 ; PMID:	36.0	Down	REACTOME_NUCLEOTIDE_BINDING_DOMAIN_LEUCINE_RICH_REPEAT_CONTAINING_RECEPTOR_NLR_SIGNALING_PATHWAYS	0.00849210086326	0.0710516701571	DESCRIPTION_BRIEF:NOD1/2 Signaling PathwayDESCRIPTION_FULL:	AAMP BIRC2 BIRC3 CARD9 CASP1 CASP2 CASP4 CASP8 CASP9 CHUK CYLD IKBKB IKBKG IRAK1 IRAK2 ITCH MAP2K6 MAP3K7 MAPK11 MAPK12 MAPK13 MAPK14 NOD1 NOD2 RIPK2 RPS27A TAB1 TAB2 TAB3 TNFAIP3 TRAF6 UBA52 UBB UBC UBE2N UBE2V1
REACTOME_PROCESSING_OF_DNA_DOUBLE_STRAND_BREAK_ENDS	SYSTEMATIC_NAME: M27590 ; PMID:	56.0	Down	REACTOME_G2_M_CHECKPOINTS	0.00857987763795	0.0711586806273	DESCRIPTION_BRIEF:Processing of DNA double-strand break endsDESCRIPTION_FULL:	ABRAXAS1 ATM ATR ATRIP BABAM1 BABAM2 BARD1 BLM BRCA1 BRCC3 BRIP1 CCNA1 CCNA2 CDK2 CHEK1 CLSPN DNA2 EXO1 H2AX H2BC1 H2BC10 H2BC11 H2BC12 H2BC13 H2BC14 H2BC15 H2BC17 H2BC21 H2BC3 H2BC4 H2BC5 H2BC6 H2BC7 H2BC8 H2BC9 H2BS1 H2BU1 H3-4 H4-16 H4C1 H4C11 H4C12 H4C13 H4C14 H4C15 H4C2 H4C3 H4C4 H4C5 H4C6 H4C8 H4C9 HERC2 HUS1 KAT5 MDC1 MRE11 NBN NSD2 PIAS4 PPP4C PPP4R2 RAD1 RAD17 RAD50 RAD9A RAD9B RBBP8 RFC…
REACTOME_ECM_PROTEOGLYCANS	SYSTEMATIC_NAME: M27219 ; PMID:	50.0	Up		0.00863454520884	0.0711586806273	DESCRIPTION_BRIEF:ECM proteoglycansDESCRIPTION_FULL:	ACAN AGRN APP ASPN BCAN BGN COL1A1 COL1A2 COL2A1 COL3A1 COL4A1 COL4A2 COL4A3 COL4A4 COL4A5 COL4A6 COL5A1 COL5A2 COL5A3 COL6A1 COL6A2 COL6A3 COL6A5 COL6A6 COL9A1 COL9A2 COL9A3 COMP DAG1 DCN DMP1 DSPP FMOD FN1 HAPLN1 HSPG2 IBSP ITGA2 ITGA2B ITGA7 ITGA8 ITGA9 ITGAV ITGAX ITGB1 ITGB3 ITGB5 ITGB6 LAMA1 LAMA2 LAMA3 LAMA4 LAMA5 LAMB1 LAMB2 LAMC1 LRP4 LUM MATN1 MATN3 MATN4 MUSK NCAM1 NCAN PTPRS SERPINE1 …
GO_CARDIAC_SEPTUM_MORPHOGENESIS	SYSTEMATIC_NAME: M15683 ; PMID:	50.0	Up	GO_CARDIAC_SEPTUM_DEVELOPMENT GO_CARDIAC_CHAMBER_MORPHOGENESIS	0.0086805182334	0.0711586806273	DESCRIPTION_BRIEF:The process in which the anatomical structure of a cardiac septum is generated and organized. A cardiac septum is a partition that separates parts of the heart. [GOC:dph, GOC:mtg_heart]DESCRIPTION_FULL:	ACVR1 BMP4 BMP5 BMP7 BMPR1A BMPR2 CCN1 CHD7 CITED2 DHRS3 DNAH11 ENG FGF8 FGFR2 FGFRL1 FZD1 FZD2 GATA4 GATA6 GJA5 HAND1 HES1 HEY1 HEY2 HEYL ID2 ISL1 JAG1 LRP2 MDM2 MIR1-1 MIR1-2 MIR17HG MKS1 MSX2 NKX2-5 NOG NOS3 NOTCH1 NOTCH2 NRP1 NRP2 NSD2 PARVA PROX1 RARA RARB RBM15 RBPJ ROBO1 ROBO2 SAV1 SEMA3C SLIT2 SLIT3 SMAD4 SMAD6 SMAD7 SMO SOX11 SOX4 TBX1 TBX2 TBX20 TBX3 TBX5 TGFB2 TGFBR1 TGFBR2 TGFBR3 TP53…
REACTOME_REGULATION_OF_EXPRESSION_OF_SLITS_AND_ROBOS	SYSTEMATIC_NAME: M27876 ; PMID:	155.0	Down	REACTOME_SIGNALING_BY_ROBO_RECEPTORS	0.0086872761129	0.0711586806273	DESCRIPTION_BRIEF:Regulation of expression of SLITs and ROBOsDESCRIPTION_FULL:	CASC3 COL4A5 CUL2 DAG1 EIF4A3 EIF4G1 ELOB ELOC ETF1 FAU GSPT1 GSPT2 HOXA2 ISL1 LDB1 LHX2 LHX3 LHX4 LHX9 MAGOH MAGOHB MSI1 NCBP1 NCBP2 PABPC1 PSMA1 PSMA2 PSMA3 PSMA4 PSMA5 PSMA6 PSMA7 PSMA8 PSMB1 PSMB10 PSMB11 PSMB2 PSMB3 PSMB4 PSMB5 PSMB6 PSMB7 PSMB8 PSMB9 PSMC1 PSMC2 PSMC3 PSMC4 PSMC5 PSMC6 PSMD1 PSMD10 PSMD11 PSMD12 PSMD13 PSMD14 PSMD2 PSMD3 PSMD4 PSMD5 PSMD6 PSMD7 PSMD8 PSMD9 PSME1 PSME2 PSME3…
REACTOME_FCGAMMA_RECEPTOR_FCGR_DEPENDENT_PHAGOCYTOSIS	SYSTEMATIC_NAME: M27107 ; PMID:	82.0	Down		0.00872422507902	0.0711586806273	DESCRIPTION_BRIEF:Fcgamma receptor (FCGR) dependent phagocytosisDESCRIPTION_FULL:	ABI1 ABI2 ABL1 ACTB ACTG1 ACTR2 ACTR3 AHCYL1 ARPC1A ARPC1B ARPC2 ARPC3 ARPC4 ARPC5 BAIAP2 BRK1 BTK CD247 CD3G CDC42 CFL1 CRK CYFIP1 CYFIP2 DOCK1 ELMO1 ELMO2 FCGR1A FCGR2A FCGR3A FGR FYN GRB2 HCK HSP90AA1 HSP90AB1 IGHG1 IGHG2 IGHG4 IGHV1-2 IGHV1-46 IGHV1-69 IGHV2-5 IGHV2-70 IGHV3-11 IGHV3-13 IGHV3-23 IGHV3-30 IGHV3-33 IGHV3-48 IGHV3-53 IGHV3-7 IGHV4-34 IGHV4-39 IGHV4-59 IGKV1-12 IGKV1-16 IGKV1-17 …
PID_IL2_1PATHWAY	SYSTEMATIC_NAME: M122 ; PMID: 18832364	51.0	Down		0.00875371731178	0.0711586806273	DESCRIPTION_BRIEF:IL2-mediated signaling eventsDESCRIPTION_FULL:	BCL2 CDK2 CISH DOK2 FOS FYN GAB2 GRB2 HRAS IFNG IKZF3 IL2 IL2RA IL2RB IL2RG IRS1 IRS2 JAK1 JAK3 JUN KRAS LCK MAP2K1 MAP2K2 MAPK1 MAPK11 MAPK14 MAPK3 MAPK8 MAPK9 MAPKAPK2 MYC NRAS PIK3CA PIK3R1 PPP2R5D PRKCB PRKCE PTK2B PTPN11 RAF1 RASA1 RHOA SHC1 SOCS1 SOCS2 SOCS3 SOS1 STAM STAM2 STAT1 STAT3 STAT5A STAT5B SYK
REACTOME_LIGAND_RECEPTOR_INTERACTIONS	SYSTEMATIC_NAME: M27496 ; PMID:	5.0	Up		0.00877390569805	0.0711586806273	DESCRIPTION_BRIEF:Ligand-receptor interactionsDESCRIPTION_FULL:	BOC CDON DHH GAS1 HHIP IHH PTCH1 SHH
REACTOME_PROTEIN_UBIQUITINATION	SYSTEMATIC_NAME: M27742 ; PMID:	62.0	Down		0.00877865760765	0.0711586806273	DESCRIPTION_BRIEF:Protein ubiquitinationDESCRIPTION_FULL:	BCL10 CDC34 CDC73 CTR9 DERL1 H2BC1 H2BC10 H2BC11 H2BC12 H2BC13 H2BC14 H2BC15 H2BC17 H2BC3 H2BC4 H2BC5 H2BC6 H2BC7 H2BC8 H2BC9 HLA-A HLTF LEO1 OTULIN PAF1 PCNA PEX10 PEX12 PEX13 PEX14 PEX2 PEX5 PRKDC RAD18 RNF144A RNF152 RNF181 RNF20 RNF40 RPS27A RRAGA RTF1 SELENOS SHPRH TMEM129 UBA1 UBA52 UBA6 UBB UBC UBE2A UBE2B UBE2C UBE2D1 UBE2D2 UBE2D3 UBE2E1 UBE2E3 UBE2G1 UBE2G2 UBE2H UBE2J2 UBE2K UBE2L3 UBE…
GO_CELL_DIFFERENTIATION_INVOLVED_IN_KIDNEY_DEVELOPMENT	SYSTEMATIC_NAME: M12569 ; PMID:	37.0	Up		0.0088004275072	0.0711586806273	DESCRIPTION_BRIEF:The process in which relatively unspecialized cells acquire specialized structural and/or functional features that characterize the cells of the kidney as it progresses from its formation to the mature state. [GOC:mtg_kidney_jan10]DESCRIPTION_FULL:	ACTA2 ADIPOQ AMER1 BASP1 BMP4 CD24 CD34 CITED1 CTNNB1 FAT4 FOXC2 FOXJ1 GATA3 GDNF GLI3 GLIS2 GPR4 GREM1 HES1 IQGAP1 JAG1 KLF15 LAMB2 LGR4 LHX1 LIF MAGI2 MEF2C MMP9 MTSS1 MYO1E NOTCH1 NOTCH2 NPHS1 NPHS2 OSR1 PAX2 PAX8 PDGFB PODXL POU3F3 PRKX PROM1 PTCH1 PTPRO SALL1 SHH SIX2 SMO STAT1 TCF21 WNT4 WNT9B WT1 WWTR1 YAP1
REACTOME_DEGRADATION_OF_BETA_CATENIN_BY_THE_DESTRUCTION_COMPLEX	SYSTEMATIC_NAME: M27079 ; PMID:	81.0	Down	REACTOME_APC_C_MEDIATED_DEGRADATION_OF_CELL_CYCLE_PROTEINS REACTOME_THE_ROLE_OF_GTSE1_IN_G2_M_PROGRESSION_AFTER_G2_CHECKPOINT REACTOME_ASSEMBLY_OF_THE_PRE_REPLICATIVE_COMPLEX REACTOME_CLEC7A_DECTIN_1_SIGNALING REACTOME_DNA_REPLICATION_PRE_INITIATION REACTOME_DOWNSTREAM_SIGNALING_EVENTS_OF_B_CELL_RECEPTOR_BCR REACTOME_APC_C_CDH1_MEDIATED_DEGRADATION_OF_CDC20_AND_OTHER_APC_C_CDH1_TARGETED_PROTEINS_…	0.00894912418364	0.0720920152637	DESCRIPTION_BRIEF:Degradation of beta-catenin by the destruction complexDESCRIPTION_FULL:	AMER1 APC AXIN1 AXIN2 BTRC CSNK1A1 CTBP1 CTBP2 CTNNB1 CUL1 FRAT1 FRAT2 GSK3B HDAC1 LEF1 MYC PPP2CA PPP2CB PPP2R1A PPP2R1B PPP2R5A PPP2R5B PPP2R5C PPP2R5D PPP2R5E PSMA1 PSMA2 PSMA3 PSMA4 PSMA5 PSMA6 PSMA7 PSMA8 PSMB1 PSMB10 PSMB11 PSMB2 PSMB3 PSMB4 PSMB5 PSMB6 PSMB7 PSMB8 PSMB9 PSMC1 PSMC2 PSMC3 PSMC4 PSMC5 PSMC6 PSMD1 PSMD10 PSMD11 PSMD12 PSMD13 PSMD14 PSMD2 PSMD3 PSMD4 PSMD5 PSMD6 PSMD7 PSMD8 PS…
BIOCARTA_CCR3_PATHWAY	SYSTEMATIC_NAME: M9152 ; PMID:	15.0	Down		0.00903722668541	0.0725321119529	DESCRIPTION_BRIEF:CCR3 signaling in EosinophilsDESCRIPTION_FULL:Eosinophils are a key class of leukocytes involved in inflammatory responses, including allergic reactions in skin and airway. The eosinophil response in inflammation is absent in mice lacking CCR3, indicating the key role of this G protein coupled receptor in inflammation and allergic responses. Eotaxin is a chemokine ligand for CCR…	CCL11 CCR3 GNAQ GNAS HRAS LIMK1 MAP2K1 MAPK1 MAPK3 MYL2 NOX1 PIK3C2G PLCB1 PPP1R12B PRKCA PRKCB RAF1 RHOA ROCK2
PID_AVB3_OPN_PATHWAY	SYSTEMATIC_NAME: M63 ; PMID: 18832364	31.0	Down		0.00922700736227	0.0735245956918	DESCRIPTION_BRIEF:Osteopontin-mediated eventsDESCRIPTION_FULL:	BCAR1 CD44 CDC42 CHUK FOS GSN ILK ITGAV ITGB3 JUN MAP3K1 MAP3K14 MAPK1 MAPK3 MAPK8 MMP2 MMP9 NFKB1 NFKBIA PIK3CA PIK3R1 PIP5K1A PLAU PTK2B RAC1 RELA RHOA ROCK2 SPP1 SYK VAV3
BIOCARTA_RANMS_PATHWAY	SYSTEMATIC_NAME: M17370 ; PMID:	10.0	Down		0.00925819671054	0.0735245956918	DESCRIPTION_BRIEF:Role of Ran in mitotic spindle regulationDESCRIPTION_FULL:One of the central features of mitotic cell division is the formation of the spindle that segregates chromosomes into each daughter cell. Chromosomes are not just passengers along for a ride with the spindle, but active participants in the nucleation and stabilization of spindle microtubules in their near vicinity. The ra…	AURKA KIF15 KPNA2 KPNB1 NUMA1 RAN RANBP1 RANGAP1 RCC1 TPX2
BIOCARTA_G2_PATHWAY	SYSTEMATIC_NAME: M8560 ; PMID:	22.0	Down		0.00930016777462	0.0735245956918	DESCRIPTION_BRIEF:Cell Cycle: G2/M CheckpointDESCRIPTION_FULL:The G2/M DNA damage checkpoint prevents the cell from entering mitosis (M phase) if the genome is damaged. The Cdc2-cyclin B kinase is pivotal in regulating this transition. During G2 phase, Cdc2 is maintained in an inactive state by the kinases Wee1 and Mt1. As cells approach M phase, the phosphatase Cdc25 is activated, perhaps by the…	ATM ATR BRCA1 CCNB1 CDC25A CDC25B CDC25C CDC34 CDK1 CDKN1A CDKN2D CHEK1 CHEK2 EP300 GADD45A MDM2 MYT1 PLK1 PRKDC RPS6KA1 TP53 WEE1 YWHAH YWHAQ
REACTOME_EGR2_AND_SOX10_MEDIATED_INITIATION_OF_SCHWANN_CELL_MYELINATION	SYSTEMATIC_NAME: M29808 ; PMID:	19.0	Up		0.00930831041905	0.0735245956918	DESCRIPTION_BRIEF:EGR2 and SOX10-mediated initiation of Schwann cell myelinationDESCRIPTION_FULL:	ADGRG6 ADGRV1 CYP51A1 DAG1 DRP2 EGR2 GJB1 HDAC2 HMGCR LAMA2 LAMB1 LAMC1 MAG MBP MPZ NAB1 NAB2 PMP22 POU3F1 POU3F2 PRX SCD5 SMARCA4 SOX10 SREBF2 TEAD1 UTRN WWTR1 YAP1
REACTOME_CYTOKINE_SIGNALING_IN_IMMUNE_SYSTEM	SYSTEMATIC_NAME: M1060 ; PMID:	643.0	Down	REACTOME_SIGNALING_BY_INTERLEUKINS	0.00933053244819	0.0735245956918	DESCRIPTION_BRIEF:Cytokine Signaling in Immune systemDESCRIPTION_FULL:	AAAS ABCE1 AC020929.1 AC093012.1 ACTB ACTG1 ACTN2 ADAM17 ADAR AGER AIP AKT1 AKT2 ALOX15 ALOX5 ANGPT1 ANXA1 ANXA2 APBB1IP APP ARAF AREG ARF1 ARIH1 ARRB1 ARRB2 ARTN ATF1 ATF2 B2M BATF BCL2 BCL2L1 BCL6 BIRC2 BIRC3 BIRC5 BLNK BOLA2 BOLA2B BRAF BRAP BRWD1 BST2 BTC BTRC CA1 CALM1 CAMK2A CAMK2B CAMK2D CAMK2G CANX CAPZA1 CASP1 CASP3 CBL CCL11 CCL19 CCL2 CCL20 CCL22 CCL3 CCL3L1 CCL3L3 CCL4 CCL5 CCND1 CCR1…
REACTOME_CARGO_RECOGNITION_FOR_CLATHRIN_MEDIATED_ENDOCYTOSIS	SYSTEMATIC_NAME: M27752 ; PMID:	82.0	Down		0.00942785232535	0.0740223043081	DESCRIPTION_BRIEF:Cargo recognition for clathrin-mediated endocytosisDESCRIPTION_FULL:	AAK1 ADRB2 AGFG1 AGTR1 AP2A1 AP2A2 AP2B1 AP2M1 AP2S1 APOB AREG ARRB1 ARRB2 AVP AVPR2 BTC CBL CD3D CD3G CD4 CFTR CHRM2 CLTA CLTB CLTC CLTCL1 COPS2 COPS3 COPS4 COPS5 COPS6 COPS7A COPS7B COPS8 DAB2 DVL2 EGF EGFR EPGN EPN1 EPN2 EPS15 EPS15L1 EREG FCHO1 FCHO2 FZD4 GPS1 GRB2 GRK2 GRK3 HBEGF HGS IGF2R IL7R ITSN1 ITSN2 KIAA0319 LDLR LDLRAP1 LRP2 M6PR NECAP1 NECAP2 NEDD8 PICALM REPS1 REPS2 RPS27A SCARB2 S…
PID_TXA2PATHWAY	SYSTEMATIC_NAME: M99 ; PMID: 18832364	50.0	Down		0.00948322670895	0.0741882753729	DESCRIPTION_BRIEF:Thromboxane A2 receptor signalingDESCRIPTION_FULL:	AKT1 ARHGEF1 ARR3 ARRB2 BLK DNM1 EGF EGFR FGR FYN GNA11 GNA12 GNA13 GNA14 GNA15 GNAI2 GNAQ GNB1 GNB5 GNG2 GRK2 GRK3 HCK ICAM1 LCK LYN MAPK11 MAPK14 NOS3 PIK3CG PIK3R5 PIK3R6 PLCB2 PRKACA PRKCA PRKCB PRKCD PRKCE PRKCG PRKCH PRKCQ PRKCZ PTGDR PTGIR RAB11A RAC1 RHOA ROCK1 SELE SLC9A3R1 SRC SYK TBXA2R TGM2 VCAM1 YES1
REACTOME_CYTOSOLIC_SENSORS_OF_PATHOGEN_ASSOCIATED_DNA	SYSTEMATIC_NAME: M27046 ; PMID:	59.0	Down		0.0095308551668	0.0742926731887	DESCRIPTION_BRIEF:Cytosolic sensors of pathogen-associated DNA DESCRIPTION_FULL:	CGAS CHUK CRCP CREBBP CTNNB1 DDX41 DHX36 DHX9 DTX4 EP300 IFI16 IKBKB IKBKG IRF3 IRF7 LRRFIP1 MRE11 MYD88 NFKB1 NFKB2 NFKBIA NFKBIB NKIRAS1 NKIRAS2 NLRC3 NLRP4 POLR1C POLR1D POLR2E POLR2F POLR2H POLR2K POLR2L POLR3A POLR3B POLR3C POLR3D POLR3E POLR3F POLR3G POLR3GL POLR3H POLR3K PRKDC RELA RIPK1 RIPK3 RPS27A STAT6 STING1 TBK1 TICAM1 TLR3 TREX1 TRIM21 TRIM32 TRIM56 UBA52 UBB UBC XRCC5 XRCC6 ZBP1
REACTOME_ELASTIC_FIBRE_FORMATION	SYSTEMATIC_NAME: M26969 ; PMID:	36.0	Up		0.00962755781583	0.0747774831072	DESCRIPTION_BRIEF:Elastic fibre formationDESCRIPTION_FULL:	BMP10 BMP2 BMP4 BMP7 EFEMP1 EFEMP2 ELN EMILIN1 EMILIN2 EMILIN3 FBLN1 FBLN2 FBLN5 FBN1 FBN2 FBN3 FN1 FURIN GDF5 ITGA5 ITGA8 ITGAV ITGB1 ITGB3 ITGB5 ITGB6 ITGB8 LOX LOXL1 LOXL2 LOXL3 LOXL4 LTBP1 LTBP2 LTBP3 LTBP4 MFAP1 MFAP2 MFAP3 MFAP4 MFAP5 TGFB1 TGFB2 TGFB3 VTN
REACTOME_METALLOPROTEASE_DUBS	SYSTEMATIC_NAME: M27580 ; PMID:	17.0	Down		0.00991856502276	0.0767158502493	DESCRIPTION_BRIEF:Metalloprotease DUBsDESCRIPTION_FULL:	ABRAXAS1 ABRAXAS2 BABAM1 BABAM2 BARD1 BRCA1 BRCC3 EP300 H2AC1 H2AC11 H2AC12 H2AC13 H2AC14 H2AC15 H2AC16 H2AC17 H2AC18 H2AC19 H2AC20 H2AC21 H2AC4 H2AC6 H2AC7 H2AC8 H2AW KAT2B MYSM1 NLRP3 PSMD14 RPS27A STAM STAMBP STAMBPL1 UBA52 UBB UBC UIMC1
KEGG_PRIMARY_IMMUNODEFICIENCY	SYSTEMATIC_NAME: M4085 ; PMID:	28.0	Down		0.00994792520538	0.0767158502493	DESCRIPTION_BRIEF:Primary immunodeficiencyDESCRIPTION_FULL:Primary immunodeficiencies (PIs) are a heterogeneous group of disorders, which affect cellular and humoral immunity or non-specific host defense mechanisms mediated by complement proteins, and cells such as phagocytes and natural killer (NK) cells. These disorders of the immune system cause increased susceptibility to infection, autoimmun…	ADA AICDA AIRE BLNK BTK CD19 CD3D CD3E CD4 CD40 CD40LG CD79A CD8A CD8B CIITA DCLRE1C ICOS IGLL1 IKBKG IL2RG IL7R JAK3 LCK PTPRC RAG1 RAG2 RFX5 RFXANK RFXAP TAP1 TAP2 TNFRSF13B TNFRSF13C UNG ZAP70
REACTOME_CREATION_OF_C4_AND_C2_ACTIVATORS	SYSTEMATIC_NAME: M1078 ; PMID:	6.0	Down	REACTOME_INITIAL_TRIGGERING_OF_COMPLEMENT REACTOME_FCGR_ACTIVATION REACTOME_ROLE_OF_LAT2_NTAL_LAB_ON_CALCIUM_MOBILIZATION	0.00999009050819	0.0767678231605	DESCRIPTION_BRIEF:Creation of C4 and C2 activatorsDESCRIPTION_FULL:	C1QA C1QB C1QC C1R C1S COLEC10 COLEC11 CRP FCN1 FCN2 FCN3 IGHG1 IGHG2 IGHG4 IGHV1-2 IGHV1-46 IGHV1-69 IGHV2-5 IGHV2-70 IGHV3-11 IGHV3-13 IGHV3-23 IGHV3-30 IGHV3-33 IGHV3-48 IGHV3-53 IGHV3-7 IGHV4-34 IGHV4-39 IGHV4-59 IGKV1-12 IGKV1-16 IGKV1-17 IGKV1-33 IGKV1-39 IGKV1-5 IGKV1D-12 IGKV1D-16 IGKV1D-33 IGKV1D-39 IGKV2-28 IGKV2-30 IGKV2D-28 IGKV2D-30 IGKV2D-40 IGKV3-11 IGKV3-15 IGKV3-20 IGKV3D-20 IGKV…
KEGG_PANCREATIC_CANCER	SYSTEMATIC_NAME: M9726 ; PMID:	63.0	Down		0.010377405717	0.079462325755	DESCRIPTION_BRIEF:Pancreatic cancerDESCRIPTION_FULL:Normal duct epithelium progresses to infiltrating cancer through a series of histologically defined precursors (PanINs). The overexpression of HER-2/neu and activating point mutations in the K-ras gene occur early, inactivation of the p16 gene at an intermediate stage, and the inactivation of p53, SMAD4, and BRCA2 occur relatively late. Activate…	AKT1 AKT2 AKT3 ARAF ARHGEF6 BAD BCL2L1 BRAF BRCA2 CASP9 CCND1 CDC42 CDK4 CDK6 CDKN2A CHUK E2F1 E2F2 E2F3 EGF EGFR ERBB2 IKBKB IKBKG JAK1 KRAS MAP2K1 MAPK1 MAPK10 MAPK3 MAPK8 MAPK9 NFKB1 PGF PIK3CA PIK3CB PIK3CD PIK3CG PIK3R1 PIK3R2 PIK3R3 PIK3R5 PLD1 RAC1 RAC2 RAC3 RAD51 RAF1 RALA RALB RALBP1 RALGDS RB1 RELA SMAD2 SMAD3 SMAD4 STAT1 STAT3 TGFA TGFB1 TGFB2 TGFB3 TGFBR1 TGFBR2 TP53 VEGFA VEGFB VEGFC…
REACTOME_SUPPRESSION_OF_PHAGOSOMAL_MATURATION	SYSTEMATIC_NAME: M29823 ; PMID:	12.0	Down	REACTOME_RESPONSE_OF_MTB_TO_PHAGOCYTOSIS	0.0105776899374	0.0807107538534	DESCRIPTION_BRIEF:Suppression of phagosomal maturationDESCRIPTION_FULL:	ATP6V1H CORO1A HGS KPNA1 KPNB1 NOS2 RAB5A RAB7A RPS27A UBA52 UBB UBC VPS33B
REACTOME_FACTORS_INVOLVED_IN_MEGAKARYOCYTE_DEVELOPMENT_AND_PLATELET_PRODUCTION	SYSTEMATIC_NAME: M941 ; PMID:	116.0	Down		0.0108361662373	0.0819290531134	DESCRIPTION_BRIEF:Factors involved in megakaryocyte development and platelet productionDESCRIPTION_FULL:	ABL1 ACTB AK3 AKAP1 AKAP10 CABLES1 CABLES2 CAPZA1 CAPZA2 CAPZB CARMIL1 CBX5 CDC42 CDK2 CDK5 CENPE DOCK1 DOCK10 DOCK11 DOCK2 DOCK3 DOCK4 DOCK5 DOCK6 DOCK7 DOCK8 DOCK9 EHD1 EHD2 EHD3 GATA1 GATA2 GATA3 GATA4 GATA5 GATA6 H3-3A H3-3B H3C1 H3C10 H3C11 H3C12 H3C13 H3C14 H3C15 H3C2 H3C3 H3C4 H3C6 H3C7 H3C8 HBB HBD HBE1 HBG1 HBG2 HDAC1 HDAC2 HMG20B IFNA1 IFNA10 IFNA13 IFNA14 IFNA16 IFNA17 IFNA2 IFNA21 IFN…
PID_IL12_STAT4_PATHWAY	SYSTEMATIC_NAME: M290 ; PMID: 18832364	28.0	Down		0.0108487838135	0.0819290531134	DESCRIPTION_BRIEF:IL12 signaling mediated by STAT4DESCRIPTION_FULL:	CD247 CD28 CD3D CD3E CD3G CD4 CD80 CD86 CREBBP ETV5 FOS HLA-DRA HLA-DRB1 IFNG IL13 IL18 IL18R1 IL18RAP IL2 IL2RA IRF1 JUN MAPK8 MAPK9 PIAS2 PPP3CA PPP3CB PPP3R1 PRF1 STAT3 STAT4 TBX21 TGFB1
PID_ALPHA_SYNUCLEIN_PATHWAY	SYSTEMATIC_NAME: M275 ; PMID: 18832364	27.0	Down		0.0108507790695	0.0819290531134	DESCRIPTION_BRIEF:Alpha-synuclein signalingDESCRIPTION_FULL:	BAD BLK CSNK2A1 FGR FKBP1A FYN GRK5 HCK KLK6 LCK LYN MAOB MAPK1 MAPK3 PARK7 PLCB2 PLD1 PLD2 PPP2R5D PRKCD PRKN PTK2B SLC6A3 SNCA SRC STUB1 SYK TH TOR1A UBE2L3 UCHL1 YES1
REACTOME_ACTIVATION_OF_IRF3_IRF7_MEDIATED_BY_TBK1_IKK_EPSILON	SYSTEMATIC_NAME: M970 ; PMID:	16.0	Down		0.0110084905846	0.0828312468642	DESCRIPTION_BRIEF:Activation of IRF3/IRF7 mediated by TBK1/IKK epsilonDESCRIPTION_FULL:	CD14 IKBKE IRF3 IRF7 LY96 PTPN11 RPS27A SARM1 TANK TBK1 TICAM1 TICAM2 TLR4 TRAF3 UBA52 UBB UBC
BIOCARTA_THELPER_PATHWAY	SYSTEMATIC_NAME: M6427 ; PMID:	12.0	Down		0.0110874406988	0.0831366228175	DESCRIPTION_BRIEF:T Helper Cell Surface MoleculesDESCRIPTION_FULL:T helper cells play an essential role coordinating the activities of other parts of the immune system, including B cells, cytotoxic T cells, macrophages and other cells. The crucial nature of helper T cells in the normal immune response is demonstrated by the severe immune deficiency associated with the HIV-induced helper T cell de…	CD2 CD247 CD28 CD3D CD3E CD3G CD4 ICAM1 ITGAL ITGB2 PTPRC THY1
REACTOME_RECYCLING_PATHWAY_OF_L1	SYSTEMATIC_NAME: M891 ; PMID:	34.0	Down		0.0111528111012	0.0833384195041	DESCRIPTION_BRIEF:Recycling pathway of L1DESCRIPTION_FULL:	ACTB ACTG1 AP2A1 AP2A2 AP2B1 AP2M1 AP2S1 CLTA CLTC DNM1 DNM2 DNM3 DPYSL2 EZR KIF4A KIF4B L1CAM MAPK1 MSN NUMB RDX RPS6KA1 RPS6KA2 RPS6KA3 RPS6KA4 RPS6KA5 RPS6KA6 SH3GL2 SHTN1 SRC TUBA1A TUBA1B TUBA1C TUBA3C TUBA3D TUBA3E TUBA4A TUBA4B TUBA8 TUBAL3 TUBB1 TUBB2A TUBB2B TUBB3 TUBB4A TUBB4B TUBB6 TUBB8 TUBB8B
REACTOME_G_ALPHA_I_SIGNALLING_EVENTS	SYSTEMATIC_NAME: M600 ; PMID:	183.0	Down		0.011300947376	0.084155164824	DESCRIPTION_BRIEF:G alpha (i) signalling eventsDESCRIPTION_FULL:	ABCA4 ACKR3 ADCY1 ADCY2 ADCY3 ADCY4 ADCY5 ADCY6 ADCY7 ADCY8 ADCY9 ADORA1 ADORA3 ADRA2A ADRA2B ADRA2C AGRN AGT AGTR2 AHCYL1 AKR1B10 AKR1C1 AKR1C3 AKR1C4 ANXA1 APLN APLNR APOA1 APOA2 APOA4 APOB APOC2 APOC3 APOE APOM APP AWAT2 BCO1 BCO2 BDKRB1 BDKRB2 C3 C3AR1 C5 C5AR1 CALM1 CAMK2A CAMK2B CAMK2D CAMK2G CAMK4 CAMKK1 CAMKK2 CAMKMT CASR CCL1 CCL13 CCL16 CCL19 CCL20 CCL21 CCL23 CCL25 CCL27 CCL28 CCL4 CCL…
REACTOME_TRANSCRIPTIONAL_REGULATION_OF_PLURIPOTENT_STEM_CELLS	SYSTEMATIC_NAME: M27393 ; PMID:	15.0	Up		0.0114284048847	0.0846507830718	DESCRIPTION_BRIEF:Transcriptional regulation of pluripotent stem cellsDESCRIPTION_FULL:	CDX2 DKK1 DPPA4 EOMES EPAS1 EPHA1 FGF2 FOXD3 FOXP1 GATA6 GSC HHEX HIF3A KLF4 LIN28A NANOG NR5A1 NR6A1 PBX1 POU5F1 PRDM14 SALL1 SALL4 SMAD2 SMAD4 SOX2 STAT3 TDGF1 TSC22D1 ZIC3 ZSCAN10
BIOCARTA_IL7_PATHWAY	SYSTEMATIC_NAME: M1296 ; PMID:	15.0	Down		0.0115035512584	0.0846507830718	DESCRIPTION_BRIEF:IL-7 Signal TransductionDESCRIPTION_FULL:IL-7 is a key cytokine in the immune system, essential for normal development of B cells and T cells. Mice with the IL-7 receptor deleted lack B and T cells. Some humans with SCID (severe combined immunodeficiency disease) also have mutation of their IL-7 receptor gene leading to an absence of T cells and greatly impaired B cell productio…	BCL2 CREBBP EP300 FYN IL7 IL7R JAK1 JAK3 LCK NMI PIK3CA PIK3CG PIK3R1 PTK2B STAT5A STAT5B
GO_REGULATION_OF_GLOMERULAR_FILTRATION	SYSTEMATIC_NAME: M11935 ; PMID:	10.0	Up		0.0115237568095	0.0846507830718	DESCRIPTION_BRIEF:Any process that modulates the frequency, rate or extent of glomerular filtration. Glomerular filtration is the process in which blood is filtered by the glomerulus into the renal tubule. [GOC:mtg_cardio]DESCRIPTION_FULL:	ADORA1 CORO2B CYBA EMP2 F2R F2RL1 GAS6 GJA1 GJA5 PDGFB PTPRO
GO_RENAL_SYSTEM_PROCESS_INVOLVED_IN_REGULATION_OF_BLOOD_VOLUME	SYSTEMATIC_NAME: M10872 ; PMID:	10.0	Up	GO_REGULATION_OF_GLOMERULAR_FILTRATION	0.0115237568095	0.0846507830718	DESCRIPTION_BRIEF:A slow mechanism of blood pressure regulation that responds to changes in pressure resulting from fluid and salt intake by modulating the quantity of blood in the circulatory system. [GOC:dph, GOC:tb, ISBN:0721643949]DESCRIPTION_FULL:	ADORA1 CORO2B CYBA CYP11B2 CYP4A11 CYP4F12 CYP4F2 EMP2 F2R F2RL1 GAS6 GJA1 GJA5 HSD11B2 PDGFB PTPRO
REACTOME_REGULATION_OF_SIGNALING_BY_CBL	SYSTEMATIC_NAME: M903 ; PMID:	21.0	Down		0.011583623574	0.0848030820436	DESCRIPTION_BRIEF:Regulation of signaling by CBLDESCRIPTION_FULL:	BLNK CBL CRK CRKL FYN GRB2 HCK LYN PIK3CA PIK3CB PIK3CD PIK3R1 PIK3R2 PIK3R3 RAPGEF1 RPS27A SYK UBA52 UBB UBC VAV1 YES1
PID_ERBB1_DOWNSTREAM_PATHWAY	SYSTEMATIC_NAME: M164 ; PMID: 18832364	101.0	Down		0.0116757175198	0.0851509490597	DESCRIPTION_BRIEF:ErbB1 downstream signalingDESCRIPTION_FULL:	ABI1 ACTR2 ACTR3 AKT1 ARF4 ARPC1B ARPC2 ARPC3 ARPC4 ARPC5 ATF1 ATF2 BAD BAIAP2 BCL2L1 BRAF BRK1 CAPN2 CDC42 CHN2 CREB1 CYFIP2 DIAPH3 DUSP1 DUSP6 EGF EGFR EGR1 ELK1 EPS8 F2RL2 FOS GAB1 GRB2 HRAS IQGAP1 JUN KRAS KSR1 MAP2K1 MAP2K2 MAP2K4 MAP2K5 MAP3K1 MAP3K2 MAPK1 MAPK3 MAPK7 MAPK8 MAPK9 MAPKAP1 MEF2C MLST8 MTOR MYLPF NCKAP1 NRAS PDPK1 PEBP1 PIK3CA PIK3CB PIK3CD PIK3R1 PIK3R2 PIK3R3 PLD1 PLD2 PPP2C…
REACTOME_NF_KB_IS_ACTIVATED_AND_SIGNALS_SURVIVAL	SYSTEMATIC_NAME: M27117 ; PMID:	11.0	Down	REACTOME_P75NTR_SIGNALS_VIA_NF_KB REACTOME_P75NTR_RECRUITS_SIGNALLING_COMPLEXES	0.0117097290354	0.0851509490597	DESCRIPTION_BRIEF:NF-kB is activated and signals survivalDESCRIPTION_FULL:	IKBKB IRAK1 NFKB1 NFKBIA NGF NGFR RELA RPS27A SQSTM1 TRAF6 UBA52 UBB UBC
REACTOME_CITRIC_ACID_CYCLE_TCA_CYCLE	SYSTEMATIC_NAME: M784 ; PMID:	22.0	Down		0.0118716998642	0.0860400455042	DESCRIPTION_BRIEF:Citric acid cycle (TCA cycle)DESCRIPTION_FULL:	ACO2 CS DLD DLST FAHD1 FH IDH2 IDH3A IDH3B IDH3G MDH2 ME2 ME3 NNT OGDH SDHA SDHB SDHC SDHD SUCLA2 SUCLG1 SUCLG2
BIOCARTA_AGR_PATHWAY	SYSTEMATIC_NAME: M6220 ; PMID:	24.0	Up		0.0119164712038	0.0860766436622	DESCRIPTION_BRIEF:Agrin in Postsynaptic DifferentiationDESCRIPTION_FULL:The heparan sulphate proteoglycan agrin is well known as the key assembly factor of postsynaptic differentiation at the neuromuscular junction (NMJ), but recent data suggest it also plays a direct role in the organization of the cytoskeleton in the skeletal muscle. Signaling through muscle-specific proteins such as muscle spe…	ACTA1 AGRN ARHGEF6 CDC42 CHRM1 CHRNA1 CTTN DAG1 DMD DVL1 EGFR GIT2 ITGB1 JUN LAMA2 LAMA3 LAMA4 MAPK1 MAPK3 MAPK8 MUSK NRG1 NRG2 NRG3 PAK1 PAK2 PAK3 PAK4 PAK5 RAC1 RAPSN SP1 UTRN
REACTOME_PCNA_DEPENDENT_LONG_PATCH_BASE_EXCISION_REPAIR	SYSTEMATIC_NAME: M27505 ; PMID:	21.0	Down	KEGG_DNA_REPLICATION	0.0121053642727	0.0871505793319	DESCRIPTION_BRIEF:PCNA-Dependent Long Patch Base Excision RepairDESCRIPTION_FULL:	APEX1 FEN1 LIG1 PCNA POLB POLD1 POLD2 POLD3 POLD4 POLE POLE2 POLE3 POLE4 RFC1 RFC2 RFC3 RFC4 RFC5 RPA1 RPA2 RPA3
PID_ATR_PATHWAY	SYSTEMATIC_NAME: M46 ; PMID: 18832364	36.0	Down	REACTOME_ACTIVATION_OF_ATR_IN_RESPONSE_TO_REPLICATION_STRESS	0.0125475453141	0.0900348698533	DESCRIPTION_BRIEF:ATR signaling pathwayDESCRIPTION_FULL:	ATR ATRIP BRCA2 CCNA2 CDC25A CDC25C CDC6 CDK2 CEP164 CHEK1 CLSPN FANCD2 FBXW11 HUS1 MCM2 MCM7 MDM2 NBN PLK1 PPP2CA PPP2R1A PPP2R2B RAD1 RAD17 RAD51 RAD9A RFC2 RFC3 RFC4 RFC5 RPA1 RPA2 SMARCAL1 SSPO TIMELESS TIPIN TOPBP1 YWHAB YWHAZ
REACTOME_DAP12_SIGNALING	SYSTEMATIC_NAME: M27171 ; PMID:	25.0	Down	REACTOME_DAP12_INTERACTIONS	0.0127848944791	0.0914352024299	DESCRIPTION_BRIEF:DAP12 signalingDESCRIPTION_FULL:	B2M BTK FYN GRAP2 GRB2 HLA-E HRAS KLRC2 KLRD1 KLRK1 KRAS LAT LCK LCP2 NRAS PIK3CA PIK3CB PIK3R1 PIK3R2 PLCG1 PLCG2 RAC1 SHC1 SOS1 SYK TREM2 TYROBP VAV2 VAV3
BIOCARTA_INFLAM_PATHWAY	SYSTEMATIC_NAME: M6910 ; PMID:	13.0	Down		0.0128900681994	0.0918841374608	DESCRIPTION_BRIEF:Cytokines and Inflammatory ResponseDESCRIPTION_FULL:Inflammation is a protective response to infection by the immune system that requires communication between different classes of immune cells to coordinate their actions. Acute inflammation is an important part of the immune response, but chronic inappropriate inflammation can lead to destruction of tissues in autoimmune disord…	CD4 CSF1 CSF2 CSF3 CXCL8 HLA-DRA HLA-DRB1 HLA-DRB3 HLA-DRB4 HLA-DRB5 IFNA1 IFNB1 IFNG IL10 IL11 IL13 IL15 IL1A IL2 IL3 IL4 IL5 IL6 IL7 PDGFA TGFB1 TGFB2 TGFB3 TNF
BIOCARTA_RAS_PATHWAY	SYSTEMATIC_NAME: M17294 ; PMID:	22.0	Down		0.0129519139744	0.092022287156	DESCRIPTION_BRIEF:Ras Signaling PathwayDESCRIPTION_FULL:Ras activates many signaling cascades. Here we illustrate some of the well-characterized cascades in a generic compilation of effector molecules. The effectors mediate Ras stimulation to a diverse set of cellular signals. Many of these signals are interpreted differently depending on the cell type or microenvironment receiving the stimulus. …	AKT1 BAD CASP9 CDC42 CHUK ELK1 FOXO4 HRAS MAP2K1 MAPK3 NFKB1 PIK3CA PIK3CG PIK3R1 PLD1 RAC1 RAF1 RALA RALBP1 RALGDS RELA RHOA
BIOCARTA_TNFR2_PATHWAY	SYSTEMATIC_NAME: M10082 ; PMID:	16.0	Down		0.0129946372962	0.0920241144475	DESCRIPTION_BRIEF:TNFR2 Signaling PathwayDESCRIPTION_FULL:TNFR2 is the receptor for the 171 amino acid 19 kD TNF(beta) (a.k.a. lymphotoxin). TNF(beta) is produced by activated lymphocytes and can be cytotoxic to many tumor and other cells. In neutrophils, endothelial cells and osteoclasts TNF(beta) can lead to activation while in many other cell types it can lead to increased expression of MHC an…	CHUK DUSP1 ELP1 IKBKB IKBKG MAP3K1 MAP3K14 NFKB1 NFKBIA RELA RIPK1 TANK TNFAIP3 TNFRSF1B TRAF1 TRAF2 TRAF3
REACTOME_RIP_MEDIATED_NFKB_ACTIVATION_VIA_ZBP1	SYSTEMATIC_NAME: M27042 ; PMID:	17.0	Down		0.0130421307966	0.0920596007696	DESCRIPTION_BRIEF:RIP-mediated NFkB activation via ZBP1DESCRIPTION_FULL:	CHUK DHX9 IKBKB IKBKG MYD88 NFKB1 NFKB2 NFKBIA NFKBIB NKIRAS1 NKIRAS2 RELA RIPK1 RIPK3 TICAM1 TLR3 ZBP1
BIOCARTA_FCER1_PATHWAY	SYSTEMATIC_NAME: M1908 ; PMID:	38.0	Down		0.0131642426022	0.0922293214214	DESCRIPTION_BRIEF:Fc Epsilon Receptor I Signaling in Mast CellsDESCRIPTION_FULL:The Fc Epsilon Receptor 1 signaling pathway in mast cells uses multiple core signal path to achieve its necessary ends. Through the BTK protein and PKC Mast cells are able to degranulate, through the PKC and MAPK paths the cells are able to alter cytokine expression and arachidonic acid release.	BTK CALM1 CALM2 CALM3 ELK1 FCER1A FCER1G FOS GRB2 HRAS JUN LYN MAP2K1 MAP2K4 MAP2K7 MAP3K1 MAPK1 MAPK3 MAPK8 MS4A2 NFATC1 NFATC2 NFATC3 NFATC4 PAK2 PIK3CA PIK3CG PIK3R1 PLA2G4A PLCG1 PPP3CA PPP3CB PPP3CC PRKCB RAF1 SHC1 SOS1 SYK VAV1
REACTOME_UPTAKE_AND_ACTIONS_OF_BACTERIAL_TOXINS	SYSTEMATIC_NAME: M27431 ; PMID:	20.0	Down		0.013270361533	0.0922293214214	DESCRIPTION_BRIEF:Uptake and actions of bacterial toxinsDESCRIPTION_FULL:	ANTXR1 ANTXR2 CALM1 CD9 EEF2 FURIN GUCY2C HBEGF HSP90AA1 HSP90AB1 MAP2K1 MAP2K2 MAP2K3 MAP2K4 MAP2K6 MAP2K7 PDCD6IP PDZD3 SNAP25 STX1A STX1B SV2A SV2B SV2C SYT1 SYT2 TXNRD1 VAMP1 VAMP2
REACTOME_PARASITE_INFECTION	SYSTEMATIC_NAME: M29843 ; PMID:	58.0	Down	REACTOME_FCGR_ACTIVATION REACTOME_ROLE_OF_LAT2_NTAL_LAB_ON_CALCIUM_MOBILIZATION REACTOME_FCGAMMA_RECEPTOR_FCGR_DEPENDENT_PHAGOCYTOSIS	0.0132824514837	0.0922293214214	DESCRIPTION_BRIEF:Parasite infectionDESCRIPTION_FULL:	ABI1 ABI2 ABL1 ACTB ACTG1 ACTR2 ACTR3 ARPC1A ARPC1B ARPC2 ARPC3 ARPC4 ARPC5 BAIAP2 BRK1 BTK CD247 CD3G CDC42 CRK CYFIP1 CYFIP2 DOCK1 ELMO1 ELMO2 FCGR3A FGR FYN GRB2 HCK IGHG1 IGHG2 IGHG4 IGHV1-2 IGHV1-46 IGHV1-69 IGHV2-5 IGHV2-70 IGHV3-11 IGHV3-13 IGHV3-23 IGHV3-30 IGHV3-33 IGHV3-48 IGHV3-53 IGHV3-7 IGHV4-34 IGHV4-39 IGHV4-59 IGKV1-12 IGKV1-16 IGKV1-17 IGKV1-33 IGKV1-39 IGKV1-5 IGKV1D-12 IGKV1D-1…
REACTOME_ALPHA_LINOLENIC_OMEGA3_AND_LINOLEIC_OMEGA6_ACID_METABOLISM	SYSTEMATIC_NAME: M27114 ; PMID:	11.0	Down		0.0132939795894	0.0922293214214	DESCRIPTION_BRIEF:alpha-linolenic (omega3) and linoleic (omega6) acid metabolismDESCRIPTION_FULL:	ABCD1 ACAA1 ACOT8 ACOX1 ACSL1 ELOVL1 ELOVL2 ELOVL3 ELOVL5 FADS1 FADS2 HSD17B4 SCP2
REACTOME_MOLECULES_ASSOCIATED_WITH_ELASTIC_FIBRES	SYSTEMATIC_NAME: M27134 ; PMID:	30.0	Up	REACTOME_ELASTIC_FIBRE_FORMATION	0.0133088505343	0.0922293214214	DESCRIPTION_BRIEF:Molecules associated with elastic fibresDESCRIPTION_FULL:	BMP10 BMP2 BMP4 BMP7 EFEMP1 EFEMP2 ELN EMILIN1 EMILIN2 EMILIN3 FBLN1 FBLN2 FBLN5 FBN1 FBN2 FBN3 FN1 GDF5 ITGA8 ITGAV ITGB1 ITGB3 ITGB5 ITGB6 ITGB8 LTBP1 LTBP2 LTBP3 LTBP4 MFAP1 MFAP2 MFAP3 MFAP4 MFAP5 TGFB1 TGFB2 TGFB3 VTN
REACTOME_COMPLEX_I_BIOGENESIS	SYSTEMATIC_NAME: M27621 ; PMID:	54.0	Down	REACTOME_RESPIRATORY_ELECTRON_TRANSPORT	0.0133215401961	0.0922293214214	DESCRIPTION_BRIEF:Complex I biogenesisDESCRIPTION_FULL:	ACAD9 ECSIT MT-ND1 MT-ND2 MT-ND3 MT-ND4 MT-ND5 MT-ND6 NDUFA1 NDUFA10 NDUFA11 NDUFA12 NDUFA13 NDUFA2 NDUFA3 NDUFA5 NDUFA6 NDUFA7 NDUFA8 NDUFA9 NDUFAB1 NDUFAF1 NDUFAF2 NDUFAF3 NDUFAF4 NDUFAF5 NDUFAF6 NDUFAF7 NDUFB1 NDUFB10 NDUFB11 NDUFB2 NDUFB3 NDUFB4 NDUFB5 NDUFB6 NDUFB7 NDUFB8 NDUFB9 NDUFC1 NDUFC2 NDUFS1 NDUFS2 NDUFS3 NDUFS4 NDUFS5 NDUFS6 NDUFS7 NDUFS8 NDUFV1 NDUFV2 NDUFV3 NUBPL TIMMDC1 TMEM126B
KEGG_HISTIDINE_METABOLISM	SYSTEMATIC_NAME: M12524 ; PMID:	17.0	Up		0.0134074504778	0.0925284878513	DESCRIPTION_BRIEF:Histidine metabolismDESCRIPTION_FULL:	ACY3 ALDH1A3 ALDH1B1 ALDH2 ALDH3A1 ALDH3A2 ALDH3B1 ALDH3B2 ALDH7A1 ALDH9A1 AMDHD1 AOC1 ASPA BUD23 CNDP1 DDC FTCD HAL HDC HEMK1 HNMT LCMT1 LCMT2 MAOA MAOB METTL2B METTL6 TRMT11 UROC1
REACTOME_DNA_STRAND_ELONGATION	SYSTEMATIC_NAME: M19312 ; PMID:	31.0	Down	KEGG_DNA_REPLICATION	0.0134947738915	0.0925793612922	DESCRIPTION_BRIEF:DNA strand elongationDESCRIPTION_FULL:	CDC45 DNA2 FEN1 GINS1 GINS2 GINS3 GINS4 LIG1 MCM2 MCM3 MCM4 MCM5 MCM6 MCM7 MCM8 PCNA POLA1 POLA2 POLD1 POLD2 POLD3 POLD4 PRIM1 PRIM2 RFC1 RFC2 RFC3 RFC4 RFC5 RPA1 RPA2 RPA3
REACTOME_PCP_CE_PATHWAY	SYSTEMATIC_NAME: M27322 ; PMID:	81.0	Down	REACTOME_APC_C_MEDIATED_DEGRADATION_OF_CELL_CYCLE_PROTEINS REACTOME_THE_ROLE_OF_GTSE1_IN_G2_M_PROGRESSION_AFTER_G2_CHECKPOINT REACTOME_ASSEMBLY_OF_THE_PRE_REPLICATIVE_COMPLEX REACTOME_DNA_REPLICATION_PRE_INITIATION REACTOME_DOWNSTREAM_SIGNALING_EVENTS_OF_B_CELL_RECEPTOR_BCR REACTOME_APC_C_CDH1_MEDIATED_DEGRADATION_OF_CDC20_AND_OTHER_APC_C_CDH1_TARGETED_PROTEINS_IN_LATE_MITOSIS_EARLY_G1 REACTOME_R…	0.0135002668059	0.0925793612922	DESCRIPTION_BRIEF:PCP/CE pathwayDESCRIPTION_FULL:	AP2A1 AP2A2 AP2B1 AP2M1 AP2S1 ARRB2 CLTA CLTB CLTC DAAM1 DVL1 DVL2 DVL3 FZD1 FZD2 FZD3 FZD4 FZD5 FZD6 FZD7 FZD8 PARD6A PFN1 PRICKLE1 PRKCA PRKCB PRKCG PSMA1 PSMA2 PSMA3 PSMA4 PSMA5 PSMA6 PSMA7 PSMA8 PSMB1 PSMB10 PSMB11 PSMB2 PSMB3 PSMB4 PSMB5 PSMB6 PSMB7 PSMB8 PSMB9 PSMC1 PSMC2 PSMC3 PSMC4 PSMC5 PSMC6 PSMD1 PSMD10 PSMD11 PSMD12 PSMD13 PSMD14 PSMD2 PSMD3 PSMD4 PSMD5 PSMD6 PSMD7 PSMD8 PSMD9 PSME1 P…
REACTOME_IRON_UPTAKE_AND_TRANSPORT	SYSTEMATIC_NAME: M962 ; PMID:	50.0	Down	REACTOME_TRANSFERRIN_ENDOCYTOSIS_AND_RECYCLING	0.0136434584471	0.0932661654725	DESCRIPTION_BRIEF:Iron uptake and transportDESCRIPTION_FULL:	ABCG2 ACO1 ATP6AP1 ATP6V0A1 ATP6V0A2 ATP6V0A4 ATP6V0B ATP6V0C ATP6V0D1 ATP6V0D2 ATP6V0E1 ATP6V0E2 ATP6V1A ATP6V1B1 ATP6V1B2 ATP6V1C1 ATP6V1C2 ATP6V1D ATP6V1E1 ATP6V1E2 ATP6V1F ATP6V1G1 ATP6V1G2 ATP6V1G3 ATP6V1H CAND1 CP CUL1 CYBRD1 FBXL5 FLVCR1 FTH1 FTL FTMT GLRX3 HEPH HFE HMOX1 HMOX2 IREB2 LCN2 MCOLN1 NEDD8 RPS27A SKP1 SLC11A2 SLC22A17 SLC40A1 SLC46A1 STEAP2 STEAP3 TCIRG1 TF TFR2 TFRC UBA52 UBB …
REACTOME_RUNX3_REGULATES_IMMUNE_RESPONSE_AND_CELL_MIGRATION	SYSTEMATIC_NAME: M27817 ; PMID:	5.0	Down		0.0138925306821	0.0945120082171	DESCRIPTION_BRIEF:RUNX3 Regulates Immune Response and Cell MigrationDESCRIPTION_FULL:	CBFB ITGA4 ITGAL RORC RUNX3 SPP1
REACTOME_REGULATION_OF_PTEN_STABILITY_AND_ACTIVITY	SYSTEMATIC_NAME: M27815 ; PMID:	66.0	Down	REACTOME_APC_C_MEDIATED_DEGRADATION_OF_CELL_CYCLE_PROTEINS REACTOME_THE_ROLE_OF_GTSE1_IN_G2_M_PROGRESSION_AFTER_G2_CHECKPOINT REACTOME_ASSEMBLY_OF_THE_PRE_REPLICATIVE_COMPLEX REACTOME_DNA_REPLICATION_PRE_INITIATION REACTOME_DOWNSTREAM_SIGNALING_EVENTS_OF_B_CELL_RECEPTOR_BCR REACTOME_APC_C_CDH1_MEDIATED_DEGRADATION_OF_CDC20_AND_OTHER_APC_C_CDH1_TARGETED_PROTEINS_IN_LATE_MITOSIS_EARLY_G1 REACTOME_C…	0.0139129352198	0.0945120082171	DESCRIPTION_BRIEF:Regulation of PTEN stability and activityDESCRIPTION_FULL:	AKT1 AKT2 AKT3 CSNK2A1 CSNK2A2 CSNK2B FRK MKRN1 NEDD4 OTUD3 PREX2 PSMA1 PSMA2 PSMA3 PSMA4 PSMA5 PSMA6 PSMA7 PSMA8 PSMB1 PSMB10 PSMB11 PSMB2 PSMB3 PSMB4 PSMB5 PSMB6 PSMB7 PSMB8 PSMB9 PSMC1 PSMC2 PSMC3 PSMC4 PSMC5 PSMC6 PSMD1 PSMD10 PSMD11 PSMD12 PSMD13 PSMD14 PSMD2 PSMD3 PSMD4 PSMD5 PSMD6 PSMD7 PSMD8 PSMD9 PSME1 PSME2 PSME3 PSME4 PSMF1 PTEN RNF146 RPS27A SEM1 STUB1 TNKS TNKS2 TRIM27 UBA52 UBB UBC …
BIOCARTA_ION_PATHWAY	SYSTEMATIC_NAME: M22059 ; PMID:	5.0	Down		0.0140063613924	0.0946970852909	DESCRIPTION_BRIEF:Ion Channel and Phorbal Esters Signaling PathwayDESCRIPTION_FULL:	P2RY2 PLCG1 PRKCA PRKCB PTK2B
REACTOME_THE_NLRP3_INFLAMMASOME	SYSTEMATIC_NAME: M1063 ; PMID:	15.0	Down	REACTOME_INFLAMMASOMES REACTOME_PURINERGIC_SIGNALING_IN_LEISHMANIASIS_INFECTION	0.0140652314681	0.0946970852909	DESCRIPTION_BRIEF:The NLRP3 inflammasomeDESCRIPTION_FULL:	APP CASP1 HSP90AB1 MEFV NFKB1 NFKB2 NLRP3 P2RX7 PANX1 PSTPIP1 PYCARD RELA SUGT1 TXN TXNIP
REACTOME_RUNX1_REGULATES_TRANSCRIPTION_OF_GENES_INVOLVED_IN_DIFFERENTIATION_OF_MYELOID_CELLS	SYSTEMATIC_NAME: M27799 ; PMID:	6.0	Down		0.0141167087149	0.0946970852909	DESCRIPTION_BRIEF:RUNX1 regulates transcription of genes involved in differentiation of myeloid cellsDESCRIPTION_FULL:	CBFB CREBBP CSF2 LGALS3 PRKCB RUNX1 RUNX2
REACTOME_TRIGLYCERIDE_METABOLISM	SYSTEMATIC_NAME: M27856 ; PMID:	21.0	Down		0.0141207405959	0.0946970852909	DESCRIPTION_BRIEF:Triglyceride metabolismDESCRIPTION_FULL:	ABHD5 AGMO CAV1 DGAT1 DGAT2 FABP1 FABP12 FABP2 FABP3 FABP4 FABP5 FABP6 FABP7 FABP9 GK GK2 GK3P GPAM GPAT2 GPD2 LIPE LPIN1 LPIN2 LPIN3 MGLL MOGAT1 MOGAT2 MOGAT3 PLIN1 PLIN3 PNPLA4 PNPLA5 PPP1CA PPP1CB PPP1CC PRKACA PRKACB PRKACG
BIOCARTA_PCAF_PATHWAY	SYSTEMATIC_NAME: M22007 ; PMID:	13.0	Down		0.0141586781884	0.0946970852909	DESCRIPTION_BRIEF:The information-processing pathway at the IFN-beta enhancerDESCRIPTION_FULL:	ATF2 CREBBP HMGB1 IRF1 IRF2 IRF3 IRF4 IRF5 IRF7 JUN KAT2B NFKB1 RELA
REACTOME_MAPK6_MAPK4_SIGNALING	SYSTEMATIC_NAME: M27572 ; PMID:	79.0	Down	REACTOME_APC_C_MEDIATED_DEGRADATION_OF_CELL_CYCLE_PROTEINS REACTOME_THE_ROLE_OF_GTSE1_IN_G2_M_PROGRESSION_AFTER_G2_CHECKPOINT REACTOME_ASSEMBLY_OF_THE_PRE_REPLICATIVE_COMPLEX REACTOME_DNA_REPLICATION_PRE_INITIATION REACTOME_DOWNSTREAM_SIGNALING_EVENTS_OF_B_CELL_RECEPTOR_BCR REACTOME_APC_C_CDH1_MEDIATED_DEGRADATION_OF_CDC20_AND_OTHER_APC_C_CDH1_TARGETED_PROTEINS_IN_LATE_MITOSIS_EARLY_G1 REACTOME_G…	0.0142301145285	0.0948820251791	DESCRIPTION_BRIEF:MAPK6/MAPK4 signalingDESCRIPTION_FULL:	AGO1 AGO2 AGO3 AGO4 CCND3 CDC14A CDC14B CDC42 CDC42EP2 CDC42EP3 CDC42EP5 CDK1 DNAJB1 ETV4 FOXO1 FOXO3 HSPB1 IGF2BP1 JUN KALRN MAPK4 MAPK6 MAPKAPK5 MIR34B MIR34C MMP10 MMP2 MOV10 MYC NCOA3 PAK1 PAK2 PAK3 PRKACA PRKACB PRKACG PSMA1 PSMA2 PSMA3 PSMA4 PSMA5 PSMA6 PSMA7 PSMA8 PSMB1 PSMB10 PSMB11 PSMB2 PSMB3 PSMB4 PSMB5 PSMB6 PSMB7 PSMB8 PSMB9 PSMC1 PSMC2 PSMC3 PSMC4 PSMC5 PSMC6 PSMD1 PSMD10 PSMD11 PSM…
BIOCARTA_CERAMIDE_PATHWAY	SYSTEMATIC_NAME: M19943 ; PMID:	21.0	Down		0.0145674508462	0.0966467049686	DESCRIPTION_BRIEF:Ceramide Signaling PathwayDESCRIPTION_FULL:Over 1,000 papers and reviews have been written about the role of ceramide in the production of programmed cell death or apoptosis. Ceramide is a sphingosine-based lipid-signaling molecule involved in the regulation of cellular differentiation, proliferation, and apoptosis. This diagram represents some of the current understanding of th…	AIFM1 BAD BAX BCL2 CASP8 FADD MAP2K1 MAP2K4 MAP3K1 MAPK1 MAPK3 MAPK8 NFKB1 NSMAF RAF1 RELA RIPK1 SMPD1 TNFRSF1A TRADD TRAF2
REACTOME_IKBA_VARIANT_LEADS_TO_EDA_ID	SYSTEMATIC_NAME: M27463 ; PMID:	7.0	Down		0.0145839744	0.0966467049686	DESCRIPTION_BRIEF:IkBA variant leads to EDA-IDDESCRIPTION_FULL:	CHUK IKBKB IKBKG NFKB1 NFKB2 NFKBIA RELA
REACTOME_INTEGRATION_OF_PROVIRUS	SYSTEMATIC_NAME: M1051 ; PMID:	9.0	Down	REACTOME_EARLY_PHASE_OF_HIV_LIFE_CYCLE	0.0147128373724	0.0970121801415	DESCRIPTION_BRIEF:Integration of provirusDESCRIPTION_FULL:	BANF1 HMGA1 KPNA1 LIG4 PPIA PSIP1 XRCC4 XRCC5 XRCC6
REACTOME_NUCLEOBASE_CATABOLISM	SYSTEMATIC_NAME: M27829 ; PMID:	25.0	Down		0.014728660483	0.0970121801415	DESCRIPTION_BRIEF:Nucleobase catabolismDESCRIPTION_FULL:	ADPRM AGXT2 DNPH1 DPYD DPYS ENTPD1 ENTPD2 ENTPD3 ENTPD4 ENTPD5 ENTPD6 ENTPD7 ENTPD8 GDA GPX1 ITPA NT5C NT5C1A NT5C1B NT5C2 NT5C3A NT5E NT5M NUDT1 NUDT15 NUDT16 NUDT18 NUDT5 NUDT9 PNP SAMHD1 TYMP UPB1 UPP1 UPP2 XDH
REACTOME_CLATHRIN_MEDIATED_ENDOCYTOSIS	SYSTEMATIC_NAME: M27753 ; PMID:	121.0	Down	REACTOME_CARGO_RECOGNITION_FOR_CLATHRIN_MEDIATED_ENDOCYTOSIS	0.0149384142983	0.0980955872253	DESCRIPTION_BRIEF:Clathrin-mediated endocytosisDESCRIPTION_FULL:	AAK1 ACTB ACTG1 ACTR2 ACTR3 ADRB2 AGFG1 AGTR1 AMPH AP2A1 AP2A2 AP2B1 AP2M1 AP2S1 APOB AREG ARF6 ARFGAP1 ARPC1A ARPC2 ARPC3 ARPC4 ARPC5 ARRB1 ARRB2 AVP AVPR2 BIN1 BTC CBL CD3D CD3G CD4 CFTR CHRM2 CLTA CLTB CLTC CLTCL1 COPS2 COPS3 COPS4 COPS5 COPS6 COPS7A COPS7B COPS8 CTTN DAB2 DNAJC6 DNM1 DNM2 DNM3 DVL2 EGF EGFR EPGN EPN1 EPN2 EPS15 EPS15L1 EREG FCHO1 FCHO2 FNBP1 FNBP1L FZD4 GAK GAPVD1 GPS1 GRB2 G…
REACTOME_NUCLEAR_ENVELOPE_NE_REASSEMBLY	SYSTEMATIC_NAME: M27215 ; PMID:	64.0	Down		0.015104870427	0.0986518402549	DESCRIPTION_BRIEF:Nuclear Envelope (NE) ReassemblyDESCRIPTION_FULL:	AHCTF1 ANKLE2 BANF1 CC2D1B CCNB1 CCNB2 CDK1 CHMP2A CHMP2B CHMP3 CHMP4A CHMP4B CHMP4C CHMP6 CHMP7 EMD IST1 KPNB1 LBR LEMD2 LEMD3 LMNA LMNB1 NDC1 NUP107 NUP133 NUP155 NUP160 NUP188 NUP205 NUP35 NUP37 NUP43 NUP54 NUP58 NUP62 NUP85 NUP93 NUP98 POM121 PPP2CA PPP2R1A PPP2R2A RAN RANGAP1 RCC1 SEC13 SEH1L SIRT2 SPAST SUMO1 TMPO TNPO1 TUBA1A TUBA1B TUBA1C TUBA3C TUBA3D TUBA3E TUBA4A TUBA4B TUBA8 TUBAL3 TU…
PID_IL8_CXCR1_PATHWAY	SYSTEMATIC_NAME: M252 ; PMID: 18832364	25.0	Down	PID_IL8_CXCR2_PATHWAY	0.0151406825284	0.0986518402549	DESCRIPTION_BRIEF:IL8- and CXCR1-mediated signaling eventsDESCRIPTION_FULL:	AKT1 ARRB1 ARRB2 CBL CXCL8 CXCR1 DNM1 FGR GNA14 GNA15 GNAI2 GNB1 GNG2 GRK2 HCK LYN PDPK1 PIK3CG PIK3R6 PLCB1 PLCB2 PLCB3 PLD1 PRKCA PRKCB PRKCE PRKCG RAB5A
REACTOME_AMYLOID_FIBER_FORMATION	SYSTEMATIC_NAME: M27958 ; PMID:	34.0	Down		0.0151793757415	0.0986518402549	DESCRIPTION_BRIEF:Amyloid fiber formationDESCRIPTION_FULL:	ADAM10 APCS APH1A APH1B APOA1 APOA4 APP B2M BACE1 CALB1 CALCA CST3 FGA FURIN GGA1 GGA2 GGA3 GSN H2AB1 H2AC14 H2AC18 H2AC19 H2AC20 H2AC4 H2AC6 H2AC7 H2AC8 H2AX H2AZ1 H2BC1 H2BC10 H2BC11 H2BC12 H2BC13 H2BC14 H2BC15 H2BC17 H2BC21 H2BC3 H2BC4 H2BC5 H2BC6 H2BC7 H2BC8 H2BC9 H2BS1 H2BU1 H3-3A H3-3B H3C1 H3C10 H3C11 H3C12 H3C13 H3C14 H3C15 H3C2 H3C3 H3C4 H3C6 H3C7 H3C8 H4-16 H4C1 H4C11 H4C12 H4C13 H4C14 …
REACTOME_CD28_DEPENDENT_VAV1_PATHWAY	SYSTEMATIC_NAME: M13618 ; PMID:	10.0	Down		0.0152052213406	0.0986518402549	DESCRIPTION_BRIEF:CD28 dependent Vav1 pathwayDESCRIPTION_FULL:	CD28 CD80 CD86 CDC42 FYN GRB2 LCK PAK1 PAK2 PAK3 RAC1 VAV1
REACTOME_TP53_REGULATES_TRANSCRIPTION_OF_GENES_INVOLVED_IN_G1_CELL_CYCLE_ARREST	SYSTEMATIC_NAME: M27635 ; PMID:	9.0	Down		0.0152782519453	0.098829767061	DESCRIPTION_BRIEF:TP53 Regulates Transcription of Genes Involved in G1 Cell Cycle ArrestDESCRIPTION_FULL:	ARID3A CCNA1 CCNA2 CCNE1 CCNE2 CDK2 CDKN1A CDKN1B E2F1 E2F7 E2F8 PCBP4 TP53 ZNF385A
REACTOME_TRANSCRIPTIONAL_REGULATION_BY_E2F6	SYSTEMATIC_NAME: M27826 ; PMID:	33.0	Down		0.0153458556581	0.0989716345568	DESCRIPTION_BRIEF:Transcriptional Regulation by E2F6DESCRIPTION_FULL:	APAF1 BMI1 BRCA1 CBX3 CBX5 CDC7 CHEK1 E2F1 E2F6 EED EHMT1 EHMT2 EPC1 EZH2 L3MBTL2 MAX MGA PCGF2 PCGF6 PHC1 PHC3 RAD51 RBBP4 RBBP7 RBBP8 RING1 RNF2 RRM2 RYBP SUZ12 TFDP1 TFDP2 UXT YAF2
BIOCARTA_NFKB_PATHWAY	SYSTEMATIC_NAME: M15285 ; PMID:	20.0	Down	BIOCARTA_RELA_PATHWAY BIOCARTA_TNFR2_PATHWAY	0.0156143482146	0.100350366206	DESCRIPTION_BRIEF:NF-kB Signaling PathwayDESCRIPTION_FULL:Nuclear factor kB (NF-kB) is a nuclear transcription factor that regulates expression of a large number of genes that are critical for the regulation of apoptosis, viral replication, tumorigenesis, inflammation, and various autoimmune diseases. The activation of NF-kB is thought to be part of a stress response as it is activated by a varie…	CHUK FADD IKBKB IKBKG IL1A IL1R1 MAP3K1 MAP3K14 MAP3K7 MYD88 NFKB1 NFKBIA RELA RIPK1 TAB1 TNF TNFAIP3 TNFRSF1A TNFRSF1B TRADD TRAF6
PID_TCR_JNK_PATHWAY	SYSTEMATIC_NAME: M190 ; PMID: 18832364	14.0	Down		0.015672041591	0.100350366206	DESCRIPTION_BRIEF:JNK signaling in the CD4+ TCR pathwayDESCRIPTION_FULL:	CRK CRKL DBNL GRAP2 JUN LAT LCP2 MAP2K4 MAP3K1 MAP3K7 MAP3K8 MAP4K1 MAPK8 PRKCB
REACTOME_GAMMA_CARBOXYLATION_HYPUSINE_FORMATION_AND_ARYLSULFATASE_ACTIVATION	SYSTEMATIC_NAME: M26993 ; PMID:	28.0	Up		0.015698557519	0.100350366206	DESCRIPTION_BRIEF:Gamma carboxylation, hypusine formation and arylsulfatase activationDESCRIPTION_FULL:	ARSA ARSB ARSD ARSF ARSG ARSH ARSI ARSJ ARSK ARSL BGLAP DHPS DNAJC24 DOHH DPH1 DPH2 DPH3 DPH5 DPH6 DPH7 EEF2 EIF5A EIF5A2 F10 F2 F7 F9 FN3K FN3KRP FURIN GAS6 GGCX ICMT PROC PROS1 PROZ STS SUMF1 SUMF2
BIOCARTA_MAPK_PATHWAY	SYSTEMATIC_NAME: M13863 ; PMID:	78.0	Down		0.0158721226916	0.101161440802	DESCRIPTION_BRIEF:MAPKinase Signaling PathwayDESCRIPTION_FULL:The ever evolving mitogen-activated protein kinase (MAP kinase) pathways consist of four major groupings and numerous related proteins which constitute interrelated signal transduction cascades activated by stimuli such as growth factors, stress, cytokines and inflammation. The four major groupings are the Erk (red), JNK or SAPK (blue)…	ATF2 CEBPA CHUK CREB1 DAXX ELK1 FOS GRB2 HRAS IKBKB JUN MAP2K1 MAP2K2 MAP2K3 MAP2K4 MAP2K5 MAP2K6 MAP2K7 MAP3K1 MAP3K10 MAP3K11 MAP3K12 MAP3K13 MAP3K14 MAP3K2 MAP3K3 MAP3K4 MAP3K5 MAP3K6 MAP3K7 MAP3K8 MAP3K9 MAP4K1 MAP4K2 MAP4K3 MAP4K4 MAP4K5 MAPK1 MAPK10 MAPK11 MAPK12 MAPK13 MAPK14 MAPK3 MAPK4 MAPK6 MAPK7 MAPK8 MAPK9 MAPKAPK2 MAPKAPK3 MAPKAPK5 MAX MKNK1 MKNK2 MYC NFKB1 NFKBIA PAK1 PAK2 RAC1 RAF1…
REACTOME_MITOTIC_PROMETAPHASE	SYSTEMATIC_NAME: M4217 ; PMID:	179.0	Down	REACTOME_MITOTIC_METAPHASE_AND_ANAPHASE REACTOME_SEPARATION_OF_SISTER_CHROMATIDS REACTOME_RESOLUTION_OF_SISTER_CHROMATID_COHESION REACTOME_RHO_GTPASES_ACTIVATE_FORMINS	0.0160710638792	0.102104743691	DESCRIPTION_BRIEF:Mitotic PrometaphaseDESCRIPTION_FULL:	ACTR1A AHCTF1 AKAP9 ALMS1 AURKB B9D2 BIRC5 BUB1 BUB1B BUB3 CCNB1 CCNB2 CCP110 CDC20 CDCA5 CDCA8 CDK1 CDK5RAP2 CENPA CENPC CENPE CENPF CENPH CENPI CENPJ CENPK CENPL CENPM CENPN CENPO CENPP CENPQ CENPS CENPT CENPU CEP131 CEP135 CEP152 CEP164 CEP192 CEP250 CEP290 CEP41 CEP57 CEP63 CEP70 CEP72 CEP76 CEP78 CETN2 CKAP5 CLASP1 CLASP2 CLIP1 CNTRL CSNK1D CSNK1E CSNK2A1 CSNK2A2 CSNK2B DCTN1 DCTN2 DCTN3 DSN…
REACTOME_MAP3K8_TPL2_DEPENDENT_MAPK1_3_ACTIVATION	SYSTEMATIC_NAME: M27567 ; PMID:	16.0	Down		0.0161575088931	0.102104743691	DESCRIPTION_BRIEF:MAP3K8 (TPL2)-dependent MAPK1/3 activationDESCRIPTION_FULL:	BTRC CHUK CUL1 FBXW11 IKBKB IKBKG MAP2K1 MAP2K4 MAP3K8 NFKB1 RPS27A SKP1 TNIP2 UBA52 UBB UBC
REACTOME_INITIATION_OF_NUCLEAR_ENVELOPE_NE_REFORMATION	SYSTEMATIC_NAME: M29617 ; PMID:	19.0	Down		0.0161614799658	0.102104743691	DESCRIPTION_BRIEF:Initiation of Nuclear Envelope (NE) ReformationDESCRIPTION_FULL:	ANKLE2 BANF1 CCNB1 CCNB2 CDK1 EMD KPNB1 LBR LEMD2 LEMD3 LMNA LMNB1 PPP2CA PPP2R1A PPP2R2A SIRT2 TMPO VRK1 VRK2
KEGG_LEUKOCYTE_TRANSENDOTHELIAL_MIGRATION	SYSTEMATIC_NAME: M2164 ; PMID:	87.0	Down		0.0163254016751	0.102840539041	DESCRIPTION_BRIEF:Leukocyte transendothelial migrationDESCRIPTION_FULL:Leukocyte migaration from the blood into tissues is vital for immune surveillance and inflammation. During this diapedesis of leukocytes, the leukocytes bind to endothelial cell adhesion molecules (CAM) and then migrate across the vascular endothelium. A leukocyte adherent to CAMs on the endothelial cells moves forward by lead…	ACTB ACTG1 ACTN1 ACTN2 ACTN3 ACTN4 AFDN ARHGAP35 ARHGAP5 BCAR1 CD99 CDC42 CDH5 CLDN1 CLDN10 CLDN11 CLDN14 CLDN15 CLDN16 CLDN17 CLDN18 CLDN19 CLDN2 CLDN20 CLDN22 CLDN23 CLDN3 CLDN4 CLDN5 CLDN6 CLDN7 CLDN8 CLDN9 CTNNA1 CTNNA2 CTNNA3 CTNNB1 CTNND1 CXCL12 CXCR4 CYBA CYBB ESAM EZR F11R GNAI1 GNAI2 GNAI3 ICAM1 ITGA4 ITGAL ITGAM ITGB1 ITGB2 ITK JAM2 JAM3 MAPK11 MAPK12 MAPK13 MAPK14 MMP2 MMP9 MSN MYL10 M…
PID_TCR_RAS_PATHWAY	SYSTEMATIC_NAME: M134 ; PMID: 18832364	14.0	Down		0.0166169778381	0.104373886885	DESCRIPTION_BRIEF:Ras signaling in the CD4+ TCR pathwayDESCRIPTION_FULL:	BRAF ELK1 FOS HRAS KRAS MAP2K1 MAP3K8 MAPK1 MAPK3 NRAS PRKCA PRKCB PTPN7 RAF1
BIOCARTA_TCR_PATHWAY	SYSTEMATIC_NAME: M19784 ; PMID:	44.0	Down	BIOCARTA_FCER1_PATHWAY	0.0167823621756	0.105037351604	DESCRIPTION_BRIEF:T Cell Receptor Signaling PathwayDESCRIPTION_FULL:The T Cell Receptor plays a key role in the immune system. The specificity of the receptor is governed by the binding site formed from the mature alpha and beta chains (shown here) or gamma and delta chains in gamma/delta T Cells. It is the ability of this receptor to bind a complex of foreign peptide in the groove of an MHC mole…	CALM1 CALM2 CALM3 CD247 CD3D CD3E CD3G ELK1 FOS FYN GRB2 HRAS JUN LAT LCK MAP2K1 MAP2K4 MAP3K1 MAPK3 MAPK8 NFATC1 NFATC2 NFATC3 NFATC4 NFKB1 NFKBIA PIK3CA PIK3CG PIK3R1 PLCG1 PPP3CA PPP3CB PPP3CC PRKCA PRKCB PTPN7 RAC1 RAF1 RASA1 RELA SHC1 SOS1 VAV1 ZAP70
REACTOME_CD209_DC_SIGN_SIGNALING	SYSTEMATIC_NAME: M27485 ; PMID:	18.0	Down		0.0168195482265	0.105037351604	DESCRIPTION_BRIEF:CD209 (DC-SIGN) signalingDESCRIPTION_FULL:	CD209 CREBBP EP300 FYN HRAS ICAM2 ICAM3 KRAS LYN NFKB1 NRAS PAK1 PAK2 PAK3 PRKACA PRKACB PRKACG RAF1 RELA RELB RPS6KA5
REACTOME_MET_PROMOTES_CELL_MOTILITY	SYSTEMATIC_NAME: M27778 ; PMID:	34.0	Up	REACTOME_MET_ACTIVATES_PTK2_SIGNALING	0.0168872421178	0.105157050774	DESCRIPTION_BRIEF:MET promotes cell motilityDESCRIPTION_FULL:	COL11A1 COL11A2 COL1A1 COL1A2 COL24A1 COL27A1 COL2A1 COL3A1 COL5A1 COL5A2 COL5A3 CRK CRKL DOCK7 FN1 GAB1 GRB2 HGF ITGA2 ITGA3 ITGB1 LAMA1 LAMA2 LAMA3 LAMA4 LAMA5 LAMB1 LAMB2 LAMB3 LAMC1 LAMC2 LAMC3 MET PTK2 RAC1 RAP1A RAP1B RAPGEF1 SRC TNS3 TNS4
REACTOME_METABOLISM_OF_NUCLEOTIDES	SYSTEMATIC_NAME: M777 ; PMID:	80.0	Down		0.0171232468023	0.106321134156	DESCRIPTION_BRIEF:Metabolism of nucleotidesDESCRIPTION_FULL:	ADA ADAL ADK ADPRM ADSL ADSS1 ADSS2 AGXT2 AK1 AK2 AK4 AK5 AK6 AK7 AK8 AK9 AMPD1 AMPD2 AMPD3 APRT ATIC CAD CDA CMPK1 CTPS1 CTPS2 DCK DCTD DCTPP1 DGUOK DHODH DNPH1 DPYD DPYS DTYMK DUT ENTPD1 ENTPD2 ENTPD3 ENTPD4 ENTPD5 ENTPD6 ENTPD7 ENTPD8 GART GDA GLRX GMPR GMPR2 GMPS GPX1 GSR GUK1 HPRT1 IMPDH1 IMPDH2 ITPA LHPP NME1 NME2 NME3 NME4 NT5C NT5C1A NT5C1B NT5C2 NT5C3A NT5E NT5M NUDT1 NUDT13 NUDT15 NUDT1…
REACTOME_NEGATIVE_REGULATION_OF_MET_ACTIVITY	SYSTEMATIC_NAME: M27645 ; PMID:	19.0	Down		0.0172317677674	0.106689259291	DESCRIPTION_BRIEF:Negative regulation of MET activityDESCRIPTION_FULL:	CBL EPS15 GRB2 HGF HGS LRIG1 MET PTPN1 PTPN2 PTPRJ RPS27A SH3GL1 SH3GL2 SH3GL3 SH3KBP1 STAM STAM2 UBA52 UBB UBC USP8
GO_REGULATION_OF_RENAL_SYSTEM_PROCESS	SYSTEMATIC_NAME: M15521 ; PMID:	17.0	Up		0.0173522297675	0.106824664786	DESCRIPTION_BRIEF:Any process that modulates the frequency, rate or extent of a system process, a multicellular organismal process carried out by the renal system. [GOC:dos]DESCRIPTION_FULL:	ADIPOQ ADORA1 ADORA2A AGT AGTR1 AGTR2 AVP AVPR1A AVPR2 COMT CORIN CORO2B CYBA DRD2 DRD3 EDN1 EDNRB EMP2 F2R F2RL1 GAS6 GJA1 GJA5 GNAI2 INPP5K NPPB NPR1 OR51E2 OXT PDGFB PTPRO SNX5 SPX STC1 TAC1
REACTOME_CHROMOSOME_MAINTENANCE	SYSTEMATIC_NAME: M868 ; PMID:	60.0	Down		0.0173801619186	0.106824664786	DESCRIPTION_BRIEF:Chromosome MaintenanceDESCRIPTION_FULL:	ACD BLM CENPA CENPC CENPH CENPI CENPK CENPL CENPM CENPN CENPO CENPP CENPQ CENPS CENPT CENPU CENPW CENPX CHTF18 CHTF8 CTC1 DKC1 DNA2 DSCC1 FEN1 GAR1 H2AB1 H2AC14 H2AC18 H2AC19 H2AC20 H2AC4 H2AC6 H2AC7 H2AC8 H2AJ H2AX H2AZ1 H2AZ2 H2BC1 H2BC10 H2BC11 H2BC12 H2BC13 H2BC14 H2BC15 H2BC17 H2BC21 H2BC3 H2BC4 H2BC5 H2BC6 H2BC7 H2BC8 H2BC9 H2BS1 H2BU1 H3-4 H4-16 H4C1 H4C11 H4C12 H4C13 H4C14 H4C15 H4C2 H4C3…
PID_ALK2_PATHWAY	SYSTEMATIC_NAME: M203 ; PMID: 18832364	8.0	Up		0.0174015259203	0.106824664786	DESCRIPTION_BRIEF:ALK2 signaling eventsDESCRIPTION_FULL:	ACVR1 AMH AMHR2 BMP7 BMPR2 FKBP1A SMAD1 SMAD4 SMAD5 SMAD9 TLX2
BIOCARTA_MAL_PATHWAY	SYSTEMATIC_NAME: M10547 ; PMID:	17.0	Down		0.0175411791616	0.107377783173	DESCRIPTION_BRIEF:Role of MAL in Rho-Mediated Activation of SRFDESCRIPTION_FULL:Serum response factor (SRF) is a transcription factor, which binds to a serum response element (SRE) associated with a variety of genes including (i)immediate early genes such as c-fos, fosB, junB, egr-1 and -2, (ii)neuronal genes such as nurr1 and nur77, and (iii)muscle genes such as actins and myosins. By regulating…	ACTA1 CDC42 DIAPH1 HNF1A HRAS LIMK1 MAL MAP2K1 MAP2K2 MAP3K1 MAP4K2 MAPK1 MAPK3 MAPK8 RAC1 RAF1 RHOA ROCK1 SRF
REACTOME_CHEMOKINE_RECEPTORS_BIND_CHEMOKINES	SYSTEMATIC_NAME: M625 ; PMID:	34.0	Down		0.0176157328652	0.107530403152	DESCRIPTION_BRIEF:Chemokine receptors bind chemokinesDESCRIPTION_FULL:	ACKR2 ACKR3 ACKR4 CCL1 CCL11 CCL13 CCL16 CCL17 CCL19 CCL2 CCL20 CCL21 CCL22 CCL25 CCL27 CCL28 CCL3 CCL3L1 CCL3L3 CCL4 CCL5 CCL7 CCR1 CCR10 CCR2 CCR3 CCR4 CCR5 CCR6 CCR7 CCR8 CCR9 CCRL2 CX3CL1 CX3CR1 CXCL1 CXCL10 CXCL11 CXCL12 CXCL13 CXCL16 CXCL2 CXCL3 CXCL5 CXCL6 CXCL8 CXCL9 CXCR1 CXCR2 CXCR3 CXCR4 CXCR5 CXCR6 PF4 PPBP XCL1 XCL2 XCR1
REACTOME_2_LTR_CIRCLE_FORMATION	SYSTEMATIC_NAME: M26996 ; PMID:	7.0	Down	REACTOME_EARLY_PHASE_OF_HIV_LIFE_CYCLE REACTOME_INTEGRATION_OF_PROVIRUS	0.0178014714882	0.108358957064	DESCRIPTION_BRIEF:2-LTR circle formationDESCRIPTION_FULL:	BANF1 HMGA1 LIG4 PSIP1 XRCC4 XRCC5 XRCC6
REACTOME_EPHB_MEDIATED_FORWARD_SIGNALING	SYSTEMATIC_NAME: M27308 ; PMID:	40.0	Down		0.0178607150475	0.108415040639	DESCRIPTION_BRIEF:EPHB-mediated forward signalingDESCRIPTION_FULL:	ACTB ACTG1 ACTR2 ACTR3 ARHGEF28 ARPC1A ARPC1B ARPC2 ARPC3 ARPC4 ARPC5 CDC42 CFL1 EFNB1 EFNB2 EFNB3 EPHB1 EPHB2 EPHB3 EPHB4 EPHB6 FYN GRIN1 GRIN2B HRAS ITSN1 KALRN LIMK1 LIMK2 LYN PAK1 PTK2 RAC1 RASA1 RHOA ROCK1 ROCK2 SDC2 SRC TIAM1 WASL YES1
REACTOME_CELL_CELL_JUNCTION_ORGANIZATION	SYSTEMATIC_NAME: M820 ; PMID:	29.0	Up		0.0180927134756	0.10937885184	DESCRIPTION_BRIEF:Cell-cell junction organizationDESCRIPTION_FULL:	ACTB ACTG1 AFDN ANG CADM1 CADM2 CADM3 CDH1 CDH10 CDH11 CDH12 CDH13 CDH15 CDH17 CDH18 CDH2 CDH24 CDH3 CDH4 CDH5 CDH6 CDH7 CDH8 CDH9 CLDN1 CLDN10 CLDN11 CLDN12 CLDN14 CLDN15 CLDN16 CLDN17 CLDN18 CLDN19 CLDN2 CLDN20 CLDN22 CLDN23 CLDN3 CLDN4 CLDN5 CLDN6 CLDN7 CLDN8 CLDN9 CRB3 CTNNA1 CTNNB1 CTNND1 F11R JUP MPP5 NECTIN1 NECTIN2 NECTIN3 NECTIN4 PARD3 PARD6A PARD6B PARD6G PATJ PRKCI PVR SDK1 SDK2
REACTOME_APC_CDC20_MEDIATED_DEGRADATION_OF_NEK2A	SYSTEMATIC_NAME: M1079 ; PMID:	25.0	Down		0.0181204466132	0.10937885184	DESCRIPTION_BRIEF:APC-Cdc20 mediated degradation of Nek2ADESCRIPTION_FULL:	ANAPC1 ANAPC10 ANAPC11 ANAPC15 ANAPC16 ANAPC2 ANAPC4 ANAPC5 ANAPC7 BUB1B BUB3 CDC16 CDC20 CDC23 CDC26 CDC27 MAD2L1 NEK2 RPS27A UBA52 UBB UBC UBE2C UBE2D1 UBE2E1
GO_EPITHELIAL_CELL_DIFFERENTIATION_INVOLVED_IN_KIDNEY_DEVELOPMENT	SYSTEMATIC_NAME: M15205 ; PMID:	31.0	Up	GO_CELL_DIFFERENTIATION_INVOLVED_IN_KIDNEY_DEVELOPMENT	0.0183045508472	0.110061082883	DESCRIPTION_BRIEF:The process in which relatively unspecialized cells acquire specialized structural and/or functional features of an epithelial cell that characterize the cells of the kidney as it progresses from its formation to the mature state. [GOC:bf, GOC:mtg_kidney_jan10, GOC:yaf, PMID:16216236]DESCRIPTION_FULL:	ACTA2 ADIPOQ BASP1 BMP4 CD24 CD34 CITED1 CTNNB1 FAT4 FOXC2 FOXJ1 GATA3 GDNF GPR4 GREM1 IQGAP1 JAG1 KLF15 LAMB2 LHX1 LIF MAGI2 MEF2C MMP9 MTSS1 MYO1E NOTCH1 NOTCH2 NPHS1 NPHS2 OSR1 PAX2 PAX8 PDGFB PODXL PRKX PROM1 PTPRO SALL1 SIX2 SMO STAT1 WNT9B WT1 WWTR1 YAP1
KEGG_ALDOSTERONE_REGULATED_SODIUM_REABSORPTION	SYSTEMATIC_NAME: M16473 ; PMID:	24.0	Down		0.0183350488789	0.110061082883	DESCRIPTION_BRIEF:Aldosterone-regulated sodium reabsorptionDESCRIPTION_FULL:Sodium transport across the tight epithelia of Na+ reabsorbing tissues such as the distal part of the kidney nephron and colon is the major factor determining total-body Na+ levels, and thus, long-term blood pressure. Aldosterone plays a major role in sodium and potassium metabolism by binding to epithelial mineralocortic…	ATP1A1 ATP1A2 ATP1A3 ATP1A4 ATP1B1 ATP1B2 ATP1B3 ATP1B4 FXYD2 FXYD4 HSD11B1 HSD11B2 IGF1 INS INSR IRS1 IRS2 IRS4 KCNJ1 KRAS MAPK1 MAPK3 NEDD4L NR3C2 PDPK1 PIK3CA PIK3CB PIK3CD PIK3CG PIK3R1 PIK3R2 PIK3R3 PIK3R5 PRKCA PRKCB PRKCG SCNN1A SCNN1B SCNN1G SFN SGK1 SLC9A3R2
REACTOME_SIGNAL_REGULATORY_PROTEIN_FAMILY_INTERACTIONS	SYSTEMATIC_NAME: M27304 ; PMID:	12.0	Down		0.0184912675454	0.110692201025	DESCRIPTION_BRIEF:Signal regulatory protein family interactionsDESCRIPTION_FULL:	CD47 FYB1 GRB2 PTK2 PTK2B PTPN11 PTPN6 SFTPA1 SFTPA2 SFTPD SIRPA SIRPB1 SIRPG SKAP2 SRC TYROBP
REACTOME_COMPLEMENT_CASCADE	SYSTEMATIC_NAME: M19752 ; PMID:	30.0	Down	REACTOME_INITIAL_TRIGGERING_OF_COMPLEMENT REACTOME_CREATION_OF_C4_AND_C2_ACTIVATORS	0.0190185105767	0.112941605907	DESCRIPTION_BRIEF:Complement cascadeDESCRIPTION_FULL:	C1QA C1QB C1QC C1R C1S C2 C3 C3AR1 C4A C4B C4BPA C4BPB C4B_2 C5 C5AR1 C5AR2 C6 C7 C8A C8B C8G C9 CD19 CD46 CD55 CD59 CD81 CFB CFD CFH CFHR1 CFHR2 CFHR3 CFHR4 CFHR5 CFI CFP CLU COLEC10 COLEC11 CPB2 CPN1 CPN2 CR1 CR2 CRP ELANE F2 FCN1 FCN2 FCN3 GZMM IGHG1 IGHG2 IGHG4 IGHV1-2 IGHV1-46 IGHV1-69 IGHV2-5 IGHV2-70 IGHV3-11 IGHV3-13 IGHV3-23 IGHV3-30 IGHV3-33 IGHV3-48 IGHV3-53 IGHV3-7 IGHV4-34 IGHV4-39 I…
BIOCARTA_DC_PATHWAY	SYSTEMATIC_NAME: M9177 ; PMID:	8.0	Down		0.0190446074264	0.112941605907	DESCRIPTION_BRIEF:Dendritic cells in regulating TH1 and TH2 DevelopmentDESCRIPTION_FULL:While T cells and B cells carry out the actions of antigen-specific immune responses, antigen-presenting cells called dendritic cells are required for this to happen. The name of dendritic cells is based on their shape, with activated dendritic cells displaying long processes on their surface. When immature de…	ANPEP CD2 CD33 CD40 CD5 CD7 CSF2 IFNA1 IFNB1 IFNG IL10 IL13 IL3 IL4 IL5 ITGAX TLR7
KEGG_VEGF_SIGNALING_PATHWAY	SYSTEMATIC_NAME: M1749 ; PMID:	59.0	Down	KEGG_FC_EPSILON_RI_SIGNALING_PATHWAY	0.0190725149435	0.112941605907	DESCRIPTION_BRIEF:VEGF signaling pathwayDESCRIPTION_FULL:There is now much evidence that VEGFR-2 is the major mediator of VEGF-driven responses in endothelial cells and it is considered to be a crucial signal transducer in both physiologic and pathologic angiogenesis. The binding of VEGF to VEGFR-2 leads to a cascade of different signaling pathways, resulting in the up-regulation of genes involve…	AKT1 AKT2 AKT3 BAD CASP9 CDC42 CHP1 CHP2 HRAS HSPB1 JMJD7-PLA2G4B KDR KRAS MAP2K1 MAP2K2 MAPK1 MAPK11 MAPK12 MAPK13 MAPK14 MAPK3 MAPKAPK2 MAPKAPK3 NFAT5 NFATC1 NFATC2 NFATC3 NFATC4 NOS3 NRAS PIK3CA PIK3CB PIK3CD PIK3CG PIK3R1 PIK3R2 PIK3R3 PIK3R5 PLA2G10 PLA2G12A PLA2G12B PLA2G1B PLA2G2A PLA2G2C PLA2G2D PLA2G2E PLA2G2F PLA2G3 PLA2G4A PLA2G4B PLA2G4E PLA2G5 PLA2G6 PLCG1 PLCG2 PPP3CA PPP3CB PPP3CC …
REACTOME_TRANS_GOLGI_NETWORK_VESICLE_BUDDING	SYSTEMATIC_NAME: M539 ; PMID:	68.0	Down		0.0190755088888	0.112941605907	DESCRIPTION_BRIEF:trans-Golgi Network Vesicle BuddingDESCRIPTION_FULL:	ACBD3 AP1B1 AP1G1 AP1G2 AP1M1 AP1M2 AP1S1 AP1S2 AP1S3 AP3B1 AP3S1 AP4B1 AP4E1 AP4M1 AP4S1 APP ARF1 ARRB1 BLOC1S1 BLOC1S3 BLOC1S4 BLOC1S6 CHMP2A CLINT1 CLTA CLTB CLTC CLVS1 CLVS2 CPD CTSZ DNAJC6 DNASE2 DNM2 DTNBP1 FTH1 FTL GAK GBF1 GNS GOLGB1 HGS HIP1R HSPA8 IGF2R M6PR NAPA NECAP1 OCRL PICALM PIK3C2A PUM1 RAB5C SH3D19 SH3GL2 SNAP23 SNAPIN SNX2 SNX5 SNX9 SORT1 STX4 TBC1D8B TFRC TGOLN2 TPD52 TPD52L1…
REACTOME_ASYMMETRIC_LOCALIZATION_OF_PCP_PROTEINS	SYSTEMATIC_NAME: M27396 ; PMID:	59.0	Down	REACTOME_APC_C_MEDIATED_DEGRADATION_OF_CELL_CYCLE_PROTEINS REACTOME_THE_ROLE_OF_GTSE1_IN_G2_M_PROGRESSION_AFTER_G2_CHECKPOINT REACTOME_ASSEMBLY_OF_THE_PRE_REPLICATIVE_COMPLEX REACTOME_DNA_REPLICATION_PRE_INITIATION REACTOME_DOWNSTREAM_SIGNALING_EVENTS_OF_B_CELL_RECEPTOR_BCR REACTOME_APC_C_CDH1_MEDIATED_DEGRADATION_OF_CDC20_AND_OTHER_APC_C_CDH1_TARGETED_PROTEINS_IN_LATE_MITOSIS_EARLY_G1 REACTOME_C…	0.0192384979245	0.113275740192	DESCRIPTION_BRIEF:Asymmetric localization of PCP proteinsDESCRIPTION_FULL:	DVL2 FZD1 FZD2 FZD3 FZD4 FZD5 FZD7 FZD8 PARD6A PRICKLE1 PSMA1 PSMA2 PSMA3 PSMA4 PSMA5 PSMA6 PSMA7 PSMA8 PSMB1 PSMB10 PSMB11 PSMB2 PSMB3 PSMB4 PSMB5 PSMB6 PSMB7 PSMB8 PSMB9 PSMC1 PSMC2 PSMC3 PSMC4 PSMC5 PSMC6 PSMD1 PSMD10 PSMD11 PSMD12 PSMD13 PSMD14 PSMD2 PSMD3 PSMD4 PSMD5 PSMD6 PSMD7 PSMD8 PSMD9 PSME1 PSME2 PSME3 PSME4 PSMF1 RPS27A SCRIB SEM1 SMURF1 SMURF2 UBA52 UBB UBC VANGL2 WNT5A
BIOCARTA_AKAP13_PATHWAY	SYSTEMATIC_NAME: M17668 ; PMID:	9.0	Down		0.0194022745336	0.113275740192	DESCRIPTION_BRIEF:Rho-Selective Guanine Exchange Factor AKAP13 Mediates Stress Fiber FormationDESCRIPTION_FULL:The A-kinase anchor protein 13 (AKAP13, also known as AKAP-LBC) is one of a group of structurally diverse proteins, which have the common function of binding to the regulatory subunit of protein kinase A (PKA) and confining the holoenzyme to discrete locations within the cell. AKAP13 is …	AKAP13 GNA12 LPAR1 LPAR2 LPAR3 PRKACB PRKACG PRKAG1 PRKAR2A PRKAR2B RHOA
REACTOME_EICOSANOID_LIGAND_BINDING_RECEPTORS	SYSTEMATIC_NAME: M10620 ; PMID:	9.0	Down		0.0194506438103	0.113275740192	DESCRIPTION_BRIEF:Eicosanoid ligand-binding receptorsDESCRIPTION_FULL:	CYSLTR1 CYSLTR2 GPR17 LTB4R LTB4R2 OXER1 PTGDR PTGDR2 PTGER1 PTGER2 PTGER3 PTGER4 PTGFR PTGIR TBXA2R
REACTOME_ENERGY_DEPENDENT_REGULATION_OF_MTOR_BY_LKB1_AMPK	SYSTEMATIC_NAME: M19861 ; PMID:	28.0	Down		0.019472797214	0.113275740192	DESCRIPTION_BRIEF:Energy dependent regulation of mTOR by LKB1-AMPKDESCRIPTION_FULL:	CAB39 CAB39L LAMTOR1 LAMTOR2 LAMTOR3 LAMTOR4 LAMTOR5 MLST8 MTOR PPM1A PRKAA1 PRKAA2 PRKAB1 PRKAB2 PRKAG1 PRKAG2 PRKAG3 RHEB RPTOR RRAGA RRAGB RRAGC RRAGD SLC38A9 STK11 STRADA STRADB TSC1 TSC2
REACTOME_TRANSCRIPTIONAL_REGULATION_BY_RUNX3	SYSTEMATIC_NAME: M27784 ; PMID:	92.0	Down	REACTOME_THE_ROLE_OF_GTSE1_IN_G2_M_PROGRESSION_AFTER_G2_CHECKPOINT REACTOME_REGULATION_OF_RUNX3_EXPRESSION_AND_ACTIVITY REACTOME_G1_S_DNA_DAMAGE_CHECKPOINTS REACTOME_STABILIZATION_OF_P53 REACTOME_CYCLIN_A_CDK2_ASSOCIATED_EVENTS_AT_S_PHASE_ENTRY REACTOME_SIGNALING_BY_NOTCH4 REACTOME_SCF_SKP2_MEDIATED_DEGRADATION_OF_P27_P21 REACTOME_CELLULAR_RESPONSE_TO_HYPOXIA REACTOME_REGULATION_OF_RUNX2_EXPRESSI…	0.0194782526814	0.113275740192	DESCRIPTION_BRIEF:Transcriptional regulation by RUNX3DESCRIPTION_FULL:	BCL2L11 BRD2 CBFB CCN2 CCND1 CDKN1A CDKN2A CREBBP CTNNB1 EP300 FOXO3 HDAC4 HES1 ITGA4 ITGAL JAG1 KAT2A KAT2B KRAS LEF1 MAML1 MAML2 MAML3 MAMLD1 MDM2 MYC NOTCH1 PSMA1 PSMA2 PSMA3 PSMA4 PSMA5 PSMA6 PSMA7 PSMB1 PSMB10 PSMB2 PSMB3 PSMB4 PSMB5 PSMB6 PSMB7 PSMB8 PSMB9 PSMC1 PSMC2 PSMC3 PSMC4 PSMC5 PSMC6 PSMD1 PSMD10 PSMD11 PSMD12 PSMD13 PSMD14 PSMD2 PSMD3 PSMD4 PSMD5 PSMD6 PSMD7 PSMD8 PSMD9 PSME1 PSME2…
BIOCARTA_ETS_PATHWAY	SYSTEMATIC_NAME: M14449 ; PMID:	17.0	Down		0.0195064663142	0.113275740192	DESCRIPTION_BRIEF:METS affect on Macrophage DifferentiationDESCRIPTION_FULL:Terminal differentiation of cells is often accompanied by repression of cellular proliferation, suggesting that there is a mechanism by which these cellular functions are coordinated. Macrophage differentiation is one model system in which this occurs; as macrophages differentiate, they also stop proliferating. Transcript…	CSF1 CSF1R DDX20 E2F1 E2F4 ETS1 ETS2 ETV3 FOS HDAC2 HDAC5 HRAS JUN NCOR2 RBL1 SIN3A SIN3B
REACTOME_ENDOSOMAL_SORTING_COMPLEX_REQUIRED_FOR_TRANSPORT_ESCRT	SYSTEMATIC_NAME: M1009 ; PMID:	30.0	Down		0.0195321914966	0.113275740192	DESCRIPTION_BRIEF:Endosomal Sorting Complex Required For Transport (ESCRT)DESCRIPTION_FULL:	CHMP2A CHMP2B CHMP3 CHMP4A CHMP4B CHMP4C CHMP5 CHMP6 CHMP7 HGS MVB12A MVB12B RPS27A SNF8 STAM STAM2 TSG101 UBA52 UBAP1 UBB UBC VPS25 VPS28 VPS36 VPS37A VPS37B VPS37C VPS37D VPS4A VPS4B VTA1
BIOCARTA_GRANULOCYTES_PATHWAY	SYSTEMATIC_NAME: M5467 ; PMID:	11.0	Down		0.0195501277488	0.113275740192	DESCRIPTION_BRIEF:Adhesion and Diapedesis of GranulocytesDESCRIPTION_FULL:Cell adhesion is a fundamental feature of multicellular organisms including their defense mechanisms. In the later case in mammals, leukocytes play central role. They bind bacteria, parasites, viruses, tumor cells etc. Furthermore, their interactions with the endothelium are of special importance. During an inflammation or …	C5 CSF3 CXCL8 ICAM1 ICAM2 IFNG IL1A ITGAL ITGAM ITGB2 PECAM1 SELL SELP SELPLG TNF
REACTOME_PREGNENOLONE_BIOSYNTHESIS	SYSTEMATIC_NAME: M27082 ; PMID:	7.0	Down		0.0196536150965	0.113571690438	DESCRIPTION_BRIEF:Pregnenolone biosynthesisDESCRIPTION_FULL:	AKR1B1 CYP11A1 FDX1 FDX2 FDXR STAR STARD3 STARD3NL STARD4 STARD6 TSPO TSPOAP1
KEGG_NON_SMALL_CELL_LUNG_CANCER	SYSTEMATIC_NAME: M19818 ; PMID:	50.0	Down		0.0200093973372	0.1153201171	DESCRIPTION_BRIEF:Non-small cell lung cancerDESCRIPTION_FULL:Non-small-cell lung cancer (NSCLC) accounts for approximately 80% of lung cancer and represents a heterogeneous group of cancers, consisting mainly of squamous cell (SCC), adeno (AC) and large-cell carcinoma. Molecular mechanisms altered in NSCLC include activation of oncogenes, such as K-RAS and c-erbB-2, and inactivation of tumorsuppr…	AKT1 AKT2 AKT3 ARAF BAD BRAF CASP9 CCND1 CDK4 CDK6 CDKN2A E2F1 E2F2 E2F3 EGF EGFR ERBB2 FHIT FOXO3 GRB2 HRAS KRAS MAP2K1 MAP2K2 MAPK1 MAPK3 NRAS PDPK1 PIK3CA PIK3CB PIK3CD PIK3CG PIK3R1 PIK3R2 PIK3R3 PIK3R5 PLCG1 PLCG2 PRKCA PRKCB PRKCG RAF1 RARB RASSF1 RASSF5 RB1 RXRA RXRB RXRG SOS1 SOS2 STK4 TGFA TP53
REACTOME_TICAM1_RIP1_MEDIATED_IKK_COMPLEX_RECRUITMENT	SYSTEMATIC_NAME: M27020 ; PMID:	19.0	Down	REACTOME_IKK_COMPLEX_RECRUITMENT_MEDIATED_BY_RIP1	0.0204642947524	0.117628983365	DESCRIPTION_BRIEF:TICAM1, RIP1-mediated IKK complex recruitmentDESCRIPTION_FULL:	BIRC2 BIRC3 CHUK IKBKB IKBKG RIPK1 RIPK3 RPS27A TICAM1 TLR3 TRAF6 UBA52 UBB UBC UBE2D1 UBE2D2 UBE2D3 UBE2N UBE2V1
KEGG_EPITHELIAL_CELL_SIGNALING_IN_HELICOBACTER_PYLORI_INFECTION	SYSTEMATIC_NAME: M16848 ; PMID:	58.0	Down		0.0205872634497	0.117911859415	DESCRIPTION_BRIEF:Epithelial cell signaling in Helicobacter pylori infectionDESCRIPTION_FULL:Two major virulence factors of H. pylori are the vacuolating cytotoxin (VacA) and the cag type-IV secretion system (T4SS) and its translocated effector protein, cytotoxin-associated antigen A (CagA). VacA binds to lipid rafts and glycosylphosphatidylinositol-anchored proteins (GPI-APs) of the target cell …	ADAM10 ADAM17 ATP6AP1 ATP6V0A1 ATP6V0A2 ATP6V0A4 ATP6V0B ATP6V0C ATP6V0D1 ATP6V0D2 ATP6V0E1 ATP6V0E2 ATP6V1A ATP6V1B1 ATP6V1B2 ATP6V1C1 ATP6V1C2 ATP6V1D ATP6V1E1 ATP6V1E2 ATP6V1F ATP6V1G1 ATP6V1G2 ATP6V1G3 ATP6V1H CASP3 CCL5 CDC42 CHUK CSK CXCL1 CXCL8 CXCR1 CXCR2 EGFR F11R GIT1 HBEGF IGSF5 IKBKB IKBKG JAM2 JAM3 JUN LYN MAP2K4 MAP3K14 MAPK10 MAPK11 MAPK12 MAPK13 MAPK14 MAPK8 MAPK9 MET NFKB1 NFKBIA…
REACTOME_RA_BIOSYNTHESIS_PATHWAY	SYSTEMATIC_NAME: M27445 ; PMID:	10.0	Up		0.0206440912474	0.117911859415	DESCRIPTION_BRIEF:RA biosynthesis pathwayDESCRIPTION_FULL:	ADH1A ADH1C ADH4 AKR1C3 ALDH1A1 ALDH1A2 ALDH1A3 ALDH8A1 CRABP1 CYP26A1 CYP26B1 CYP26C1 DHRS3 DHRS4 DHRS9 RDH10 RDH11 RDH13 RDH14 RDH16 RDH5 SDR16C5
GO_GLOMERULAR_MESANGIUM_DEVELOPMENT	SYSTEMATIC_NAME: M24547 ; PMID:	12.0	Up	GO_RENAL_SYSTEM_VASCULATURE_DEVELOPMENT	0.0206767450752	0.117911859415	DESCRIPTION_BRIEF:The process whose specific outcome is the progression of the glomerular mesangium over time, from its formation to the mature structure. The glomerular mesangium is the thin membrane connective tissue composed of mesangial cells, which helps to support the capillary loops in a renal glomerulus. [GOC:mtg_kidney_jan10]DESCRIPTION_FULL:	ACTA2 BMP4 BMP7 CD34 CFLAR EGR1 FOXC2 GPR4 IL6R MIR125A NOTCH1 PDGFB PDGFD PDGFRB SERPINB7 WT1
REACTOME_TOLL_LIKE_RECEPTOR_10_TLR10_CASCADE	SYSTEMATIC_NAME: M29571 ; PMID:	82.0	Down	REACTOME_TOLL_LIKE_RECEPTOR_CASCADES REACTOME_TOLL_LIKE_RECEPTOR_4_TLR4_CASCADE REACTOME_MYD88_INDEPENDENT_TLR4_CASCADE REACTOME_TOLL_LIKE_RECEPTOR_TLR1_TLR2_CASCADE REACTOME_TOLL_LIKE_RECEPTOR_9_TLR9_CASCADE	0.0210097928139	0.119256089003	DESCRIPTION_BRIEF:Toll Like Receptor 10 (TLR10) CascadeDESCRIPTION_FULL:	AC093012.1 AGER APP ATF1 ATF2 BTRC CHUK CREB1 CUL1 DUSP3 DUSP4 DUSP6 DUSP7 ECSIT ELK1 FBXW11 FOS HMGB1 IKBKB IKBKG IRAK1 IRAK2 JUN MAP2K1 MAP2K3 MAP2K4 MAP2K6 MAP2K7 MAP3K1 MAP3K7 MAP3K8 MAPK1 MAPK10 MAPK11 MAPK14 MAPK3 MAPK7 MAPK8 MAPK9 MAPKAPK2 MAPKAPK3 MEF2A MEF2C MYD88 NFKB1 NFKB2 NFKBIA NFKBIB NKIRAS1 NKIRAS2 NOD1 NOD2 PELI1 PELI2 PELI3 PPP2CA PPP2CB PPP2R1A PPP2R1B PPP2R5D RELA RIPK2 RPS27A…
PID_IL2_STAT5_PATHWAY	SYSTEMATIC_NAME: M234 ; PMID: 18832364	24.0	Down		0.0210225316102	0.119256089003	DESCRIPTION_BRIEF:IL2 signaling events mediated by STAT5DESCRIPTION_FULL:	BCL2 BCL2L1 CCNA2 CCND2 CCND3 CDK6 ELF1 FASLG FOXP3 GAB2 GRB2 IL2 IL2RA IL2RB IL2RG IL4 JAK1 JAK3 LCK LTA MYC PIK3CA PIK3R1 PRF1 PTPN11 SHC1 SOS1 SP1 STAT5A STAT5B
BIOCARTA_CXCR4_PATHWAY	SYSTEMATIC_NAME: M882 ; PMID:	18.0	Down		0.0210987164145	0.119375766241	DESCRIPTION_BRIEF:CXCR4 Signaling PathwayDESCRIPTION_FULL:CXCR4 is a chemokine receptor in the GPCR gene family, and is expressed by cells in the immune system and the central nervous system. In response to binding its ligand SDF-1 (stromal cell-derived factor-1), CXCR4 triggers the migration and recruitment of immune cells. This ligand-receptor pair may also play a role in development of the ner…	BCAR1 CRK CXCL12 CXCR4 GNAQ HRAS MAP2K1 MAPK1 MAPK3 NFKB1 PIK3C2G PIK3CA PIK3R1 PLCG1 PRKCA PRKCB PTK2B RAF1 RELA
BIOCARTA_PKC_PATHWAY	SYSTEMATIC_NAME: M22057 ; PMID:	7.0	Down		0.0213443312045	0.120450952396	DESCRIPTION_BRIEF:Activation of PKC through G protein coupled receptorDESCRIPTION_FULL:	GNAQ NFKB1 NFKBIA PLCB1 PRKCA PRKCB RELA
REACTOME_G2_M_DNA_DAMAGE_CHECKPOINT	SYSTEMATIC_NAME: M1080 ; PMID:	52.0	Down	REACTOME_G2_M_CHECKPOINTS REACTOME_PROCESSING_OF_DNA_DOUBLE_STRAND_BREAK_ENDS	0.0214961297714	0.12069588421	DESCRIPTION_BRIEF:G2/M DNA damage checkpointDESCRIPTION_FULL:	ABRAXAS1 ATM ATR ATRIP BABAM1 BABAM2 BARD1 BLM BRCA1 BRCC3 BRIP1 CCNB1 CDC25C CDK1 CHEK1 CHEK2 DNA2 EXO1 H2AX H2BC1 H2BC10 H2BC11 H2BC12 H2BC13 H2BC14 H2BC15 H2BC17 H2BC21 H2BC3 H2BC4 H2BC5 H2BC6 H2BC7 H2BC8 H2BC9 H2BS1 H2BU1 H3-4 H4-16 H4C1 H4C11 H4C12 H4C13 H4C14 H4C15 H4C2 H4C3 H4C4 H4C5 H4C6 H4C8 H4C9 HERC2 HUS1 KAT5 MDC1 MRE11 NBN NSD2 PIAS4 RAD1 RAD17 RAD50 RAD9A RAD9B RBBP8 RFC2 RFC3 RFC4 …
BIOCARTA_ECM_PATHWAY	SYSTEMATIC_NAME: M6355 ; PMID:	18.0	Down		0.0214991284287	0.12069588421	DESCRIPTION_BRIEF:Erk and PI-3 Kinase Are Necessary for Collagen Binding in Corneal EpitheliaDESCRIPTION_FULL:Activation of the MAPK kinase pathway has been identified as a mechanism that integrins use to regulate gene expression leading to cell shape changes during cell spreading or migration Epithelial cells respond to extracellular matrix (ECM) cause integrin-mediated FAK phosphorylation that …	ARHGAP5 DIAPH1 FYN GSN HRAS ITGB1 MAP2K1 MAPK1 MAPK3 MYL2 PFN1 PIK3CA PIK3CG PIK3R1 RAF1 RHOA ROCK1 SHC1 TLN1
GO_RENAL_SYSTEM_PROCESS_INVOLVED_IN_REGULATION_OF_SYSTEMIC_ARTERIAL_BLOOD_PRESSURE	SYSTEMATIC_NAME: M16494 ; PMID:	12.0	Up	GO_RENAL_SYSTEM_PROCESS_INVOLVED_IN_REGULATION_OF_BLOOD_VOLUME	0.0216449869571	0.121070278079	DESCRIPTION_BRIEF:Renal process that modulates the force with which blood travels through the circulatory system. The process is controlled by a balance of processes that increase pressure and decrease pressure. [GOC:dph, GOC:mtg_cardio, GOC:tb]DESCRIPTION_FULL:	ADORA1 AGT AGTR1 AGTR2 CORO2B CYBA CYP11B2 CYP4A11 CYP4F12 CYP4F2 EMP2 F2R F2RL1 GAS6 GJA1 GJA5 HSD11B2 OR51E2 PCSK5 PDGFB PTPRO REN RHOA SERPINF2 SUCNR1
REACTOME_RHO_GTPASES_ACTIVATE_IQGAPS	SYSTEMATIC_NAME: M27491 ; PMID:	21.0	Down	REACTOME_COOPERATION_OF_PREFOLDIN_AND_TRIC_CCT_IN_ACTIN_AND_TUBULIN_FOLDING	0.0216775578655	0.121070278079	DESCRIPTION_BRIEF:RHO GTPases activate IQGAPsDESCRIPTION_FULL:	ACTB ACTG1 CALM1 CDC42 CDH1 CLIP1 CTNNA1 CTNNB1 IQGAP1 IQGAP2 IQGAP3 MEN1 RAC1 TUBA1A TUBA1B TUBA1C TUBA3C TUBA3D TUBA3E TUBA4A TUBA4B TUBA8 TUBAL3 TUBB1 TUBB2A TUBB2B TUBB3 TUBB4A TUBB4B TUBB6 TUBB8 TUBB8B
KEGG_CHRONIC_MYELOID_LEUKEMIA	SYSTEMATIC_NAME: M321 ; PMID:	68.0	Down	KEGG_PANCREATIC_CANCER	0.0221413685404	0.123042606521	DESCRIPTION_BRIEF:Chronic myeloid leukemiaDESCRIPTION_FULL:Chronic myelogenous leukaemia (CML) is a biphasic disease, initiated by expression of the BCR/ABL fusion gene product in self-renewing, haematopoietic stem cells (HSCs). HSCs can differentiate into common myeloid progenitors (CMPs), which then differentiate into granulocyte/macrophage progenitors (GMPs). HSCs can also differentiate into c…	ABL1 AKT1 AKT2 AKT3 ARAF BAD BCL2L1 BCR BRAF CBL CBLB CBLC CCND1 CDK4 CDK6 CDKN1A CDKN1B CDKN2A CHUK CRK CRKL CTBP1 CTBP2 E2F1 E2F2 E2F3 GAB2 GRB2 HDAC1 HDAC2 HRAS IKBKB IKBKG KRAS MAP2K1 MAP2K2 MAPK1 MAPK3 MDM2 MECOM MYC NFKB1 NFKBIA NRAS PIK3CA PIK3CB PIK3CD PIK3CG PIK3R1 PIK3R2 PIK3R3 PIK3R5 PTPN11 RAF1 RB1 RELA RUNX1 SHC1 SHC2 SHC3 SHC4 SMAD3 SMAD4 SOS1 SOS2 STAT5A STAT5B TGFB1 TGFB2 TGFB3 TG…
REACTOME_RESOLUTION_OF_AP_SITES_VIA_THE_MULTIPLE_NUCLEOTIDE_PATCH_REPLACEMENT_PATHWAY	SYSTEMATIC_NAME: M541 ; PMID:	25.0	Down	KEGG_DNA_REPLICATION REACTOME_PCNA_DEPENDENT_LONG_PATCH_BASE_EXCISION_REPAIR	0.0221921153065	0.123042606521	DESCRIPTION_BRIEF:Resolution of AP sites via the multiple-nucleotide patch replacement pathwayDESCRIPTION_FULL:	ADPRHL2 APEX1 FEN1 LIG1 PARG PARP1 PARP2 PCNA POLB POLD1 POLD2 POLD3 POLD4 POLE POLE2 POLE3 POLE4 RFC1 RFC2 RFC3 RFC4 RFC5 RPA1 RPA2 RPA3
REACTOME_SIGNALING_BY_NOTCH	SYSTEMATIC_NAME: M10189 ; PMID:	165.0	Down		0.0222010425241	0.123042606521	DESCRIPTION_BRIEF:Signaling by NOTCHDESCRIPTION_FULL:	ACTA2 ADAM10 ADAM17 AGO1 AGO2 AGO3 AGO4 AKT1 APH1A APH1B ARRB1 ARRB2 ATP2A1 ATP2A2 ATP2A3 B4GALT1 CCNC CCND1 CDK8 CNTN1 CREB1 CREBBP CUL1 DLGAP5 DLK1 DLL1 DLL4 DNER DTX1 DTX2 DTX4 E2F1 E2F3 EGF EGFR ELF3 EP300 FABP7 FBXW7 FCER2 FLT4 FURIN GZMB H2AB1 H2AC14 H2AC18 H2AC19 H2AC20 H2AC4 H2AC6 H2AC7 H2AC8 H2AJ H2AX H2AZ1 H2AZ2 H2BC1 H2BC10 H2BC11 H2BC12 H2BC13 H2BC14 H2BC15 H2BC17 H2BC21 H2BC3 H2BC4 H…
PID_IL23_PATHWAY	SYSTEMATIC_NAME: M196 ; PMID: 18832364	26.0	Down		0.0224030289998	0.12354341975	DESCRIPTION_BRIEF:IL23-mediated signaling eventsDESCRIPTION_FULL:	ALOX12B CCL2 CD3E CD4 CXCL1 CXCL9 IFNG IL12B IL12RB1 IL17A IL17F IL18 IL18R1 IL18RAP IL19 IL1B IL2 IL23A IL23R IL24 IL6 ITGA3 JAK2 MPO NFKB1 NFKBIA NOS2 PIK3CA PIK3R1 RELA SOCS3 STAT1 STAT3 STAT4 STAT5A TNF TYK2
BIOCARTA_CTL_PATHWAY	SYSTEMATIC_NAME: M1462 ; PMID:	12.0	Down	BIOCARTA_THELPER_PATHWAY	0.0224284534837	0.12354341975	DESCRIPTION_BRIEF:CTL mediated immune response against target cellsDESCRIPTION_FULL:Cytotoxic T lymphocytes (CTLs), also known as killer T cells, provide a cell-mediated response to specific foreign antigens associated with cells. CTLs only respond to foreign antigen when it is presented bound to the MHC-1 expressed on the surface of all cells. CTLs do not respond to soluble antigen, but induce a…	B2M CD247 CD3D CD3E CD3G FAS FASLG GZMB HLA-A ICAM1 ITGAL ITGB2 PRF1
KEGG_ECM_RECEPTOR_INTERACTION	SYSTEMATIC_NAME: M7098 ; PMID:	58.0	Up	REACTOME_NON_INTEGRIN_MEMBRANE_ECM_INTERACTIONS REACTOME_ECM_PROTEOGLYCANS	0.0224624399546	0.12354341975	DESCRIPTION_BRIEF:ECM-receptor interactionDESCRIPTION_FULL:The extracellular matrix (ECM) consists of a complex mixture of structural and functional macromolecules and serves an important role in tissue and organ morphogenesis and in the maintenance of cell and tissue structure and function. Specific interactions between cells and the ECM are mediated by transmembrane molecules, mainly integrins …	AGRN CD36 CD44 CD47 CHAD COL11A1 COL11A2 COL1A1 COL1A2 COL2A1 COL3A1 COL4A1 COL4A2 COL4A4 COL4A6 COL5A1 COL5A2 COL5A3 COL6A1 COL6A2 COL6A3 COL6A6 COMP DAG1 FN1 GP1BA GP1BB GP5 GP6 GP9 HMMR HSPG2 IBSP ITGA1 ITGA10 ITGA11 ITGA2 ITGA2B ITGA3 ITGA4 ITGA5 ITGA6 ITGA7 ITGA8 ITGA9 ITGAV ITGB1 ITGB3 ITGB4 ITGB5 ITGB6 ITGB7 ITGB8 LAMA1 LAMA2 LAMA3 LAMA4 LAMA5 LAMB1 LAMB2 LAMB3 LAMB4 LAMC1 LAMC2 LAMC3 RELN…
REACTOME_ZBP1_DAI_MEDIATED_INDUCTION_OF_TYPE_I_IFNS	SYSTEMATIC_NAME: M26978 ; PMID:	20.0	Down	REACTOME_RIP_MEDIATED_NFKB_ACTIVATION_VIA_ZBP1	0.0228234734354	0.125211308695	DESCRIPTION_BRIEF:ZBP1(DAI) mediated induction of type I IFNsDESCRIPTION_FULL:	CHUK DHX9 DTX4 IKBKB IKBKG IRF3 MYD88 NFKB1 NFKB2 NFKBIA NFKBIB NKIRAS1 NKIRAS2 NLRP4 RELA RIPK1 RIPK3 TBK1 TICAM1 TLR3 ZBP1
GO_VASCULAR_ASSOCIATED_SMOOTH_MUSCLE_CELL_APOPTOTIC_PROCESS	SYSTEMATIC_NAME: M25341 ; PMID:	8.0	Down		0.0230177714477	0.125958360422	DESCRIPTION_BRIEF:Any apoptotic process in a vascular associated smooth muscle cell. [GO_REF:0000085, GOC:BHF, GOC:BHF_miRNA, GOC:rph, GOC:TermGenie, PMID:26493107]DESCRIPTION_FULL:	ATF4 DNMT1 E2F3 IGF1 MFN2 MIR1-1 MIR1-2 MIR138-1 MIR138-2 MIR140 MIR17 MIR21 MIR210 MIR24-1 MIR24-2 PDCD4 PPARG SOD2 STK4
REACTOME_PROSTANOID_LIGAND_RECEPTORS	SYSTEMATIC_NAME: M804 ; PMID:	5.0	Down	REACTOME_EICOSANOID_LIGAND_BINDING_RECEPTORS	0.0233390717316	0.12736342645	DESCRIPTION_BRIEF:Prostanoid ligand receptorsDESCRIPTION_FULL:	PTGDR PTGDR2 PTGER1 PTGER2 PTGER3 PTGER4 PTGFR PTGIR TBXA2R
PID_INTEGRIN4_PATHWAY	SYSTEMATIC_NAME: M158 ; PMID: 18832364	8.0	Up		0.0233920829383	0.12736342645	DESCRIPTION_BRIEF:Alpha6 beta4 integrin-ligand interactionsDESCRIPTION_FULL:	ITGA6 ITGB4 LAMA1 LAMA2 LAMA3 LAMA5 LAMB1 LAMB2 LAMB3 LAMC1 LAMC2
REACTOME_ERYTHROPOIETIN_ACTIVATES_STAT5	SYSTEMATIC_NAME: M27907 ; PMID:	6.0	Down		0.023753344629	0.129006260178	DESCRIPTION_BRIEF:Erythropoietin activates STAT5DESCRIPTION_FULL:	EPO EPOR IRS2 JAK2 LYN STAT5A STAT5B
REACTOME_NETRIN_1_SIGNALING	SYSTEMATIC_NAME: M27269 ; PMID:	37.0	Up		0.0245491319949	0.132963944549	DESCRIPTION_BRIEF:Netrin-1 signalingDESCRIPTION_FULL:	ABLIM1 ABLIM2 ABLIM3 AGAP2 CDC42 DCC DOCK1 DSCAM DSCAML1 EZR FYN HJV MAPK11 MAPK12 MAPK13 MAPK14 MAPK8 MYO10 NCK1 NEO1 NTN1 NTN4 PAK1 PITPNA PLCG1 PRKCQ PTK2 PTPN11 RAC1 RGMA RGMB ROBO1 SIAH1 SIAH2 SLIT1 SLIT2 SLIT3 SRC TRIO TRPC1 TRPC3 TRPC4 TRPC5 TRPC6 TRPC7 UNC5A UNC5B UNC5C UNC5D WASL
PID_IL3_PATHWAY	SYSTEMATIC_NAME: M182 ; PMID: 18832364	23.0	Down		0.0246047723877	0.132963944549	DESCRIPTION_BRIEF:IL3-mediated signaling eventsDESCRIPTION_FULL:	BCL2L1 CEBPB CISH CNKSR1 CSF2RB GAB2 GRB2 HDAC1 ID1 IL3 IL3RA JAK2 OSM PIK3CA PIK3R1 PIM1 PRKACA PRKACB PRKACG PTPN11 SHC1 SRP9 STAT5A STAT5B YWHAG YWHAZ
REACTOME_CELLULAR_SENESCENCE	SYSTEMATIC_NAME: M27188 ; PMID:	120.0	Down		0.0248713600255	0.133597282193	DESCRIPTION_BRIEF:Cellular SenescenceDESCRIPTION_FULL:	ACD AGO1 AGO3 AGO4 ANAPC1 ANAPC10 ANAPC11 ANAPC15 ANAPC16 ANAPC2 ANAPC4 ANAPC5 ANAPC7 ASF1A ATM BMI1 CABIN1 CBX2 CBX4 CBX6 CBX8 CCNA1 CCNA2 CCNE1 CCNE2 CDC16 CDC23 CDC26 CDC27 CDK2 CDK4 CDK6 CDKN1A CDKN1B CDKN2A CDKN2B CDKN2C CDKN2D CEBPB CXCL8 E2F1 E2F2 E2F3 EED EHMT1 EHMT2 EP400 ERF ETS1 ETS2 EZH2 FOS FZR1 H1-0 H1-1 H1-2 H1-3 H1-4 H1-5 H2AB1 H2AC14 H2AC18 H2AC19 H2AC20 H2AC4 H2AC6 H2AC7 H2AC8 H…
REACTOME_TAK1_ACTIVATES_NFKB_BY_PHOSPHORYLATION_AND_ACTIVATION_OF_IKKS_COMPLEX	SYSTEMATIC_NAME: M852 ; PMID:	31.0	Down	REACTOME_NOD1_2_SIGNALING_PATHWAY	0.0248852976987	0.133597282193	DESCRIPTION_BRIEF:TAK1 activates NFkB by phosphorylation and activation of IKKs complexDESCRIPTION_FULL:	AGER APP CHUK HMGB1 IKBKB IKBKG IRAK1 IRAK2 MAP3K7 NFKB1 NFKB2 NFKBIA NFKBIB NKIRAS1 NKIRAS2 NOD1 NOD2 RELA RIPK2 RPS27A S100A12 S100B SAA1 TAB1 TAB2 TAB3 TRAF6 UBA52 UBB UBC UBE2N UBE2V1
REACTOME_MAP2K_AND_MAPK_ACTIVATION	SYSTEMATIC_NAME: M27557 ; PMID:	34.0	Down		0.0249069229376	0.133597282193	DESCRIPTION_BRIEF:MAP2K and MAPK activationDESCRIPTION_FULL:	ACTB ACTG1 APBB1IP ARAF ARRB1 ARRB2 BRAF CNKSR1 CNKSR2 CSK FGA FGB FGG FN1 HRAS IL17RD IQGAP1 ITGA2B ITGB3 KRAS KSR1 KSR2 LAMTOR2 LAMTOR3 MAP2K1 MAP2K2 MAPK1 MAPK3 MARK3 NRAS PEBP1 RAF1 RAP1A RAP1B SRC TLN1 VCL VWF WDR83 YWHAB
PID_IL2_PI3K_PATHWAY	SYSTEMATIC_NAME: M143 ; PMID: 18832364	31.0	Down	PID_IL2_STAT5_PATHWAY	0.0254205898761	0.136015847559	DESCRIPTION_BRIEF:IL2 signaling events mediated by PI3KDESCRIPTION_FULL:	AKT1 BCL2 BCL2L1 E2F1 EIF3A FOXO3 GAB2 GRB2 HSP90AA1 IL2 IL2RA IL2RB IL2RG JAK1 JAK3 LCK MTOR MYB MYC NFKB1 PIK3CA PIK3R1 PRKCZ PTPN11 RAC1 RELA RPS6 RPS6KB1 SGMS1 SHC1 SMPD1 SOS1 TERT UGCG
PID_FOXO_PATHWAY	SYSTEMATIC_NAME: M136 ; PMID: 18832364	46.0	Down		0.0258715869848	0.137737867804	DESCRIPTION_BRIEF:FoxO family signalingDESCRIPTION_FULL:	AKT1 BCL2L11 BCL6 CAT CCNB1 CDK2 CDKN1B CHUK CREBBP CSNK1A1 CSNK1D CSNK1E CSNK1G1 CSNK1G2 CSNK1G3 CTNNB1 EP300 FASLG FBXO32 FOXO1 FOXO3 FOXO4 G6PC GADD45A IKBKB KAT2B MAPK10 MAPK8 MAPK9 MST1 PLK1 RALA RALB RAN RBL2 SFN SGK1 SIRT1 SKP2 SOD2 USP7 XPO1 YWHAB YWHAE YWHAG YWHAH YWHAQ YWHAZ ZFAND5
REACTOME_RHO_GTPASES_ACTIVATE_WASPS_AND_WAVES	SYSTEMATIC_NAME: M27549 ; PMID:	36.0	Down		0.0259208574261	0.137737867804	DESCRIPTION_BRIEF:RHO GTPases Activate WASPs and WAVEsDESCRIPTION_FULL:	ABI1 ABI2 ABL1 ACTB ACTG1 ACTR2 ACTR3 ARPC1A ARPC1B ARPC2 ARPC3 ARPC4 ARPC5 BAIAP2 BRK1 BTK CDC42 CYFIP1 CYFIP2 GRB2 MAPK1 MAPK3 NCK1 NCKAP1 NCKAP1L NCKIPSD PTK2 RAC1 WAS WASF1 WASF2 WASF3 WASL WIPF1 WIPF2 WIPF3
REACTOME_TRANSPORT_OF_ORGANIC_ANIONS	SYSTEMATIC_NAME: M930 ; PMID:	6.0	Down		0.0259331103202	0.137737867804	DESCRIPTION_BRIEF:Transport of organic anionsDESCRIPTION_FULL:	ALB AVP SLC16A2 SLCO1A2 SLCO1B1 SLCO1B3 SLCO1C1 SLCO2A1 SLCO2B1 SLCO3A1 SLCO4A1 SLCO4C1
REACTOME_MTORC1_MEDIATED_SIGNALLING	SYSTEMATIC_NAME: M3492 ; PMID:	23.0	Down		0.0260018818331	0.137765471717	DESCRIPTION_BRIEF:mTORC1-mediated signallingDESCRIPTION_FULL:	AKT1S1 EEF2K EIF4B EIF4E EIF4EBP1 EIF4G1 LAMTOR1 LAMTOR2 LAMTOR3 LAMTOR4 LAMTOR5 MLST8 MTOR RHEB RPS6 RPS6KB1 RPTOR RRAGA RRAGB RRAGC RRAGD SLC38A9 YWHAB
KEGG_APOPTOSIS	SYSTEMATIC_NAME: M8492 ; PMID:	77.0	Down		0.0262002083929	0.138382833536	DESCRIPTION_BRIEF:ApoptosisDESCRIPTION_FULL:Apoptosis is a genetically controlled mechanisms of cell death involved in the regulation of tissue homeostasis. The 2 major pathways of apoptosis are the extrinsic (Fas and other TNFR superfamily members and ligands) and the intrinsic (mitochondria-associated) pathways, both of which are found in the cytoplasm. The extrinsic pathway is triggered by dea…	AC093012.1 AIFM1 AKT1 AKT2 AKT3 APAF1 ATM BAD BAX BCL2 BCL2L1 BID BIRC2 BIRC3 CAPN1 CAPN2 CASP10 CASP3 CASP6 CASP7 CASP8 CASP9 CFLAR CHP1 CHP2 CHUK CSF2RB CYCS DFFA DFFB ENDOD1 ENDOG EXOG FADD FAS FASLG IKBKB IKBKG IL1A IL1B IL1R1 IL1RAP IL3 IL3RA IRAK1 IRAK2 IRAK3 MAP3K14 MYD88 NFKB1 NFKBIA NGF NTRK1 PIK3CA PIK3CB PIK3CD PIK3CG PIK3R1 PIK3R2 PIK3R3 PIK3R5 PPP3CA PPP3CB PPP3CC PPP3R1 PPP3R2 PRKAC…
BIOCARTA_BBCELL_PATHWAY	SYSTEMATIC_NAME: M22030 ; PMID:	8.0	Down		0.0263171438889	0.138382833536	DESCRIPTION_BRIEF:Bystander B Cell ActivationDESCRIPTION_FULL:	CD28 CD4 CD40 CD40LG FAS FASLG HLA-DRA HLA-DRB1 HLA-DRB3 HLA-DRB4 HLA-DRB5
BIOCARTA_ASBCELL_PATHWAY	SYSTEMATIC_NAME: M7298 ; PMID:	8.0	Down	BIOCARTA_BBCELL_PATHWAY	0.0263171438889	0.138382833536	DESCRIPTION_BRIEF:Antigen Dependent B Cell ActivationDESCRIPTION_FULL:A key part of the immune system is the production of immunoglobulins (antibodies) by B cells to bind and inactivate specific foreign antigens. The body produces B cells with a wide range of antigen specificities in the immunoglobulin B cell receptor, one antigen specificity per cell. When the B cell receptor immunoglobulin bind…	CD28 CD4 CD40 CD40LG CD80 FAS FASLG HLA-DRA HLA-DRB1 HLA-DRB3 HLA-DRB4 HLA-DRB5 IL10 IL2 IL4
GO_RENAL_VESICLE_DEVELOPMENT	SYSTEMATIC_NAME: M11175 ; PMID:	8.0	Up		0.0264451021862	0.138382833536	DESCRIPTION_BRIEF:The process whose specific outcome is the progression of the renal vesicle over time, from its formation to the mature structure. An epithelium is a tissue that covers the internal or external surfaces of an anatomical structure. The renal vesicle is the primordial structure of the nephron epithelium, and is formed by the condensation of mesenchymal cells. [GOC:mtg_kidney_jan10]…	BMP4 CITED1 CTNNB1 FMN1 GDNF GREM1 KIF26B LHX1 LIF OSR1 PAX2 PAX8 SALL1 SIX2 SMO SOX8 SOX9 STAT1 WNT4 WNT9B
BIOCARTA_NTHI_PATHWAY	SYSTEMATIC_NAME: M2821 ; PMID:	22.0	Down		0.0264742796959	0.138382833536	DESCRIPTION_BRIEF:NFkB activation by Nontypeable Hemophilus influenzaeDESCRIPTION_FULL:The role of Hemophilus influenzae in ear infections and chronic obstructive pulmonary disease includes the induction of an inflammatory response through activation of the transcription factor NF-kB. In addition to activation of inflammatory cytokine genes like IL-1 and TNF, H. influenzae activates TLR2 expressi…	CHUK CREBBP CXCL8 DUSP1 EP300 IKBKB IL1B MAP2K3 MAP2K6 MAP3K14 MAP3K7 MAPK11 MAPK14 MYD88 NFKB1 NFKBIA NR3C1 RELA SMAD3 SMAD4 TGFBR1 TGFBR2 TNF
REACTOME_ERYTHROPOIETIN_ACTIVATES_RAS	SYSTEMATIC_NAME: M27908 ; PMID:	13.0	Down	REACTOME_SIGNALING_BY_ERYTHROPOIETIN	0.0265281098899	0.138382833536	DESCRIPTION_BRIEF:Erythropoietin activates RASDESCRIPTION_FULL:	CRKL EPO EPOR GRB2 HRAS IRS2 JAK2 KRAS LYN NRAS RAPGEF1 SHC1 SOS1 VAV1
REACTOME_EPH_EPHRIN_SIGNALING	SYSTEMATIC_NAME: M27201 ; PMID:	78.0	Down		0.0265654170517	0.138382833536	DESCRIPTION_BRIEF:EPH-Ephrin signalingDESCRIPTION_FULL:	ACTB ACTG1 ACTR2 ACTR3 ADAM10 AP2A1 AP2A2 AP2B1 AP2M1 AP2S1 APH1A APH1B ARHGEF28 ARHGEF7 ARPC1A ARPC1B ARPC2 ARPC3 ARPC4 ARPC5 CDC42 CFL1 CLTA CLTB CLTC CLTCL1 DNM1 EFNA1 EFNA2 EFNA3 EFNA4 EFNA5 EFNB1 EFNB2 EFNB3 EPHA1 EPHA10 EPHA2 EPHA3 EPHA4 EPHA5 EPHA6 EPHA7 EPHA8 EPHB1 EPHB2 EPHB3 EPHB4 EPHB6 FYN GIT1 GRIN1 GRIN2B HRAS ITSN1 KALRN LIMK1 LIMK2 LYN MMP2 MMP9 MYH10 MYH11 MYH14 MYH9 MYL12A MYL12B…
GO_OUTFLOW_TRACT_MORPHOGENESIS	SYSTEMATIC_NAME: M15408 ; PMID:	52.0	Up	GO_CARDIAC_SEPTUM_MORPHOGENESIS	0.0267131532848	0.138630028672	DESCRIPTION_BRIEF:The process in which the anatomical structures of the outflow tract are generated and organized. The outflow tract is the portion of the heart through which blood flows into the arteries. [GOC:mtg_heart, UBERON:0004145]DESCRIPTION_FULL:	ATF2 BMP4 BMP7 BMPR1A BMPR2 CITED2 CLDN5 CRKL CTNNB1 DHRS3 DVL2 ELN ENG EYA1 FGF8 FGFR2 FOLR1 FOXC1 FOXC2 FOXH1 FZD1 FZD2 GATA6 GJA5 HAND2 HES1 HEY2 HEYL HIF1A ILK ISL1 JAG1 JUN LRP2 MEF2C MIR17 MIR17HG MIR20A MSX2 NEDD4 NIPBL NKX2-5 NOG NOTCH1 NPY1R NPY2R NPY5R NRP1 NRP2 PARVA PITX2 PLXND1 RARA RARB RBPJ ROBO1 ROBO2 RYR1 SEC24B SEMA3C SFRP2 SIX1 SMAD4 SMAD6 SOX11 SOX17 SOX18 TBX1 TBX2 TBX20 TBX3…
BIOCARTA_STAT3_PATHWAY	SYSTEMATIC_NAME: M22063 ; PMID:	8.0	Down		0.0267408177134	0.138630028672	DESCRIPTION_BRIEF:Stat3 Signaling PathwayDESCRIPTION_FULL:	JAK1 JAK2 JAK3 MAPK1 MAPK3 MTOR STAT3 TYK2
REACTOME_DISEASES_ASSOCIATED_WITH_GLYCOSAMINOGLYCAN_METABOLISM	SYSTEMATIC_NAME: M27257 ; PMID:	29.0	Up		0.0269936231127	0.139606637912	DESCRIPTION_BRIEF:Diseases associated with glycosaminoglycan metabolismDESCRIPTION_FULL:	ACAN AGRN B3GALT6 B3GAT3 B4GALT1 B4GALT7 BCAN BGN CHST14 CHST3 CHST6 CHSY1 CSPG4 CSPG5 DCN EXT1 EXT2 FMOD GPC1 GPC2 GPC3 GPC4 GPC5 GPC6 HEXA HEXB HSPG2 KERA LUM NCAN OGN OMD PAPSS2 PRELP SDC1 SDC2 SDC3 SDC4 SLC26A2 ST3GAL3 VCAN
BIOCARTA_IL12_PATHWAY	SYSTEMATIC_NAME: M4319 ; PMID:	19.0	Down	BIOCARTA_NO2IL12_PATHWAY	0.0271025165049	0.139836079205	DESCRIPTION_BRIEF:IL12 and Stat4 Dependent Signaling Pathway in Th1 DevelopmentDESCRIPTION_FULL:Interleukin-12 (IL-12) promotes cell-mediated immunity by inducing Th1 cell differentiation and activation of both T cells and NK cells. Dendritic cells and macrophages in peripheral tissues act as antigen presenting cells and secrete IL-12 as one component of the antigen response, Th1 differentiation.…	CCR5 CD247 CD3D CD3E CD3G CXCR3 ETV5 IFNG IL12RB1 IL12RB2 IL18 IL18R1 JAK2 JUN LILRB1 MAP2K6 MAPK14 MAPK8 STAT4 TYK2
REACTOME_TNF_SIGNALING	SYSTEMATIC_NAME: M27713 ; PMID:	40.0	Down		0.0273360306297	0.140705886876	DESCRIPTION_BRIEF:TNF signalingDESCRIPTION_FULL:	ADAM17 BAG4 BIRC2 BIRC3 CASP8 CHUK CLIP3 CYLD FADD IKBKB IKBKG MADD MAP3K7 NSMAF OTUD7B OTULIN RACK1 RBCK1 RIPK1 RNF31 RPS27A SHARPIN SMPD2 SMPD3 SPPL2A SPPL2B TAB1 TAB2 TAB3 TAX1BP1 TNF TNFAIP3 TNFRSF1A TRADD TRAF1 TRAF2 UBA52 UBB UBC USP2 USP21 USP4 XIAP
REACTOME_PTEN_REGULATION	SYSTEMATIC_NAME: M27646 ; PMID:	132.0	Down		0.0274816424603	0.141120187705	DESCRIPTION_BRIEF:PTEN RegulationDESCRIPTION_FULL:	AGO1 AGO2 AGO3 AGO4 AKT1 AKT2 AKT3 ATF2 ATN1 BMI1 CBX2 CBX4 CBX6 CBX8 CHD3 CHD4 CSNK2A1 CSNK2A2 CSNK2B EED EGR1 EZH2 FRK GATAD2A GATAD2B HDAC1 HDAC2 HDAC3 HDAC5 HDAC7 JUN KDM1A LAMTOR1 LAMTOR2 LAMTOR3 LAMTOR4 LAMTOR5 MAF1 MAPK1 MAPK3 MBD3 MECOM MKRN1 MLST8 MOV10 MTA1 MTA2 MTA3 MTOR NEDD4 NR2E1 OTUD3 PHC1 PHC2 PHC3 PML PPARG PREX2 PSMA1 PSMA2 PSMA3 PSMA4 PSMA5 PSMA6 PSMA7 PSMA8 PSMB1 PSMB10 PSMB11…
PID_IFNG_PATHWAY	SYSTEMATIC_NAME: M161 ; PMID: 18832364	37.0	Down		0.0276624509545	0.14171283976	DESCRIPTION_BRIEF:IFN-gamma pathwayDESCRIPTION_FULL:	AKT1 CAMK2A CAMK2B CAMK2D CAMK2G CASP1 CBL CEBPB CREBBP CRKL DAPK1 EP300 IFNG IFNGR1 IL1B IRF1 IRF9 JAK1 JAK2 MAP2K1 MAP3K1 MAP3K11 MAPK1 MAPK3 MTOR PIAS1 PIAS4 PIK3CA PIK3R1 PRKCD PTGES2 PTPN11 PTPN2 RAP1A RAP1B RAPGEF1 SMAD7 SOCS1 STAT1 STAT3
REACTOME_REMOVAL_OF_THE_FLAP_INTERMEDIATE_FROM_THE_C_STRAND	SYSTEMATIC_NAME: M12363 ; PMID:	11.0	Down		0.0277535616031	0.141844264136	DESCRIPTION_BRIEF:Removal of the Flap Intermediate from the C-strandDESCRIPTION_FULL:	DNA2 FEN1 PCNA POLD1 POLD2 POLD3 POLD4 RPA1 RPA2 RPA3 WRN
PID_IL5_PATHWAY	SYSTEMATIC_NAME: M135 ; PMID: 18832364	13.0	Down		0.0278880059658	0.141901310403	DESCRIPTION_BRIEF:IL5-mediated signaling eventsDESCRIPTION_FULL:	CISH CSF2RB GRB2 IL5 IL5RA JAK2 LYN PIK3CA PIK3R1 PIM1 PTPN11 SDCBP STAT5A STAT5B
REACTOME_EGFR_DOWNREGULATION	SYSTEMATIC_NAME: M16597 ; PMID:	24.0	Down		0.0278956890779	0.141901310403	DESCRIPTION_BRIEF:EGFR downregulationDESCRIPTION_FULL:	AREG ARHGEF7 BTC CBL CDC42 EGF EGFR EPGN EPN1 EPS15 EPS15L1 EREG GRB2 HBEGF HGS PTPN12 PTPN3 PTPRK RPS27A SH3GL1 SH3GL2 SH3GL3 SH3KBP1 SPRY1 SPRY2 STAM STAM2 TGFA UBA52 UBB UBC
PID_P53_DOWNSTREAM_PATHWAY	SYSTEMATIC_NAME: M145 ; PMID: 18832364	119.0	Down		0.0281519154285	0.142869322561	DESCRIPTION_BRIEF:Direct p53 effectorsDESCRIPTION_FULL:	AFP AIFM2 APAF1 APC ARID3A ATF3 BAK1 BAX BBC3 BCL2 BCL2A1 BCL2L1 BCL2L14 BCL2L2 BCL6 BDKRB2 BID BNIP3L BTG2 CARM1 CASP1 CASP10 CASP6 CAV1 CCNB1 CCNG1 CCNK CD82 CDKN1A CEBPZ COL18A1 COP1 CREBBP CSE1L CTSD CX3CL1 DDB2 DDIT4 DDX5 DGCR8 DKK1 DROSHA DUSP1 DUSP5 E2F1 E2F2 E2F3 EDN2 EGFR EP300 EPHA2 FAS FDXR FOXA1 GADD45A GDF15 GPX1 HDAC2 HGF HIC1 HTT IGFBP3 IRF5 JMY JUN KAT2A LIF MAP4K4 MCL1 MDM2 MET M…
REACTOME_CHK1_CHK2_CDS1_MEDIATED_INACTIVATION_OF_CYCLIN_B_CDK1_COMPLEX	SYSTEMATIC_NAME: M27708 ; PMID:	11.0	Down		0.0282803699247	0.143010610729	DESCRIPTION_BRIEF:Chk1/Chk2(Cds1) mediated inactivation of Cyclin B:Cdk1 complexDESCRIPTION_FULL:	CCNB1 CDC25C CDK1 CHEK1 CHEK2 SFN WEE1 YWHAB YWHAE YWHAG YWHAH YWHAQ YWHAZ
BIOCARTA_IL10_PATHWAY	SYSTEMATIC_NAME: M6778 ; PMID:	11.0	Down		0.0283474036583	0.143010610729	DESCRIPTION_BRIEF:IL-10 Anti-inflammatory Signaling PathwayDESCRIPTION_FULL:IL-10 is a cytokine with potent anti-inflammatory properties, repressing the expression of inflammatory cytokines such as TNF-alpha, IL-6 and IL-1 by activated macrophages. The IL-10 receptor is in the JAK/STAT class of receptors but activation of the JAK/STAT pathways by IL-10 does not appear on its own to be responsible…	BLVRA BLVRB HMOX1 IL10 IL10RA IL10RB IL1A IL6 JAK1 STAT1 STAT3 STAT5A TNF
REACTOME_LAGGING_STRAND_SYNTHESIS	SYSTEMATIC_NAME: M9461 ; PMID:	20.0	Down	KEGG_DNA_REPLICATION REACTOME_PCNA_DEPENDENT_LONG_PATCH_BASE_EXCISION_REPAIR REACTOME_DNA_STRAND_ELONGATION REACTOME_RESOLUTION_OF_AP_SITES_VIA_THE_MULTIPLE_NUCLEOTIDE_PATCH_REPLACEMENT_PATHWAY REACTOME_REMOVAL_OF_THE_FLAP_INTERMEDIATE_FROM_THE_C_STRAND	0.0283777400155	0.143010610729	DESCRIPTION_BRIEF:Lagging Strand SynthesisDESCRIPTION_FULL:	DNA2 FEN1 LIG1 PCNA POLA1 POLA2 POLD1 POLD2 POLD3 POLD4 PRIM1 PRIM2 RFC1 RFC2 RFC3 RFC4 RFC5 RPA1 RPA2 RPA3
REACTOME_UB_SPECIFIC_PROCESSING_PROTEASES	SYSTEMATIC_NAME: M27578 ; PMID:	151.0	Down	REACTOME_DEUBIQUITINATION	0.0286255272914	0.143924634897	DESCRIPTION_BRIEF:Ub-specific processing proteasesDESCRIPTION_FULL:	ADRB2 ADRM1 AR ARRB1 ARRB2 ATXN7 AXIN1 AXIN2 BECN1 BIRC2 BIRC3 CCNA1 CCNA2 CCP110 CDC20 CDC25A CFTR CLSPN CYLD DDB2 DDX58 FKBP8 FOXO4 GATA3 H2AC1 H2AC11 H2AC12 H2AC13 H2AC14 H2AC15 H2AC16 H2AC17 H2AC18 H2AC19 H2AC20 H2AC21 H2AC4 H2AC6 H2AC7 H2AC8 H2AW H2BC1 H2BC10 H2BC11 H2BC12 H2BC13 H2BC14 H2BC15 H2BC17 H2BC18 H2BC21 H2BC3 H2BC4 H2BC5 H2BC6 H2BC7 H2BC8 H2BC9 H2BU1 HGS HIF1A IDE IFIH1 IKBKG IL33…
BIOCARTA_ALTERNATIVE_PATHWAY	SYSTEMATIC_NAME: M22072 ; PMID:	6.0	Down		0.028728726171	0.144109142621	DESCRIPTION_BRIEF:Alternative Complement PathwayDESCRIPTION_FULL:	C3 C5 C6 C7 C8A C9 CFB CFD CFP
REACTOME_BIOSYNTHESIS_OF_EPA_DERIVED_SPMS	SYSTEMATIC_NAME: M27890 ; PMID:	6.0	Down		0.0288394141957	0.14418539009	DESCRIPTION_BRIEF:Biosynthesis of EPA-derived SPMsDESCRIPTION_FULL:	ALOX15 ALOX5 GPX4 HPGD LTA4H PTGS2
GO_REGULATION_OF_BLOOD_VESSEL_REMODELING	SYSTEMATIC_NAME: M24130 ; PMID:	7.0	Down		0.0289031635557	0.14418539009	DESCRIPTION_BRIEF:Any process that modulates the rate, frequency or extent of blood vessel remodeling, the reorganization or renovation of existing blood vessels. [GOC:BHF, GOC:dph, GOC:tb]DESCRIPTION_FULL:	ABR BCR CEACAM1 CST3 FLT4 HRG MIR143 MIR17 MIR20A MIR29B1 MIR29B2 TGFB1 TMBIM1
BIOCARTA_EPONFKB_PATHWAY	SYSTEMATIC_NAME: M6917 ; PMID:	9.0	Down		0.0289435370047	0.14418539009	DESCRIPTION_BRIEF:Erythropoietin mediated neuroprotection through NF-kBDESCRIPTION_FULL:Erythropoietin (Epo) is most commonly known as the cytokine secreted by the kidneys that stimulates red blood cell production and is used as a drug for the treatment of anemias. Epo is also secreted in the brain in response to hypoxia, such as ischemic stroke. Epo production in the brain is stimulated by the h…	ARNT CDKN1A EPO EPOR GRIN1 HIF1A JAK2 NFKB1 NFKBIA RELA SOD2
REACTOME_HDR_THROUGH_HOMOLOGOUS_RECOMBINATION_HRR	SYSTEMATIC_NAME: M27570 ; PMID:	58.0	Down		0.029051327157	0.144390426489	DESCRIPTION_BRIEF:HDR through Homologous Recombination (HRR)DESCRIPTION_FULL:	ATM ATR ATRIP BARD1 BLM BRCA1 BRCA2 BRIP1 CHEK1 DNA2 EME1 EME2 EXO1 GEN1 HUS1 KAT5 MRE11 MUS81 NBN PALB2 PCNA POLD1 POLD2 POLD3 POLD4 POLE POLE2 POLE3 POLE4 POLH POLK RAD1 RAD17 RAD50 RAD51 RAD51AP1 RAD51B RAD51C RAD51D RAD9A RAD9B RBBP8 RFC1 RFC2 RFC3 RFC4 RFC5 RHNO1 RMI1 RMI2 RPA1 RPA2 RPA3 RPS27A RTEL1 SLX1A SLX1B SLX4 SPIDR TOP3A TOPBP1 UBA52 UBB UBC WRN XRCC2 XRCC3
GO_POSITIVE_REGULATION_OF_VASCULAR_ASSOCIATED_SMOOTH_MUSCLE_CELL_APOPTOTIC_PROCESS	SYSTEMATIC_NAME: M25354 ; PMID:	7.0	Down	GO_VASCULAR_ASSOCIATED_SMOOTH_MUSCLE_CELL_APOPTOTIC_PROCESS	0.0291201147258	0.144401118102	DESCRIPTION_BRIEF:Any process that activates or increases the frequency, rate or extent of vascular associated smooth muscle cell apoptotic process. [GO_REF:0000058, GOC:BHF, GOC:BHF_miRNA, GOC:rph, GOC:TermGenie, PMID:26493107]DESCRIPTION_FULL:	ATF4 E2F3 MFN2 MIR1-1 MIR1-2 MIR140 MIR24-1 MIR24-2 PDCD4 PPARG SOD2 STK4
GO_NEGATIVE_REGULATION_OF_CELLULAR_RESPONSE_TO_VASCULAR_ENDOTHELIAL_GROWTH_FACTOR_STIMULUS	SYSTEMATIC_NAME: M25085 ; PMID:	5.0	Up		0.0293590487313	0.145215757036	DESCRIPTION_BRIEF:Any process that stops, prevents or reduces the frequency, rate or extent of cellular response to vascular endothelial growth factor stimulus. [GOC:BHF, GOC:rl, GOC:TermGenie, PMID:17895370]DESCRIPTION_FULL:	ADAMTS12 ADGRA2 CADM4 DAB2IP DCN HRG MIR16-1 MIR16-2 MIR329-1 MIR329-2 MIR342 MIR424 SEMA6A SPRY2 XDH
REACTOME_PHASE_0_RAPID_DEPOLARISATION	SYSTEMATIC_NAME: M27455 ; PMID:	18.0	Up		0.0294184205531	0.145215757036	DESCRIPTION_BRIEF:Phase 0 - rapid depolarisationDESCRIPTION_FULL:	CACNA1C CACNA1D CACNA1F CACNA1S CACNA2D1 CACNA2D2 CACNA2D3 CACNA2D4 CACNB1 CACNB2 CACNB3 CACNB4 CACNG2 CACNG3 CACNG4 CACNG6 CACNG7 CACNG8 CALM1 CAMK2A CAMK2B CAMK2D CAMK2G FGF11 FGF12 FGF13 FGF14 RANGRF SCN10A SCN11A SCN1A SCN1B SCN2A SCN2B SCN3A SCN3B SCN4A SCN4B SCN5A SCN7A SCN8A SCN9A
REACTOME_OAS_ANTIVIRAL_RESPONSE	SYSTEMATIC_NAME: M27859 ; PMID:	9.0	Up		0.0294964151121	0.145263175954	DESCRIPTION_BRIEF:OAS antiviral responseDESCRIPTION_FULL:	ABCE1 DDX58 FLNA OAS1 OAS2 OAS3 OASL PDE12 RNASEL
REACTOME_NEGATIVE_REGULATION_OF_TCF_DEPENDENT_SIGNALING_BY_WNT_LIGAND_ANTAGONISTS	SYSTEMATIC_NAME: M27273 ; PMID:	7.0	Up		0.0295620953373	0.145263175954	DESCRIPTION_BRIEF:Negative regulation of TCF-dependent signaling by WNT ligand antagonistsDESCRIPTION_FULL:	DKK1 DKK2 DKK4 KREMEN1 KREMEN2 LRP5 LRP6 SFRP1 SFRP2 SOST WIF1 WNT3A WNT4 WNT5A WNT9A
REACTOME_INTERLEUKIN_15_SIGNALING	SYSTEMATIC_NAME: M27858 ; PMID:	14.0	Down	REACTOME_INTERLEUKIN_2_SIGNALING	0.0297951037933	0.146076900272	DESCRIPTION_BRIEF:Interleukin-15 signalingDESCRIPTION_FULL:	GAB2 GRB2 IL15 IL15RA IL2RB IL2RG JAK1 JAK3 SHC1 SOS1 SOS2 STAT3 STAT5A STAT5B
REACTOME_REGULATION_OF_IFNG_SIGNALING	SYSTEMATIC_NAME: M942 ; PMID:	13.0	Down		0.0298937341197	0.1462296204	DESCRIPTION_BRIEF:Regulation of IFNG signalingDESCRIPTION_FULL:	IFNG IFNGR1 IFNGR2 JAK1 JAK2 PIAS1 PTPN1 PTPN11 PTPN2 PTPN6 SOCS1 SOCS3 STAT1 SUMO1
REACTOME_METAL_ION_SLC_TRANSPORTERS	SYSTEMATIC_NAME: M18795 ; PMID:	21.0	Up		0.0300636016037	0.146729334854	DESCRIPTION_BRIEF:Metal ion SLC transportersDESCRIPTION_FULL:	CP HEPH SLC11A1 SLC11A2 SLC30A1 SLC30A10 SLC30A2 SLC30A3 SLC30A5 SLC30A6 SLC30A7 SLC30A8 SLC31A1 SLC39A1 SLC39A10 SLC39A14 SLC39A2 SLC39A3 SLC39A4 SLC39A5 SLC39A6 SLC39A7 SLC39A8 SLC40A1 SLC41A1 SLC41A2
REACTOME_INSERTION_OF_TAIL_ANCHORED_PROTEINS_INTO_THE_ENDOPLASMIC_RETICULUM_MEMBRANE	SYSTEMATIC_NAME: M27933 ; PMID:	19.0	Down		0.0302435005635	0.147120448108	DESCRIPTION_BRIEF:Insertion of tail-anchored proteins into the endoplasmic reticulum membraneDESCRIPTION_FULL:	ALDH3A2 APP BAG6 CAMLG CYB5A EMD GET1 GET3 GET4 HMOX1 OTOF PRNP SEC61B SEC61G SERP1 SGTA STX1A STX5 UBE2J2 UBL4A VAMP2 VAPA
REACTOME_APC_C_CDC20_MEDIATED_DEGRADATION_OF_CYCLIN_B	SYSTEMATIC_NAME: M1039 ; PMID:	23.0	Down	REACTOME_APC_CDC20_MEDIATED_DEGRADATION_OF_NEK2A	0.0302923233289	0.147120448108	DESCRIPTION_BRIEF:APC/C:Cdc20 mediated degradation of Cyclin BDESCRIPTION_FULL:	ANAPC1 ANAPC10 ANAPC11 ANAPC15 ANAPC16 ANAPC2 ANAPC4 ANAPC5 ANAPC7 CCNB1 CDC16 CDC20 CDC23 CDC26 CDC27 CDK1 RPS27A UBA52 UBB UBC UBE2C UBE2D1 UBE2E1
REACTOME_HOMOLOGY_DIRECTED_REPAIR	SYSTEMATIC_NAME: M27584 ; PMID:	91.0	Down	REACTOME_G2_M_CHECKPOINTS REACTOME_PROCESSING_OF_DNA_DOUBLE_STRAND_BREAK_ENDS REACTOME_G2_M_DNA_DAMAGE_CHECKPOINT	0.0303474113079	0.147120448108	DESCRIPTION_BRIEF:Homology Directed RepairDESCRIPTION_FULL:	ABL1 ABRAXAS1 ATM ATR ATRIP BABAM1 BABAM2 BARD1 BLM BRCA1 BRCA2 BRCC3 BRIP1 CCNA1 CCNA2 CDK2 CHEK1 CLSPN DNA2 EME1 EME2 ERCC1 ERCC4 EXO1 FEN1 GEN1 H2AX H2BC1 H2BC10 H2BC11 H2BC12 H2BC13 H2BC14 H2BC15 H2BC17 H2BC21 H2BC3 H2BC4 H2BC5 H2BC6 H2BC7 H2BC8 H2BC9 H2BS1 H2BU1 H3-4 H4-16 H4C1 H4C11 H4C12 H4C13 H4C14 H4C15 H4C2 H4C3 H4C4 H4C5 H4C6 H4C8 H4C9 HERC2 HUS1 KAT5 LIG3 MDC1 MRE11 MUS81 NBN NSD2 PAL…
REACTOME_TRAF6_MEDIATED_IRF7_ACTIVATION_IN_TLR7_8_OR_9_SIGNALING	SYSTEMATIC_NAME: M967 ; PMID:	12.0	Down	REACTOME_P75NTR_RECRUITS_SIGNALLING_COMPLEXES	0.0304710478683	0.147390090917	DESCRIPTION_BRIEF:TRAF6 mediated IRF7 activation in TLR7/8 or 9 signalingDESCRIPTION_FULL:	AC093012.1 IRAK1 IRF7 MYD88 RPS27A TLR7 TLR8 TLR9 TRAF6 UBA52 UBB UBC UBE2N UBE2V1
BIOCARTA_PYK2_PATHWAY	SYSTEMATIC_NAME: M7739 ; PMID:	27.0	Down		0.0307601763476	0.148457243085	DESCRIPTION_BRIEF:Links between Pyk2 and Map KinasesDESCRIPTION_FULL:This diagram is a compilation of Pyk2 effort cascades. In specific cell types the receptor and effoectors will vary. Binding of a transmembrane receptor triggers the activation of Ca2+ signaling and PKC. The signal is then transmitted to Pyk2 and further to the small G protein Rac1. In turn, Rac1 initiatates the JNK cascade, sta…	BCAR1 CALM1 CALM2 CALM3 CRKL GNAQ GRB2 HRAS JUN MAP2K1 MAP2K2 MAP2K3 MAP2K4 MAP3K1 MAPK1 MAPK14 MAPK3 MAPK8 PAK1 PLCG1 PRKCA PRKCB PTK2B RAC1 RAF1 SHC1 SOS1
REACTOME_FORMATION_OF_TUBULIN_FOLDING_INTERMEDIATES_BY_CCT_TRIC	SYSTEMATIC_NAME: M9648 ; PMID:	16.0	Down	REACTOME_COOPERATION_OF_PREFOLDIN_AND_TRIC_CCT_IN_ACTIN_AND_TUBULIN_FOLDING REACTOME_RHO_GTPASES_ACTIVATE_IQGAPS	0.0309317752532	0.148953682164	DESCRIPTION_BRIEF:Formation of tubulin folding intermediates by CCT/TriCDESCRIPTION_FULL:	CCT2 CCT3 CCT4 CCT5 CCT6A CCT6B CCT7 CCT8 TCP1 TUBA1A TUBA1B TUBA1C TUBA3C TUBA3D TUBA3E TUBA4A TUBA4B TUBA8 TUBAL3 TUBB1 TUBB2A TUBB2B TUBB3 TUBB4A TUBB4B TUBB6
REACTOME_SEALING_OF_THE_NUCLEAR_ENVELOPE_NE_BY_ESCRT_III	SYSTEMATIC_NAME: M29848 ; PMID:	21.0	Down	REACTOME_COOPERATION_OF_PREFOLDIN_AND_TRIC_CCT_IN_ACTIN_AND_TUBULIN_FOLDING REACTOME_RHO_GTPASES_ACTIVATE_IQGAPS REACTOME_FORMATION_OF_TUBULIN_FOLDING_INTERMEDIATES_BY_CCT_TRIC	0.0310063783679	0.148981866792	DESCRIPTION_BRIEF:Sealing of the nuclear envelope (NE) by ESCRT-IIIDESCRIPTION_FULL:	CC2D1B CHMP2A CHMP2B CHMP3 CHMP4A CHMP4B CHMP4C CHMP6 CHMP7 IST1 LEMD2 SPAST TUBA1A TUBA1B TUBA1C TUBA3C TUBA3D TUBA3E TUBA4A TUBA4B TUBA8 TUBAL3 TUBB1 TUBB2A TUBB2B TUBB3 TUBB4A TUBB4B TUBB6 TUBB8 TUBB8B VPS4A
PID_THROMBIN_PAR1_PATHWAY	SYSTEMATIC_NAME: M238 ; PMID: 18832364	37.0	Down		0.0313194436744	0.14990213675	DESCRIPTION_BRIEF:PAR1-mediated thrombin signaling eventsDESCRIPTION_FULL:	AKAP13 ARHGDIA ARHGEF1 ARRB1 DNM1 DNM2 F2 F2R F2RL2 GNA11 GNA12 GNA13 GNA14 GNA15 GNAI1 GNAI2 GNAI3 GNAO1 GNAQ GNAZ GNB1 GNG2 GRK3 MYL2 NOS3 PIK3CA PIK3R1 PKN1 PLCB1 PLCB2 PLCB3 PRKCA PRKCB PRKCD PRKCG RHOA ROCK1 ROCK2 SNX1 SNX2 TRPC6 VASP ZYX
BIOCARTA_FBW7_PATHWAY	SYSTEMATIC_NAME: M22053 ; PMID:	8.0	Down		0.0313362565517	0.14990213675	DESCRIPTION_BRIEF:Cyclin E Destruction PathwayDESCRIPTION_FULL:	CCNE1 CDC34 CDK2 CUL1 E2F1 FBXW7 RB1 SKP1 TFDP1
KEGG_ACUTE_MYELOID_LEUKEMIA	SYSTEMATIC_NAME: M19888 ; PMID:	54.0	Down		0.031589984193	0.150506885743	DESCRIPTION_BRIEF:Acute myeloid leukemiaDESCRIPTION_FULL:Two major types of genetic events are crucial for the molecular pathogenesis of acute myeloid leukemias (AML) : activating mutations of signal transduction intermediates and alterations in myeloid transcription factors governing hematopoietic differentiation. Both aberrant and constitutive activation of signal transduction molecules are fou…	AKT1 AKT2 AKT3 ARAF BAD BRAF CCNA1 CCND1 CEBPA CHUK EIF4EBP1 FLT3 GRB2 HRAS IKBKB IKBKG JUP KIT KRAS LEF1 MAP2K1 MAP2K2 MAPK1 MAPK3 MTOR MYC NFKB1 NRAS PIK3CA PIK3CB PIK3CD PIK3CG PIK3R1 PIK3R2 PIK3R3 PIK3R5 PIM1 PIM2 PML PPARD RAF1 RARA RELA RPS6KB1 RPS6KB2 RUNX1 RUNX1T1 SOS1 SOS2 SPI1 STAT3 STAT5A STAT5B TCF7 TCF7L1 TCF7L2 ZBTB16
REACTOME_E3_UBIQUITIN_LIGASES_UBIQUITINATE_TARGET_PROTEINS	SYSTEMATIC_NAME: M27763 ; PMID:	43.0	Down	REACTOME_PROTEIN_UBIQUITINATION	0.031605252783	0.150506885743	DESCRIPTION_BRIEF:E3 ubiquitin ligases ubiquitinate target proteinsDESCRIPTION_FULL:	BCL10 CDC73 CTR9 DERL1 H2BC1 H2BC10 H2BC11 H2BC12 H2BC13 H2BC14 H2BC15 H2BC17 H2BC3 H2BC4 H2BC5 H2BC6 H2BC7 H2BC8 H2BC9 HLA-A HLTF LEO1 PAF1 PCNA PEX10 PEX12 PEX13 PEX14 PEX2 PEX5 PRKDC RAD18 RNF144A RNF152 RNF181 RNF20 RNF40 RPS27A RRAGA RTF1 SELENOS SHPRH TMEM129 UBA52 UBB UBC UBE2A UBE2B UBE2D1 UBE2D2 UBE2D3 UBE2E1 UBE2J2 UBE2L3 UBE2N UBE2V2 VCP WAC WDR61
BIOCARTA_IL1R_PATHWAY	SYSTEMATIC_NAME: M12095 ; PMID:	28.0	Down		0.031671038255	0.150506885743	DESCRIPTION_BRIEF:Signal transduction through IL1RDESCRIPTION_FULL:Interleukin-1 (IL-1) is a pro-inflammatory cytokine that signals primarily through the type 1 IL-1 receptor (IL-1R1). The activities of IL-1 include induction of fever, expression of vascular adhesion molecules, and roles in arthritis and septic shock. The inflammatory activities of IL-1 are partially derived by transcriptionally …	CHUK IFNA1 IFNB1 IKBKB IL1A IL1B IL1R1 IL1RAP IL1RN IL6 IRAK1 IRAK2 IRAK3 JUN MAP2K3 MAP2K6 MAP3K1 MAP3K14 MAP3K7 MAPK14 MAPK8 MYD88 NFKB1 NFKBIA RELA TAB1 TGFB1 TGFB2 TGFB3 TNF TRAF6
BIOCARTA_STATHMIN_PATHWAY	SYSTEMATIC_NAME: M16966 ; PMID:	19.0	Down		0.0320730439669	0.151821934061	DESCRIPTION_BRIEF:Stathmin and breast cancer resistance to antimicrotubule agentsDESCRIPTION_FULL:Stathmin is a ubiquitous, cytosolic 19-kDa protein, which is phosphorylated on up to four sites in response to many regulatory signals within cells. Its molecular characterization indicates a functional organization including an N-terminal regulatory domain that bears the phosphorylation sites, linke…	CAMK4 CCNB1 CD2 CD247 CD3D CD3E CD3G CDK1 HSPA5 MAPK13 PRKACB PRKACG PRKAR1A PRKAR1B PRKAR2A PRKAR2B RB1CC1 STMN1 TSG101 UHMK1
PID_EPO_PATHWAY	SYSTEMATIC_NAME: M233 ; PMID: 18832364	31.0	Down	REACTOME_SIGNALING_BY_ERYTHROPOIETIN	0.0320878845408	0.151821934061	DESCRIPTION_BRIEF:EPO signaling pathwayDESCRIPTION_FULL:	BCL2 BCL2L1 BTK CBL CRKL EPO EPOR GAB1 GRB2 HRAS IRS2 JAK2 LYN MAPK14 MAPK8 NFKB1 PIK3R1 PLCG1 PLCG2 PTPN11 PTPN6 RAP1A RAPGEF1 SH2B3 SHC1 SOCS3 SOS1 STAT1 STAT5A STAT5B TEC TRPC6 VAV2
REACTOME_REGULATION_OF_TP53_ACTIVITY_THROUGH_PHOSPHORYLATION	SYSTEMATIC_NAME: M27636 ; PMID:	84.0	Down		0.0323115578045	0.152049996003	DESCRIPTION_BRIEF:Regulation of TP53 Activity through PhosphorylationDESCRIPTION_FULL:	ATM ATR ATRIP AURKA AURKB BARD1 BLM BRCA1 BRIP1 CCNA1 CCNA2 CDK2 CDK5 CDK5R1 CHEK1 CHEK2 CSNK2A1 CSNK2A2 CSNK2B DNA2 DYRK2 EXO1 HIPK1 HIPK2 HUS1 KAT5 MAPK11 MAPK14 MAPKAPK5 MDM2 MDM4 MRE11 NBN NOC2L NUAK1 PIN1 PLK3 PRKAA1 PRKAA2 PRKAB1 PRKAB2 PRKAG1 PRKAG2 PRKAG3 RAD1 RAD17 RAD50 RAD9A RAD9B RBBP8 RFC2 RFC3 RFC4 RFC5 RHNO1 RMI1 RMI2 RPA1 RPA2 RPA3 RPS27A SSRP1 STK11 SUPT16H TAF1 TAF10 TAF11 TAF12…
REACTOME_DEFECTIVE_B4GALT1_CAUSES_B4GALT1_CDG_CDG_2D	SYSTEMATIC_NAME: M27265 ; PMID:	6.0	Up		0.0323158089185	0.152049996003	DESCRIPTION_BRIEF:Defective B4GALT1 causes B4GALT1-CDG (CDG-2d)DESCRIPTION_FULL:	ACAN B4GALT1 FMOD KERA LUM OGN OMD PRELP
REACTOME_COPI_DEPENDENT_GOLGI_TO_ER_RETROGRADE_TRAFFIC	SYSTEMATIC_NAME: M27650 ; PMID:	80.0	Down	REACTOME_KINESINS	0.032405710427	0.152049996003	DESCRIPTION_BRIEF:COPI-dependent Golgi-to-ER retrograde trafficDESCRIPTION_FULL:	ARCN1 ARF1 ARF3 ARF4 ARF5 ARFGAP1 ARFGAP2 ARFGAP3 BNIP1 CENPE COPA COPB1 COPB2 COPE COPG1 COPG2 COPZ1 COPZ2 GBF1 KDELR1 KDELR2 KDELR3 KIF11 KIF12 KIF13B KIF15 KIF16B KIF18A KIF18B KIF19 KIF1A KIF1B KIF1C KIF20A KIF20B KIF21A KIF21B KIF22 KIF23 KIF25 KIF26A KIF26B KIF27 KIF2A KIF2B KIF2C KIF3A KIF3B KIF3C KIF4A KIF4B KIF5A KIF5B KIF6 KIF9 KIFAP3 KIFC1 KIFC2 KLC1 KLC2 KLC3 KLC4 NAPA NAPB NAPG NBAS …
REACTOME_REGULATION_OF_FZD_BY_UBIQUITINATION	SYSTEMATIC_NAME: M27401 ; PMID:	15.0	Up		0.0324167504168	0.152049996003	DESCRIPTION_BRIEF:Regulation of FZD by ubiquitinationDESCRIPTION_FULL:	FZD4 FZD5 FZD6 FZD8 LGR4 LGR5 LGR6 LRP5 LRP6 RNF43 RPS27A RSPO1 RSPO2 RSPO3 RSPO4 UBA52 UBB UBC USP8 WNT3A ZNRF3
REACTOME_PI3K_AKT_ACTIVATION	SYSTEMATIC_NAME: M714 ; PMID:	5.0	Down		0.0325895791942	0.152530492687	DESCRIPTION_BRIEF:PI3K/AKT activationDESCRIPTION_FULL:	IRS1 IRS2 NGF NTRK1 PIK3CA PIK3CB PIK3R1 PIK3R2 RHOA
REACTOME_PROTON_COUPLED_MONOCARBOXYLATE_TRANSPORT	SYSTEMATIC_NAME: M27355 ; PMID:	5.0	Down		0.0327623718429	0.153008749534	DESCRIPTION_BRIEF:Proton-coupled monocarboxylate transportDESCRIPTION_FULL:	BSG EMB SLC16A1 SLC16A3 SLC16A7 SLC16A8
REACTOME_SRP_DEPENDENT_COTRANSLATIONAL_PROTEIN_TARGETING_TO_MEMBRANE	SYSTEMATIC_NAME: M567 ; PMID:	107.0	Down	REACTOME_REGULATION_OF_EXPRESSION_OF_SLITS_AND_ROBOS	0.0328753562536	0.153206230111	DESCRIPTION_BRIEF:SRP-dependent cotranslational protein targeting to membraneDESCRIPTION_FULL:	DDOST FAU RPL10 RPL10A RPL10L RPL11 RPL12 RPL13 RPL13A RPL14 RPL15 RPL17 RPL18 RPL18A RPL19 RPL21 RPL22 RPL22L1 RPL23 RPL23A RPL24 RPL26 RPL26L1 RPL27 RPL27A RPL28 RPL29 RPL3 RPL30 RPL31 RPL32 RPL34 RPL35 RPL35A RPL36 RPL36A RPL36AL RPL37 RPL37A RPL38 RPL39 RPL39L RPL3L RPL4 RPL41 RPL5 RPL6 RPL7 RPL7A RPL8 RPL9 RPLP0 RPLP1 RPLP2 RPN1 RPN2 RPS10 RPS11 RPS12 RPS13 RPS14 RPS15 RPS15A RPS16 RPS17 RPS…
REACTOME_PLATELET_ACTIVATION_SIGNALING_AND_AGGREGATION	SYSTEMATIC_NAME: M1077 ; PMID:	203.0	Down		0.033015250174	0.153527998127	DESCRIPTION_BRIEF:Platelet activation, signaling and aggregationDESCRIPTION_FULL:	A1BG A2M AAMP ABCC4 ABHD12 ABHD6 ACTN1 ACTN2 ACTN4 ADRA2A ADRA2B ADRA2C AHSG AKT1 ALB ALDOA ANXA5 APBB1IP APLP2 APOA1 APOH APOOL APP ARRB1 ARRB2 BCAR1 BRPF3 CALM1 CALU CAP1 CD109 CD36 CD63 CD9 CDC37L1 CDC42 CFD CFL1 CHID1 CLEC1B CLEC3B CLU COL1A1 COL1A2 CRK CSK CTSW CYB5R1 DAGLA DAGLB DGKA DGKB DGKD DGKE DGKG DGKH DGKI DGKK DGKQ DGKZ ECM1 EGF ENDOD1 F13A1 F2 F2R F2RL2 F2RL3 F5 F8 FAM3C FAM49B FCE…
REACTOME_TRANSLESION_SYNTHESIS_BY_POLK	SYSTEMATIC_NAME: M27537 ; PMID:	17.0	Down		0.0331460454384	0.153806168019	DESCRIPTION_BRIEF:Translesion synthesis by POLKDESCRIPTION_FULL:	MAD2L2 PCNA POLK REV1 REV3L RFC1 RFC2 RFC3 RFC4 RFC5 RPA1 RPA2 RPA3 RPS27A UBA52 UBB UBC
REACTOME_CONDENSATION_OF_PROPHASE_CHROMOSOMES	SYSTEMATIC_NAME: M27166 ; PMID:	12.0	Down	REACTOME_AMYLOID_FIBER_FORMATION	0.033582098883	0.155166050338	DESCRIPTION_BRIEF:Condensation of Prophase ChromosomesDESCRIPTION_FULL:	CCNB1 CDK1 H2AB1 H2AC14 H2AC18 H2AC19 H2AC20 H2AC4 H2AC6 H2AC7 H2AC8 H2AJ H2AX H2AZ1 H2AZ2 H2BC1 H2BC10 H2BC11 H2BC12 H2BC13 H2BC14 H2BC15 H2BC17 H2BC21 H2BC3 H2BC4 H2BC5 H2BC6 H2BC7 H2BC8 H2BC9 H2BS1 H2BU1 H3-3A H3-3B H3-4 H3C1 H3C10 H3C11 H3C12 H3C13 H3C14 H3C15 H3C2 H3C3 H3C4 H3C6 H3C7 H3C8 H4-16 H4C1 H4C11 H4C12 H4C13 H4C14 H4C15 H4C2 H4C3 H4C4 H4C5 H4C6 H4C8 H4C9 KMT5A MCPH1 NCAPD3 NCAPG2 NC…
GO_CARDIAC_VENTRICLE_DEVELOPMENT	SYSTEMATIC_NAME: M13718 ; PMID:	86.0	Up	GO_CARDIAC_SEPTUM_DEVELOPMENT GO_CARDIAC_CHAMBER_DEVELOPMENT GO_CARDIAC_CHAMBER_MORPHOGENESIS	0.0335823154632	0.155166050338	DESCRIPTION_BRIEF:The process whose specific outcome is the progression of a cardiac ventricle over time, from its formation to the mature structure. A cardiac ventricle receives blood from a cardiac atrium and pumps it out of the heart. [GOC:mtg_heart]DESCRIPTION_FULL:	ACVR1 AP2B1 BMP10 BMP4 BMPR1A BMPR2 CCM2L CCN1 CHD7 CITED2 COL11A1 CPE CPLANE1 DAND5 DCTN5 DLL4 DNM2 DSP ENG FGFR2 FGFRL1 FKBP1A FOXC1 FOXC2 FOXF1 FOXH1 FRS2 FZD1 FZD2 GATA3 GATA4 GJA5 GREB1L GRHL2 GSK3A HAND1 HAND2 HECTD1 HEG1 HES1 HEY1 HEY2 HEYL HIF1A ID2 ISL1 JAG1 KCNK2 LMO4 LRP2 LTBP1 LUZP1 MATR3 MDM2 MDM4 MED1 MEF2C MESP1 MIR1-1 MIR1-2 MIR17HG MYBPC3 MYH6 MYH7 MYL2 MYL3 MYOCD NKX2-5 NOG NOS3…
BIOCARTA_CCR5_PATHWAY	SYSTEMATIC_NAME: M2349 ; PMID:	17.0	Down		0.0337512760664	0.155614926034	DESCRIPTION_BRIEF:Pertussis toxin-insensitive CCR5 Signaling in MacrophageDESCRIPTION_FULL:The chemokine receptors CCR5 and CXCR4 in macrophages are activated by their peptide ligands and also by the HIV envelope protein GP120 during HIV infection. One mechanism of signaling by these GPCRs is through activation of Gi signaling. These chemokine receptors can also signal through a Gi-independent pe…	CALM1 CALM2 CALM3 CCL2 CCL4 CCR5 CXCL12 CXCR4 FOS GNAQ JUN MAPK14 MAPK8 PLCG1 PRKCA PRKCB PTK2B
REACTOME_ZINC_TRANSPORTERS	SYSTEMATIC_NAME: M832 ; PMID:	13.0	Up	REACTOME_METAL_ION_SLC_TRANSPORTERS	0.0338562235508	0.155767380965	DESCRIPTION_BRIEF:Zinc transportersDESCRIPTION_FULL:	SLC30A1 SLC30A2 SLC30A3 SLC30A5 SLC30A6 SLC30A7 SLC30A8 SLC39A1 SLC39A10 SLC39A14 SLC39A2 SLC39A3 SLC39A4 SLC39A5 SLC39A6 SLC39A7 SLC39A8
BIOCARTA_RAB_PATHWAY	SYSTEMATIC_NAME: M8179 ; PMID:	11.0	Down		0.0340305707469	0.156237811035	DESCRIPTION_BRIEF:Rab GTPases Mark Targets In The Endocytotic MachineryDESCRIPTION_FULL:The eukaryotic cell contains compartments with distinct functions bounded by lipid bilayer membranes. The movement of membrane vesicles between these compartments allows proteins in the secretory pathway to move outward from the endoplasmic reticulum (ER) to the Golgi, trans Golgi network (TGN), secretory vesi…	ACTA1 RAB11A RAB1A RAB27A RAB2A RAB3A RAB4A RAB5A RAB6A RAB6C RAB7A RAB8A RAB9A
PID_MAPK_TRK_PATHWAY	SYSTEMATIC_NAME: M270 ; PMID: 18832364	31.0	Down		0.0347640749418	0.159267971245	DESCRIPTION_BRIEF:Trk receptor signaling mediated by the MAPK pathwayDESCRIPTION_FULL:	BRAF CDK5 CDK5R1 CREB1 EGR1 EHD4 ELK1 FOS HRAS KRAS MAP2K1 MAP2K3 MAP2K5 MAP2K6 MAP3K2 MAPK1 MAPK14 MAPK3 MAPK7 MAPKAPK2 MEF2C NRAS NTF3 PRKCD RAF1 RAP1A RAP1B RIT1 RIT2 RPS6KA1 RPS6KA5 RUSC1 SRF TRPV1
REACTOME_G_ALPHA_Q_SIGNALLING_EVENTS	SYSTEMATIC_NAME: M18437 ; PMID:	106.0	Down		0.0349200005303	0.159414032325	DESCRIPTION_BRIEF:G alpha (q) signalling eventsDESCRIPTION_FULL:	ABHD12 ABHD6 ADRA1A ADRA1B ADRA1D AGT AGTR1 ANXA1 APP ARHGEF25 AVP AVPR1A AVPR1B BDKRB1 BDKRB2 BRS3 BTK CASR CCK CCKAR CCKBR CCL23 CHRM1 CHRM3 CHRM5 CREB1 CYSLTR1 CYSLTR2 DAGLA DAGLB DGKA DGKB DGKD DGKE DGKG DGKH DGKI DGKK DGKQ DGKZ EDN1 EDN2 EDN3 EDNRA EDNRB EGFR F2 F2R F2RL1 F2RL2 F2RL3 FFAR1 FFAR2 FFAR3 FFAR4 FPR2 GAST GCG GHRL GHSR GNA11 GNA14 GNA15 GNAQ GNB1 GNB2 GNB3 GNB4 GNB5 GNG10 GNG11 G…
BIOCARTA_TCYTOTOXIC_PATHWAY	SYSTEMATIC_NAME: M13247 ; PMID:	12.0	Down	BIOCARTA_THELPER_PATHWAY BIOCARTA_CTL_PATHWAY	0.0349430850735	0.159414032325	DESCRIPTION_BRIEF:T Cytotoxic Cell Surface MoleculesDESCRIPTION_FULL:Cytotoxic T cells are a key part of the cellular immune response, killing cells that display foreign antigen on their surface, primarily virus-infected cells. Transformed cells can also be detected and eliminated by cytotoxic T cells. There are two mechanisms by which activated cytotoxic T cells kill cells presenting specific an…	CD2 CD247 CD28 CD3D CD3E CD3G CD8A ICAM1 ITGAL ITGB2 PTPRC THY1
PID_CD8_TCR_DOWNSTREAM_PATHWAY	SYSTEMATIC_NAME: M272 ; PMID: 18832364	47.0	Down		0.0351751924708	0.160135802698	DESCRIPTION_BRIEF:Downstream signaling in na&amp;#xef;ve CD8+ T cellsDESCRIPTION_FULL:	B2M BRAF CD247 CD3D CD3E CD3G CD8A CD8B EGR1 EGR4 ELK1 EOMES FASLG FOS FOSL1 GZMB HLA-A HRAS IFNA1 IFNA10 IFNA14 IFNA16 IFNA17 IFNA2 IFNA21 IFNA4 IFNA5 IFNA6 IFNA7 IFNA8 IFNAR1 IFNAR2 IFNG IL2 IL2RA IL2RB IL2RG JUN JUNB KRAS MAP2K1 MAP2K2 MAPK1 MAPK3 MAPK8 MAPK9 NFATC1 NFATC2 NFATC3 NRAS PPP3CA PPP3CB PPP3R1 PRF1 PRKCA PRKCB PRKCE PRKCQ PTPN7 RAF1 STAT4 TNF TNFRSF18 TNFRSF4 TNFRSF9
BIOCARTA_IL3_PATHWAY	SYSTEMATIC_NAME: M17681 ; PMID:	14.0	Down		0.0353240566942	0.160476374961	DESCRIPTION_BRIEF:IL 3 signaling pathwayDESCRIPTION_FULL:Interleukin-3 promotes the proliferation and differentiation of hematopoietic cells through binding to its receptor. The receptor for IL-3 is a heterodimer with a ligand-specific alpha chain (70 kD, CD123) and a common beta chain (shared with IL-5 and GM-CSF). Signaling is believed to be primarily through Stat5 and the MAPK pathways.	CSF2RB FOS GRB2 HRAS IL3 IL3RA JAK2 MAP2K1 MAPK3 PTPN6 RAF1 SHC1 SOS1 STAT5A STAT5B
KEGG_PENTOSE_PHOSPHATE_PATHWAY	SYSTEMATIC_NAME: M1386 ; PMID:	21.0	Down		0.0354160807396	0.160557838834	DESCRIPTION_BRIEF:Pentose phosphate pathwayDESCRIPTION_FULL:The pentose phosphate pathway is a process of glucose turnover that produces NADPH as reducing equivalents and pentoses as essential parts of nucleotides. There are two different phases in the pathway. One is irreversible oxidative phase in which glucose-6P is converted to ribulose-5P by oxidative decarboxylation, and NADPH is generated.…	ALDOA ALDOB ALDOC DERA FBP1 FBP2 G6PD GPI H6PD PFKL PFKM PFKP PGD PGLS PGM1 PGM2 PRPS1 PRPS1L1 PRPS2 RBKS RPE RPEL1 RPIA TALDO1 TKT TKTL1 TKTL2
REACTOME_ZINC_EFFLUX_AND_COMPARTMENTALIZATION_BY_THE_SLC30_FAMILY	SYSTEMATIC_NAME: M27357 ; PMID:	5.0	Up		0.0355464214642	0.160812307543	DESCRIPTION_BRIEF:Zinc efflux and compartmentalization by the SLC30 familyDESCRIPTION_FULL:	SLC30A1 SLC30A2 SLC30A3 SLC30A5 SLC30A6 SLC30A7 SLC30A8
BIOCARTA_IL2_PATHWAY	SYSTEMATIC_NAME: M7747 ; PMID:	20.0	Down	REACTOME_INTERLEUKIN_2_SIGNALING	0.0357557086338	0.16142212627	DESCRIPTION_BRIEF:IL 2 signaling pathwayDESCRIPTION_FULL:Interleukin 2 (IL-2) is a potent cytokine that can lead to cellular activation and proliferation. IL-2 Receptors are found on activated B-Cells, LPS treated Monocytes, and many T cells. The receptor is formed from three chains alpha (CD25), beta (CD122), and gamma (CD132). Primary signaling is through the JAK/Stat pathway and MAPKs.	CSNK2A1 ELK1 FOS GRB2 HRAS IL2 IL2RA IL2RB IL2RG JAK1 JAK3 JUN LCK MAP2K1 MAPK3 MAPK8 RAF1 SHC1 SOS1 STAT5A STAT5B SYK
REACTOME_RECYCLING_OF_BILE_ACIDS_AND_SALTS	SYSTEMATIC_NAME: M4862 ; PMID:	6.0	Down		0.0361610793355	0.162783241965	DESCRIPTION_BRIEF:Recycling of bile acids and saltsDESCRIPTION_FULL:	ABCB11 ABCC3 ALB BAAT FABP6 NCOA1 NCOA2 NR1H4 RXRA SLC10A1 SLC10A2 SLC27A5 SLCO1A2 SLCO1B1 SLCO1B3 STARD5
REACTOME_INTERLEUKIN_17_SIGNALING	SYSTEMATIC_NAME: M27382 ; PMID:	65.0	Down	REACTOME_MYD88_INDEPENDENT_TLR4_CASCADE REACTOME_TOLL_LIKE_RECEPTOR_TLR1_TLR2_CASCADE REACTOME_TOLL_LIKE_RECEPTOR_9_TLR9_CASCADE REACTOME_TOLL_LIKE_RECEPTOR_10_TLR10_CASCADE	0.0362074400678	0.162783241965	DESCRIPTION_BRIEF:Interleukin-17 signalingDESCRIPTION_FULL:	ATF1 ATF2 BTRC CHUK CREB1 CUL1 DUSP3 DUSP4 DUSP6 DUSP7 ELK1 FBXW11 FOS IKBKB IKBKG IL17A IL17C IL17F IL17RA IL17RB IL17RC IL17RE IL25 IRAK1 IRAK2 JUN MAP2K1 MAP2K3 MAP2K4 MAP2K6 MAP2K7 MAP3K7 MAP3K8 MAPK1 MAPK10 MAPK11 MAPK14 MAPK3 MAPK7 MAPK8 MAPK9 MAPKAPK2 MAPKAPK3 MEF2A MEF2C NFKB1 NOD1 NOD2 PPP2CA PPP2CB PPP2R1A PPP2R1B PPP2R5D RIPK2 RPS27A RPS6KA1 RPS6KA2 RPS6KA3 RPS6KA5 SKP1 TAB1 TAB2 TAB3 …
KEGG_LIMONENE_AND_PINENE_DEGRADATION	SYSTEMATIC_NAME: M17395 ; PMID:	9.0	Up		0.0363918907729	0.163273762536	DESCRIPTION_BRIEF:Limonene and pinene degradationDESCRIPTION_FULL:	ALDH1B1 ALDH2 ALDH3A2 ALDH7A1 ALDH9A1 ECHS1 EHHADH HADHA NAA80 YOD1
REACTOME_GOLGI_ASSOCIATED_VESICLE_BIOGENESIS	SYSTEMATIC_NAME: M1877 ; PMID:	54.0	Down	REACTOME_TRANS_GOLGI_NETWORK_VESICLE_BUDDING	0.0367412793214	0.164500727871	DESCRIPTION_BRIEF:Golgi Associated Vesicle BiogenesisDESCRIPTION_FULL:	ACBD3 AP1B1 AP1G1 AP1M1 AP1M2 AP1S1 AP1S2 AP1S3 AP3B1 AP3S1 AP4B1 AP4E1 ARF1 ARRB1 BLOC1S1 BLOC1S3 BLOC1S4 BLOC1S6 CLINT1 CLTA CLTC CPD DNAJC6 DNM2 DTNBP1 FTH1 FTL GAK GOLGB1 HIP1R HSPA8 IGF2R NAPA NECAP1 OCRL PICALM PIK3C2A PUM1 RAB5C SH3D19 SH3GL2 SNAPIN SNX2 SNX5 SNX9 SORT1 TBC1D8B TFRC TGOLN2 TPD52 TPD52L1 TXNDC5 VAMP2 VAMP7 VAMP8 YIPF6
BIOCARTA_IL4_PATHWAY	SYSTEMATIC_NAME: M5415 ; PMID:	9.0	Down		0.0368226123294	0.164524950346	DESCRIPTION_BRIEF:IL 4 signaling pathwayDESCRIPTION_FULL:Interleukin 4 (IL-4) is a cytokine that can lead to development of Th2 cells. The 140 kD IL-4 Receptor (CD124) is found on many cell types, even those of non-hematopoietic origen. The receptor is formed from two chains: IL-4R(alpha) and the IL-2R gamma chain (CD132). Primary signaling is through the JAK/Stat6 pathway and MAPKs.	AKT1 GRB2 IL2RG IL4 IL4R IRS1 JAK1 JAK3 RPS6KB1 SHC1 STAT6
REACTOME_GAP_FILLING_DNA_REPAIR_SYNTHESIS_AND_LIGATION_IN_GG_NER	SYSTEMATIC_NAME: M27593 ; PMID:	25.0	Down	KEGG_DNA_REPLICATION REACTOME_PCNA_DEPENDENT_LONG_PATCH_BASE_EXCISION_REPAIR REACTOME_RESOLUTION_OF_AP_SITES_VIA_THE_MULTIPLE_NUCLEOTIDE_PATCH_REPLACEMENT_PATHWAY REACTOME_LAGGING_STRAND_SYNTHESIS REACTOME_TRANSLESION_SYNTHESIS_BY_POLK	0.0369183186977	0.164613161765	DESCRIPTION_BRIEF:Gap-filling DNA repair synthesis and ligation in GG-NERDESCRIPTION_FULL:	LIG1 LIG3 PCNA POLD1 POLD2 POLD3 POLD4 POLE POLE2 POLE3 POLE4 POLK RFC1 RFC2 RFC3 RFC4 RFC5 RPA1 RPA2 RPA3 RPS27A UBA52 UBB UBC XRCC1
REACTOME_PROCESSIVE_SYNTHESIS_ON_THE_C_STRAND_OF_THE_TELOMERE	SYSTEMATIC_NAME: M27029 ; PMID:	13.0	Down	REACTOME_REMOVAL_OF_THE_FLAP_INTERMEDIATE_FROM_THE_C_STRAND REACTOME_LAGGING_STRAND_SYNTHESIS	0.0377182907188	0.167834776155	DESCRIPTION_BRIEF:Processive synthesis on the C-strand of the telomereDESCRIPTION_FULL:	BLM DNA2 FEN1 LIG1 PCNA POLD1 POLD2 POLD3 POLD4 RPA1 RPA2 RPA3 WRN
BIOCARTA_MONOCYTE_PATHWAY	SYSTEMATIC_NAME: M4956 ; PMID:	10.0	Down	BIOCARTA_NEUTROPHIL_PATHWAY	0.0378956398454	0.168278384314	DESCRIPTION_BRIEF:Monocyte and its Surface MoleculesDESCRIPTION_FULL:Monocytes are a class of phagocytes involved in non-specific immune defense that develop into macrophages. In plasma, monocytes ingest and destroy bacteria, and can form macrophages when they enter the extracellular space in tissues. In addition to the immune protection that monocytes provide, they may contribute to disease stat…	CD44 ICAM1 ITGA4 ITGAL ITGAM ITGB1 ITGB2 PECAM1 SELE SELL SELP
REACTOME_ANTI_INFLAMMATORY_RESPONSE_FAVOURING_LEISHMANIA_PARASITE_INFECTION	SYSTEMATIC_NAME: M29840 ; PMID:	84.0	Down	REACTOME_LEISHMANIA_INFECTION	0.0379986053384	0.168390547583	DESCRIPTION_BRIEF:Anti-inflammatory response favouring Leishmania parasite infectionDESCRIPTION_FULL:	ADAM17 ADCY1 ADCY2 ADCY3 ADCY4 ADCY5 ADCY6 ADCY7 ADCY8 ADCY9 ADCYAP1 ADCYAP1R1 ADM ADM2 ADORA2A ADORA2B ADRB1 ADRB2 ADRB3 AHCYL1 AVP AVPR2 CALCA CALCB CALCR CALCRL CALM1 CD163 CD247 CD3G CGA CREB1 CRH CRHR1 CRHR2 CYSLTR1 CYSLTR2 DPEP1 DPEP2 DPEP3 DRD1 DRD5 FCGR1A FCGR2A FCGR3A FGR FSHB FSHR FURIN FYN GCG GGT1 GGT5 GHRH GHRHR GIP GIPR GLP1R GLP2R GNAI1 GNAI2 GNAI3 GNAS GNAT3 GNAZ GNB1 GNB2 GNB3 GN…
REACTOME_ACTIVATION_OF_THE_PRE_REPLICATIVE_COMPLEX	SYSTEMATIC_NAME: M9694 ; PMID:	29.0	Down	REACTOME_ACTIVATION_OF_ATR_IN_RESPONSE_TO_REPLICATION_STRESS KEGG_DNA_REPLICATION	0.0393920022065	0.174209119962	DESCRIPTION_BRIEF:Activation of the pre-replicative complexDESCRIPTION_FULL:	CDC45 CDC6 CDC7 CDK2 CDT1 DBF4 GMNN MCM10 MCM2 MCM3 MCM4 MCM5 MCM6 MCM7 MCM8 ORC1 ORC2 ORC3 ORC4 ORC5 ORC6 POLA1 POLA2 POLE POLE2 POLE3 POLE4 PRIM1 PRIM2 RPA1 RPA2 RPA3 RPA4
REACTOME_CELL_JUNCTION_ORGANIZATION	SYSTEMATIC_NAME: M19248 ; PMID:	53.0	Up	REACTOME_CELL_CELL_JUNCTION_ORGANIZATION	0.0396502620882	0.174994130234	DESCRIPTION_BRIEF:Cell junction organizationDESCRIPTION_FULL:	ACTB ACTG1 ACTN1 AFDN ANG ARHGEF6 CADM1 CADM2 CADM3 CD151 CDH1 CDH10 CDH11 CDH12 CDH13 CDH15 CDH17 CDH18 CDH2 CDH24 CDH3 CDH4 CDH5 CDH6 CDH7 CDH8 CDH9 CLDN1 CLDN10 CLDN11 CLDN12 CLDN14 CLDN15 CLDN16 CLDN17 CLDN18 CLDN19 CLDN2 CLDN20 CLDN22 CLDN23 CLDN3 CLDN4 CLDN5 CLDN6 CLDN7 CLDN8 CLDN9 COL17A1 CRB3 CTNNA1 CTNNB1 CTNND1 DST F11R FBLIM1 FERMT2 FLNA FLNC ILK ITGA6 ITGB1 ITGB4 JUP KRT14 KRT5 LAMA3 …
PID_ERB_GENOMIC_PATHWAY	SYSTEMATIC_NAME: M119 ; PMID: 18832364	12.0	Down		0.0399770117309	0.175907761824	DESCRIPTION_BRIEF:Validated nuclear estrogen receptor beta networkDESCRIPTION_FULL:	C3 DDX54 ESR2 NCOA1 NCOA2 NCOA3 NEDD8 NR0B1 NR0B2 SMARCA4 SMARCB1 SMARCE1 UBA3 UBE2M ZNF14
REACTOME_ION_CHANNEL_TRANSPORT	SYSTEMATIC_NAME: M997 ; PMID:	105.0	Down		0.0400196246327	0.175907761824	DESCRIPTION_BRIEF:Ion channel transportDESCRIPTION_FULL:	ANO1 ANO10 ANO2 ANO3 ANO4 ANO5 ANO6 ANO7 ANO8 ANO9 ASIC1 ASIC2 ASIC3 ASIC4 ASIC5 ASPH ATP10A ATP10B ATP10D ATP11A ATP11B ATP11C ATP12A ATP13A1 ATP13A2 ATP13A4 ATP13A5 ATP1A1 ATP1A2 ATP1A3 ATP1A4 ATP1B1 ATP1B2 ATP1B3 ATP2A1 ATP2A2 ATP2A3 ATP2B1 ATP2B2 ATP2B3 ATP2B4 ATP2C1 ATP2C2 ATP4A ATP4B ATP6AP1 ATP6V0A1 ATP6V0A2 ATP6V0A4 ATP6V0B ATP6V0C ATP6V0D1 ATP6V0D2 ATP6V0E1 ATP6V0E2 ATP6V1A ATP6V1B1 ATP6…
REACTOME_REGULATION_OF_TNFR1_SIGNALING	SYSTEMATIC_NAME: M27437 ; PMID:	30.0	Down	REACTOME_TNF_SIGNALING	0.0401857120394	0.175982162114	DESCRIPTION_BRIEF:Regulation of TNFR1 signalingDESCRIPTION_FULL:	BIRC2 BIRC3 CASP8 CHUK CLIP3 CYLD IKBKB IKBKG MADD OTUD7B OTULIN RACK1 RBCK1 RIPK1 RNF31 RPS27A SHARPIN SPPL2A SPPL2B TAX1BP1 TNF TNFAIP3 TNFRSF1A TRADD TRAF1 TRAF2 UBA52 UBB UBC USP2 USP21 USP4 XIAP
REACTOME_RECOGNITION_OF_DNA_DAMAGE_BY_PCNA_CONTAINING_REPLICATION_COMPLEX	SYSTEMATIC_NAME: M26898 ; PMID:	30.0	Down	REACTOME_PCNA_DEPENDENT_LONG_PATCH_BASE_EXCISION_REPAIR REACTOME_RESOLUTION_OF_AP_SITES_VIA_THE_MULTIPLE_NUCLEOTIDE_PATCH_REPLACEMENT_PATHWAY REACTOME_GAP_FILLING_DNA_REPAIR_SYNTHESIS_AND_LIGATION_IN_GG_NER	0.0402892777414	0.175982162114	DESCRIPTION_BRIEF:Recognition of DNA damage by PCNA-containing replication complexDESCRIPTION_FULL:	CUL4A CUL4B DDB1 DTL PCNA POLD1 POLD2 POLD3 POLD4 POLE POLE2 POLE3 POLE4 RAD18 RBX1 RFC1 RFC2 RFC3 RFC4 RFC5 RPA1 RPA2 RPA3 RPS27A UBA52 UBB UBC UBE2B USP1 WDR48
PID_P38_ALPHA_BETA_DOWNSTREAM_PATHWAY	SYSTEMATIC_NAME: M229 ; PMID: 18832364	34.0	Down		0.0404038683339	0.175982162114	DESCRIPTION_BRIEF:Signaling mediated by p38-alpha and p38-betaDESCRIPTION_FULL:	ATF1 ATF2 ATF6 CEBPB CREB1 CSNK2A1 CSNK2A2 CSNK2B DDIT3 EIF4E EIF4EBP1 ELK4 ESR1 GDI1 HBP1 HSPB1 JUN KRT19 KRT8 MAPK11 MAPK14 MAPKAPK2 MAPKAPK3 MAPKAPK5 MEF2A MEF2C MITF MKNK1 NOS2 PLA2G4A PPARGC1A PTGS2 RAB5A RPS6KA4 RPS6KA5 SLC9A1 TP53 USF1
REACTOME_P38MAPK_EVENTS	SYSTEMATIC_NAME: M1441 ; PMID:	13.0	Down		0.0404420288386	0.175982162114	DESCRIPTION_BRIEF:p38MAPK eventsDESCRIPTION_FULL:	HRAS KRAS MAPK11 MAPK12 MAPK13 MAPK14 MAPKAPK2 MAPKAPK3 NRAS RALA RALB RALGDS SRC
BIOCARTA_LAIR_PATHWAY	SYSTEMATIC_NAME: M3952 ; PMID:	13.0	Down	BIOCARTA_GRANULOCYTES_PATHWAY	0.0404426011688	0.175982162114	DESCRIPTION_BRIEF:Cells and Molecules involved in local acute inflammatory responseDESCRIPTION_FULL:Inflammation has several distinct components, including the localized response at the site of tissue injury or infection. Tissue injury stimulates the release of inflammatory signaling molecules such as bradykinin. Bacterial infection stimulates an immune response in several ways. Bacteria that are…	C3 C5 C6 C7 CXCL8 ICAM1 IL1A IL6 ITGA4 ITGAL ITGB1 ITGB2 KNG1 SELP SELPLG TNF VCAM1
REACTOME_DEFECTIVE_CHST6_CAUSES_MCDC1	SYSTEMATIC_NAME: M27262 ; PMID:	5.0	Up	REACTOME_DEFECTIVE_B4GALT1_CAUSES_B4GALT1_CDG_CDG_2D	0.0407941556583	0.177156182989	DESCRIPTION_BRIEF:Defective CHST6 causes MCDC1DESCRIPTION_FULL:	ACAN CHST6 FMOD KERA LUM OGN OMD PRELP
REACTOME_DEFECTIVE_ST3GAL3_CAUSES_MCT12_AND_EIEE15	SYSTEMATIC_NAME: M27264 ; PMID:	6.0	Up	REACTOME_DEFECTIVE_B4GALT1_CAUSES_B4GALT1_CDG_CDG_2D REACTOME_DEFECTIVE_CHST6_CAUSES_MCDC1	0.0408840669864	0.177191546319	DESCRIPTION_BRIEF:Defective ST3GAL3 causes MCT12 and EIEE15DESCRIPTION_FULL:	ACAN FMOD KERA LUM OGN OMD PRELP ST3GAL3
REACTOME_ONCOGENIC_MAPK_SIGNALING	SYSTEMATIC_NAME: M27626 ; PMID:	61.0	Down	REACTOME_MAP2K_AND_MAPK_ACTIVATION	0.0409937401633	0.177312245377	DESCRIPTION_BRIEF:Oncogenic MAPK signalingDESCRIPTION_FULL:	ACTB ACTG1 AGGF1 AGK AGTRAP AKAP9 AP3B1 APBB1IP ARAF ARRB1 ARRB2 ATG7 BCL2L11 BRAF BRAP CALM1 CAMK2A CAMK2B CAMK2D CAMK2G CLCN6 CNKSR1 CNKSR2 CSK ESRP1 FAM114A2 FAM131B FGA FGB FGG FN1 FXR1 HRAS IQGAP1 ITGA2B ITGB3 JAK2 KDM7A KIAA1549 KRAS KSR1 KSR2 LMNA MAP2K1 MAP2K2 MAP3K11 MAPK1 MAPK3 MARK3 MPRIP NF1 NRAS PAPSS1 PEBP1 PHB QKI RAF1 RAP1A RAP1B SND1 SPRED1 SPRED2 SPRED3 SRC TENT4A TLN1 TRAK1 TRI…
GO_RENAL_SYSTEM_VASCULATURE_MORPHOGENESIS	SYSTEMATIC_NAME: M24283 ; PMID:	6.0	Up		0.0411069663957	0.177447801155	DESCRIPTION_BRIEF:The process in which the renal system vasculature is generated and organized. Morphogenesis pertains to the creation of form. [GOC:dph, GOC:mtg_kidney_jan10, PMID:11891195]DESCRIPTION_FULL:	BMP4 NOTCH2 NOTCH3 NRP1 PDGFRA PDGFRB PKD2 TCF21
REACTOME_FCERI_MEDIATED_MAPK_ACTIVATION	SYSTEMATIC_NAME: M27205 ; PMID:	31.0	Down	REACTOME_INITIAL_TRIGGERING_OF_COMPLEMENT REACTOME_FCGR_ACTIVATION REACTOME_ROLE_OF_LAT2_NTAL_LAB_ON_CALCIUM_MOBILIZATION REACTOME_CREATION_OF_C4_AND_C2_ACTIVATORS REACTOME_PARASITE_INFECTION	0.0413574220565	0.178174023055	DESCRIPTION_BRIEF:FCERI mediated MAPK activationDESCRIPTION_FULL:	FCER1A FCER1G FOS GRAP2 GRB2 HRAS IGHE IGHV1-2 IGHV1-46 IGHV1-69 IGHV2-5 IGHV2-70 IGHV3-11 IGHV3-13 IGHV3-23 IGHV3-30 IGHV3-33 IGHV3-48 IGHV3-53 IGHV3-7 IGHV4-34 IGHV4-39 IGHV4-59 IGKV1-12 IGKV1-16 IGKV1-17 IGKV1-33 IGKV1-39 IGKV1-5 IGKV1D-12 IGKV1D-16 IGKV1D-33 IGKV1D-39 IGKV2-28 IGKV2-30 IGKV2D-28 IGKV2D-30 IGKV2D-40 IGKV3-11 IGKV3-15 IGKV3-20 IGKV3D-20 IGKV4-1 IGKV5-2 IGLC2 IGLC3 IGLV1-40 IGLV…
REACTOME_BASIGIN_INTERACTIONS	SYSTEMATIC_NAME: M4974 ; PMID:	19.0	Down		0.0416211315185	0.178954349208	DESCRIPTION_BRIEF:Basigin interactionsDESCRIPTION_FULL:	ATP1B1 ATP1B2 ATP1B3 BSG CAV1 ITGA3 ITGA6 ITGB1 L1CAM MAG MMP1 PPIA PPIL2 SLC16A1 SLC16A3 SLC16A8 SLC3A2 SLC7A10 SLC7A11 SLC7A5 SLC7A6 SLC7A7 SLC7A8 SLC7A9 SPN
BIOCARTA_AKAP95_PATHWAY	SYSTEMATIC_NAME: M5731 ; PMID:	10.0	Down		0.0422049896869	0.180987276743	DESCRIPTION_BRIEF:AKAP95 role in mitosis and chromosome dynamicsDESCRIPTION_FULL:The chromatin packaging of the genome is dynamic, changing with the cell cycle and with transcriptional regulation. During mitosis, chromatin is condensed for segregation of chromosomes, while for transcription chromatin is more open. The nuclear matrix, or scaffold, is a protein network in the nucleus providing stru…	AKAP8 CCNB1 CDK1 DDX5 NCAPD2 PPP2CA PRKACB PRKACG PRKAG1 PRKAR2A PRKAR2B
BIOCARTA_LYMPHOCYTE_PATHWAY	SYSTEMATIC_NAME: M22008 ; PMID:	8.0	Down	BIOCARTA_NEUTROPHIL_PATHWAY BIOCARTA_MONOCYTE_PATHWAY	0.042260988478	0.180987276743	DESCRIPTION_BRIEF:Adhesion Molecules on LymphocyteDESCRIPTION_FULL:	CD44 ICAM1 ITGA4 ITGAL ITGB1 ITGB2 PECAM1 SELE SELL
REACTOME_SMOOTH_MUSCLE_CONTRACTION	SYSTEMATIC_NAME: M1429 ; PMID:	30.0	Down		0.0424827460352	0.181578127531	DESCRIPTION_BRIEF:Smooth Muscle ContractionDESCRIPTION_FULL:	ACTA2 ACTG2 ANXA1 ANXA2 ANXA6 CALD1 CALM1 CAV3 DYSF GUCY1A1 GUCY1A2 GUCY1B1 ITGA1 ITGB5 LMOD1 MYH11 MYL10 MYL12A MYL12B MYL5 MYL6 MYL6B MYL7 MYL9 MYLK MYLPF PAK1 PAK2 PXN SORBS1 SORBS3 TLN1 TPM1 TPM2 TPM3 TPM4 TRIM72 VCL
BIOCARTA_AT1R_PATHWAY	SYSTEMATIC_NAME: M14899 ; PMID:	25.0	Down	BIOCARTA_PYK2_PATHWAY	0.0427358625375	0.182300421493	DESCRIPTION_BRIEF:Angiotensin II mediated activation of JNK Pathway via Pyk2 dependent signalingDESCRIPTION_FULL:Ang II binding to AT1-R triggers the activation of Ca2+ signaling and PKC. The signal is then transmitted to the Pyk2 and further to the small G protein Rac1 but not Cdc42, although the direct activation of Rac1 by Pyk2 is not proved in this study. In turn, Rac1 activates a small G pro…	AGT AGTR1 ATF2 CALM1 CALM2 CALM3 EGFR ELK1 GNAQ GRB2 HRAS JUN MAP2K1 MAP2K2 MAP2K4 MAP3K1 MAPK1 MAPK3 MAPK8 PAK1 PRKCA PRKCB PTK2B RAC1 RAF1 SHC1 SOS1
REACTOME_DEX_H_BOX_HELICASES_ACTIVATE_TYPE_I_IFN_AND_INFLAMMATORY_CYTOKINES_PRODUCTION	SYSTEMATIC_NAME: M27227 ; PMID:	7.0	Down		0.0430397643176	0.183236088951	DESCRIPTION_BRIEF:DEx/H-box helicases activate type I IFN and inflammatory cytokines production DESCRIPTION_FULL:	DHX36 DHX9 IRF7 MYD88 NFKB1 NFKB2 RELA
REACTOME_CLASS_I_MHC_MEDIATED_ANTIGEN_PROCESSING_PRESENTATION	SYSTEMATIC_NAME: M1066 ; PMID:	329.0	Down		0.0435494335393	0.185042397019	DESCRIPTION_BRIEF:Class I MHC mediated antigen processing &amp; presentationDESCRIPTION_FULL:	ANAPC1 ANAPC10 ANAPC11 ANAPC13 ANAPC2 ANAPC4 ANAPC5 ANAPC7 AREL1 ARIH2 ASB1 ASB10 ASB11 ASB12 ASB13 ASB14 ASB15 ASB16 ASB17 ASB18 ASB2 ASB3 ASB4 ASB5 ASB6 ASB7 ASB8 ASB9 ATG7 B2M BCAP31 BLMH BTBD1 BTBD6 BTK BTRC CALR CANX CBLB CBLL2 CCNF CD14 CD207 CD36 CDC16 CDC20 CDC23 CDC26 CDC27 CDC34 CHUK CTSL CTSS CTSV CUL1 CUL2 CUL3 CUL5 CUL7 CYBA CYBB DCAF1 DET1 DTX3L DZIP3 ELOB ELOC ERAP1 ERAP2 FBXL12 FB…
KEGG_HEDGEHOG_SIGNALING_PATHWAY	SYSTEMATIC_NAME: M1053 ; PMID:	29.0	Up	KEGG_BASAL_CELL_CARCINOMA	0.0439131467749	0.186049010141	DESCRIPTION_BRIEF:Hedgehog signaling pathwayDESCRIPTION_FULL:The Hedgehog (Hh) family of secreted signaling proteins plays a crucial role in development of diverse animal phyla, from Drosophila to humans, regulating morphogenesis of a variety of tissues and organs. Hh signaling is also involved in control of stem cell proliferation in adult tissues and aberrant activation of the Hh pathway has be…	BMP2 BMP4 BMP5 BMP6 BMP7 BMP8A BMP8B BTRC CSNK1A1 CSNK1A1L CSNK1D CSNK1E CSNK1G1 CSNK1G2 CSNK1G3 DHH FBXW11 GAS1 GLI1 GLI2 GLI3 GSK3B HHIP IHH LRP2 PRKACA PRKACB PRKACG PRKX PTCH1 PTCH2 RAB23 SHH SMO STK36 SUFU WNT1 WNT10A WNT10B WNT11 WNT16 WNT2 WNT2B WNT3 WNT3A WNT4 WNT5A WNT5B WNT6 WNT7A WNT7B WNT8A WNT8B WNT9A WNT9B ZIC2
REACTOME_DISEASE	SYSTEMATIC_NAME: M26994 ; PMID:	1026.0	Down	REACTOME_INFECTIOUS_DISEASE	0.0439983714353	0.186049010141	DESCRIPTION_BRIEF:DiseaseDESCRIPTION_FULL:	AAAS ABCA1 ABCA12 ABCA3 ABCA4 ABCB11 ABCB4 ABCB6 ABCC2 ABCC6 ABCC8 ABCC9 ABCD1 ABCD4 ABCG5 ABCG8 ABI1 ABI2 ABL1 AC093012.1 ACACA ACAN ACTB ACTG1 ACTR2 ACTR3 ACY1 ADAM10 ADAM17 ADAMTS1 ADAMTS10 ADAMTS12 ADAMTS13 ADAMTS14 ADAMTS15 ADAMTS16 ADAMTS17 ADAMTS18 ADAMTS19 ADAMTS2 ADAMTS20 ADAMTS3 ADAMTS4 ADAMTS5 ADAMTS6 ADAMTS7 ADAMTS8 ADAMTS9 ADAMTSL1 ADAMTSL2 ADAMTSL3 ADAMTSL4 ADAMTSL5 ADCY1 ADCY2 ADCY…
REACTOME_PROTEIN_FOLDING	SYSTEMATIC_NAME: M776 ; PMID:	76.0	Down		0.0440439050312	0.186049010141	DESCRIPTION_BRIEF:Protein foldingDESCRIPTION_FULL:	ACTB AP3M1 ARFGEF2 ARL2 CCNE1 CCNE2 CCT2 CCT3 CCT4 CCT5 CCT6A CCT6B CCT7 CCT8 CSNK2A1 CSNK2A2 CSNK2B DCAF7 FBXL3 FBXL5 FBXO4 FBXO6 FBXW10 FBXW2 FBXW4 FBXW5 FBXW7 FBXW9 FKBP9 GAPDHS GBA GNAI1 GNAI2 GNAI3 GNAO1 GNAT1 GNAT2 GNAT3 GNAZ GNB1 GNB2 GNB3 GNB4 GNB5 GNG10 GNG11 GNG12 GNG13 GNG2 GNG3 GNG4 GNG5 GNG7 GNG8 GNGT1 GNGT2 HDAC3 KIF13A KIFC3 LONP2 NOP56 PDCL PFDN1 PFDN2 PFDN4 PFDN5 PFDN6 RGS11 RGS6…
PID_DELTA_NP63_PATHWAY	SYSTEMATIC_NAME: M236 ; PMID: 18832364	32.0	Down		0.0448221543662	0.188933913867	DESCRIPTION_BRIEF:Validated transcriptional targets of deltaNp63 isoformsDESCRIPTION_FULL:	ADA ADRM1 ATM AXL BDKRB2 BRCA2 CCNB2 CDKN2A CEBPD COL5A1 DLX5 DLX6 FASN FBXW7 FOSL2 GPX2 GSK3B HBP1 HELLS HES1 IGFBP3 IL1A ITCH ITGA3 KRT14 KRT5 MDM2 MRE11 NOTCH1 NRG1 PERP POU2F2 PPP2R5A RAB38 RACK1 RRAD RUNX1 SEC14L2 SFN STXBP4 TBXT TCF7L1 TOP2A TP63 VDR WWP1 YAP1
KEGG_PANTOTHENATE_AND_COA_BIOSYNTHESIS	SYSTEMATIC_NAME: M7528 ; PMID:	12.0	Down		0.0449012301069	0.188933913867	DESCRIPTION_BRIEF:Pantothenate and CoA biosynthesisDESCRIPTION_FULL:	BCAT1 BCAT2 COASY DPYD DPYS ENPP1 ENPP3 PANK1 PANK2 PANK3 PANK4 PPCDC PPCS UPB1 VNN1 VNN2
REACTOME_GLYCOLYSIS	SYSTEMATIC_NAME: M5113 ; PMID:	61.0	Down		0.0450713217912	0.18916187835	DESCRIPTION_BRIEF:GlycolysisDESCRIPTION_FULL:	AAAS ADPGK ALDOA ALDOB ALDOC BPGM ENO1 ENO2 ENO3 GAPDH GAPDHS GCK GCKR GNPDA1 GNPDA2 GPI HK1 HK2 HK3 NDC1 NUP107 NUP133 NUP153 NUP155 NUP160 NUP188 NUP205 NUP210 NUP214 NUP35 NUP37 NUP42 NUP43 NUP50 NUP54 NUP58 NUP62 NUP85 NUP88 NUP93 NUP98 PFKFB1 PFKFB2 PFKFB3 PFKFB4 PFKL PFKM PFKP PGAM1 PGAM2 PGK1 PGK2 PGM2L1 PGP PKLR PKM POM121 POM121C PPP2CA PPP2CB PPP2R1A PPP2R1B PPP2R5D PRKACA PRKACB PRKACG…
PID_PI3KCI_AKT_PATHWAY	SYSTEMATIC_NAME: M249 ; PMID: 18832364	34.0	Down		0.0451299912814	0.18916187835	DESCRIPTION_BRIEF:Class I PI3K signaling events mediated by AktDESCRIPTION_FULL:	AKT1 AKT2 AKT3 BAD BCL2L1 CASP9 CDKN1A CDKN1B CHUK FOXO1 FOXO3 FOXO4 GSK3A GSK3B HSP90AA1 KPNA1 MAP3K5 MAPKAP1 MLST8 MTOR PDPK1 PRKACA PRKDC RAF1 RICTOR SFN SLC2A4 SRC TBC1D4 YWHAB YWHAE YWHAG YWHAH YWHAQ YWHAZ
KEGG_AMYOTROPHIC_LATERAL_SCLEROSIS_ALS	SYSTEMATIC_NAME: M3812 ; PMID:	39.0	Down		0.0452606685179	0.189343375827	DESCRIPTION_BRIEF:Amyotrophic lateral sclerosis (ALS)DESCRIPTION_FULL:Amyotrophic lateral sclerosis (ALS) is a progressive, lethal, degenerative disorder of motor neurons. The hallmark of this disease is the selective death of motor neurons in the brain and spinal cord, leading to paralysis of voluntary muscles. Mutant superoxide dismutase 1 (SOD1), as seen in some familial amyotrophic lateral sc…	ALS2 APAF1 BAD BAX BCL2 BCL2L1 BID CASP1 CASP3 CASP9 CAT CCS CHP1 CHP2 CYCS DAXX DERL1 GPX1 GRIA1 GRIA2 GRIN1 GRIN2A GRIN2B GRIN2C GRIN2D MAP2K3 MAP2K6 MAP3K5 MAPK11 MAPK12 MAPK13 MAPK14 NEFH NEFL NEFM NOS1 PPP3CA PPP3CB PPP3CC PPP3R1 PPP3R2 PRPH PRPH2 RAB5A RAC1 SLC1A2 SOD1 TNF TNFRSF1A TNFRSF1B TOMM40 TOMM40L TP53
REACTOME_PHASE_3_RAPID_REPOLARISATION	SYSTEMATIC_NAME: M27453 ; PMID:	5.0	Down		0.0456278515602	0.190511665378	DESCRIPTION_BRIEF:Phase 3 - rapid repolarisationDESCRIPTION_FULL:	AKAP9 KCNE1 KCNE2 KCNE3 KCNE4 KCNE5 KCNH2 KCNQ1
PID_TNF_PATHWAY	SYSTEMATIC_NAME: M128 ; PMID: 18832364	45.0	Down	REACTOME_TNF_SIGNALING	0.0457933587714	0.190818888648	DESCRIPTION_BRIEF:TNF receptor signaling pathwayDESCRIPTION_FULL:	ADAM17 BAG4 BIRC2 BIRC3 CASP8 CAV1 CHUK CYLD FADD IKBKB IKBKG MADD MAP2K3 MAP2K7 MAP3K1 MAP3K3 MAP3K5 MAP3K7 MAP4K2 MAP4K3 MAP4K4 MAP4K5 NFKB1 NRK NSMAF PRKCI PRKCZ RACK1 RELA RFFL RIPK1 SMPD1 SMPD2 SQSTM1 STAT1 TAB1 TAB2 TNF TNFAIP3 TNFRSF1A TNFRSF1B TNIK TRADD TRAF1 TRAF2 TXN
REACTOME_PENTOSE_PHOSPHATE_PATHWAY	SYSTEMATIC_NAME: M27682 ; PMID:	13.0	Down	KEGG_PENTOSE_PHOSPHATE_PATHWAY	0.0459486243876	0.190818888648	DESCRIPTION_BRIEF:Pentose phosphate pathwayDESCRIPTION_FULL:	DERA G6PD PGD PGLS PGM2 PRPS1 PRPS1L1 PRPS2 RBKS RPE RPEL1 RPIA SHPK TALDO1 TKT
REACTOME_SIGNALING_BY_MODERATE_KINASE_ACTIVITY_BRAF_MUTANTS	SYSTEMATIC_NAME: M27623 ; PMID:	37.0	Down	REACTOME_MAP2K_AND_MAPK_ACTIVATION REACTOME_ONCOGENIC_MAPK_SIGNALING	0.0460627003365	0.190818888648	DESCRIPTION_BRIEF:Signaling by moderate kinase activity BRAF mutantsDESCRIPTION_FULL:	ACTB ACTG1 APBB1IP ARAF ARRB1 ARRB2 BRAF BRAP CALM1 CAMK2A CAMK2B CAMK2D CAMK2G CNKSR1 CNKSR2 CSK FGA FGB FGG FN1 HRAS IQGAP1 ITGA2B ITGB3 JAK2 KRAS KSR1 KSR2 MAP2K1 MAP2K2 MAP3K11 MAPK1 MAPK3 MARK3 NRAS PEBP1 PHB RAF1 RAP1A RAP1B SRC TLN1 VCL VWF YWHAB
REACTOME_MTOR_SIGNALLING	SYSTEMATIC_NAME: M27000 ; PMID:	39.0	Down	REACTOME_ENERGY_DEPENDENT_REGULATION_OF_MTOR_BY_LKB1_AMPK REACTOME_MTORC1_MEDIATED_SIGNALLING	0.046165279186	0.190818888648	DESCRIPTION_BRIEF:mTOR signallingDESCRIPTION_FULL:	AKT1 AKT1S1 AKT2 CAB39 CAB39L EEF2K EIF4B EIF4E EIF4EBP1 EIF4G1 LAMTOR1 LAMTOR2 LAMTOR3 LAMTOR4 LAMTOR5 MLST8 MTOR PPM1A PRKAA1 PRKAA2 PRKAB1 PRKAB2 PRKAG1 PRKAG2 PRKAG3 RHEB RPS6 RPS6KB1 RPTOR RRAGA RRAGB RRAGC RRAGD SLC38A9 STK11 STRADA STRADB TSC1 TSC2 YWHAB
BIOCARTA_HIVNEF_PATHWAY	SYSTEMATIC_NAME: M13968 ; PMID:	55.0	Down		0.0461662835583	0.190818888648	DESCRIPTION_BRIEF:HIV-I Nef: negative effector of Fas and TNFDESCRIPTION_FULL:HIV infection leads to drastic declines in CD4 T helper cells, in part through apoptosis of uninfected cells. Apoptosis of uninfected cells may be induced through the expression of Fas ligand on the surface of HIV-infected cells, stimulating the Fas-dependent apoptotic pathway in cells that come in contact with infected…	ACTG1 APAF1 ARHGDIB BAG4 BCL2 BID BIRC2 BIRC3 CASP2 CASP3 CASP6 CASP7 CASP8 CASP9 CDK11A CDK11B CFLAR CHUK CRADD DAXX DFFA DFFB FADD FAS FASLG GSN LMNA LMNB1 LMNB2 MAP2K7 MAP3K1 MAP3K14 MAP3K5 MAPK8 MDM2 NFKB1 NFKBIA NUMA1 PAK2 PARP1 PRKCD PRKDC PSEN1 PSEN2 RASA1 RB1 RELA RIPK1 SPTAN1 TNF TNFRSF1A TNFRSF1B TRADD TRAF1 TRAF2 XIAP
PID_BMP_PATHWAY	SYSTEMATIC_NAME: M181 ; PMID: 18832364	32.0	Up		0.0462297722844	0.190818888648	DESCRIPTION_BRIEF:BMP receptor signalingDESCRIPTION_FULL:	AHSG BAMBI BMP2 BMP4 BMP6 BMP7 BMPR1A BMPR1B BMPR2 CER1 CHRD CHRDL1 CTDSP1 CTDSP2 CTDSPL FST GREM1 GSK3B HJV MAP3K7 MAPK1 NOG NUP214 PPM1A PPP1CA PPP1R15A RGMA RGMB SKI SMAD1 SMAD4 SMAD5 SMAD6 SMAD7 SMAD9 SMURF1 SMURF2 SOSTDC1 TAB1 TAB2 XIAP ZFYVE16
REACTOME_SENESCENCE_ASSOCIATED_SECRETORY_PHENOTYPE_SASP	SYSTEMATIC_NAME: M27187 ; PMID:	46.0	Down	REACTOME_AMYLOID_FIBER_FORMATION REACTOME_CELLULAR_SENESCENCE REACTOME_CONDENSATION_OF_PROPHASE_CHROMOSOMES	0.0467135334762	0.192449100842	DESCRIPTION_BRIEF:Senescence-Associated Secretory Phenotype (SASP)DESCRIPTION_FULL:	ANAPC1 ANAPC10 ANAPC11 ANAPC15 ANAPC16 ANAPC2 ANAPC4 ANAPC5 ANAPC7 CCNA1 CCNA2 CDC16 CDC23 CDC26 CDC27 CDK2 CDK4 CDK6 CDKN1A CDKN1B CDKN2A CDKN2B CDKN2C CDKN2D CEBPB CXCL8 EHMT1 EHMT2 FOS FZR1 H2AB1 H2AC14 H2AC18 H2AC19 H2AC20 H2AC4 H2AC6 H2AC7 H2AC8 H2AJ H2AX H2AZ1 H2AZ2 H2BC1 H2BC10 H2BC11 H2BC12 H2BC13 H2BC14 H2BC15 H2BC17 H2BC21 H2BC3 H2BC4 H2BC5 H2BC6 H2BC7 H2BC8 H2BC9 H2BS1 H2BU1 H3-3A H3-3…
REACTOME_CASPASE_ACTIVATION_VIA_DEATH_RECEPTORS_IN_THE_PRESENCE_OF_LIGAND	SYSTEMATIC_NAME: M26947 ; PMID:	14.0	Down	REACTOME_TRIF_MEDIATED_PROGRAMMED_CELL_DEATH	0.0469198602436	0.192932328554	DESCRIPTION_BRIEF:Caspase activation via Death Receptors in the presence of ligandDESCRIPTION_FULL:	CASP8 CD14 CFLAR FADD FAS FASLG LY96 RIPK1 TICAM1 TICAM2 TLR4 TNFRSF10A TNFRSF10B TNFSF10 TRADD TRAF2
KEGG_REGULATION_OF_ACTIN_CYTOSKELETON	SYSTEMATIC_NAME: M18306 ; PMID:	155.0	Down		0.0472034732652	0.193730921526	DESCRIPTION_BRIEF:Regulation of actin cytoskeletonDESCRIPTION_FULL:	ABI2 ACTB ACTG1 ACTN1 ACTN2 ACTN3 ACTN4 APC APC2 ARAF ARHGAP35 ARHGEF1 ARHGEF12 ARHGEF4 ARHGEF6 ARHGEF7 ARPC1A ARPC1B ARPC2 ARPC3 ARPC4 ARPC5 ARPC5L BAIAP2 BCAR1 BDKRB1 BDKRB2 BRAF BRK1 CD14 CDC42 CFL1 CFL2 CHRM1 CHRM2 CHRM3 CHRM4 CHRM5 CRK CRKL CSK CYFIP1 CYFIP2 DIAPH1 DIAPH2 DIAPH3 DOCK1 EGF EGFR ENAH EZR F2 F2R FGD1 FGD3 FGF1 FGF10 FGF11 FGF12 FGF13 FGF14 FGF16 FGF17 FGF18 FGF19 FGF2 FGF20 FGF…
REACTOME_NEF_MEDIATED_DOWNREGULATION_OF_MHC_CLASS_I_COMPLEX_CELL_SURFACE_EXPRESSION	SYSTEMATIC_NAME: M17019 ; PMID:	9.0	Down		0.0474319580499	0.194010048461	DESCRIPTION_BRIEF:Nef mediated downregulation of MHC class I complex cell surface expressionDESCRIPTION_FULL:	AP1B1 AP1G1 AP1M1 AP1M2 AP1S1 AP1S2 AP1S3 B2M HLA-A PACS1
REACTOME_G_PROTEIN_BETA_GAMMA_SIGNALLING	SYSTEMATIC_NAME: M14309 ; PMID:	26.0	Down		0.0474505425401	0.194010048461	DESCRIPTION_BRIEF:G-protein beta:gamma signallingDESCRIPTION_FULL:	AKT1 AKT2 AKT3 ARHGEF6 BTK CDC42 GNB1 GNB2 GNB3 GNB4 GNB5 GNG10 GNG11 GNG12 GNG13 GNG2 GNG3 GNG4 GNG5 GNG7 GNG8 GNGT1 GNGT2 PAK1 PDPK1 PIK3CG PIK3R5 PIK3R6 PLCB1 PLCB2 PLCB3 RHOA
GO_REGULATION_OF_CELL_PROLIFERATION_INVOLVED_IN_KIDNEY_DEVELOPMENT	SYSTEMATIC_NAME: M12280 ; PMID:	9.0	Up	GO_GLOMERULAR_MESANGIUM_DEVELOPMENT	0.0476964596156	0.194431790348	DESCRIPTION_BRIEF:Any process that modulates the frequency, rate or extent of cell proliferation involved in kidney development. [GOC:TermGenie, PMID:18182616]DESCRIPTION_FULL:	BMP4 BMP7 CFLAR EGR1 FLCN GATA3 IL6R LIN28A MIR125A MYC PDGFB PDGFD SERPINB7 WT1
KEGG_NICOTINATE_AND_NICOTINAMIDE_METABOLISM	SYSTEMATIC_NAME: M19895 ; PMID:	17.0	Down		0.0477514786426	0.194431790348	DESCRIPTION_BRIEF:Nicotinate and nicotinamide metabolismDESCRIPTION_FULL:	AOX1 BST1 CD38 ENPP1 ENPP3 NADK NADSYN1 NAMPT NMNAT1 NMNAT2 NMNAT3 NMRK1 NNMT NNT NT5C NT5C1A NT5C1B NT5C2 NT5C3A NT5E NT5M NUDT12 PNP QPRT
REACTOME_INLB_MEDIATED_ENTRY_OF_LISTERIA_MONOCYTOGENES_INTO_HOST_CELL	SYSTEMATIC_NAME: M27774 ; PMID:	13.0	Down	REACTOME_NEGATIVE_REGULATION_OF_MET_ACTIVITY	0.0478228630622	0.194431790348	DESCRIPTION_BRIEF:InlB-mediated entry of Listeria monocytogenes into host cellDESCRIPTION_FULL:	CBL EPS15 GRB2 HGS MET RPS27A SH3GL1 SH3GL2 SH3GL3 SH3KBP1 STAM STAM2 UBA52 UBB UBC
PID_CXCR3_PATHWAY	SYSTEMATIC_NAME: M222 ; PMID: 18832364	38.0	Down		0.0479514547479	0.194589517675	DESCRIPTION_BRIEF:CXCR3-mediated signaling eventsDESCRIPTION_FULL:	AKT1 ARRB1 CCL11 CXCL10 CXCL11 CXCL13 CXCL9 CXCR3 DNM1 GNAI1 GNAI2 GNAI3 GNAO1 GNAZ GNB1 GNG2 HRAS ITGAL ITGB2 KRAS MAP2K1 MAP2K2 MAP2K3 MAP2K6 MAPK1 MAPK11 MAPK14 MAPK3 MAPKAP1 MLST8 MTOR NRAS PDPK1 PF4 PIK3CA PIK3CB PIK3CD PIK3R1 PIK3R2 PIK3R3 RAF1 RICTOR SRC
BIOCARTA_MYOSIN_PATHWAY	SYSTEMATIC_NAME: M7014 ; PMID:	11.0	Down		0.0480454613393	0.194606569574	DESCRIPTION_BRIEF:PKC-catalyzed phosphorylation of inhibitory phosphoprotein of myosin phosphataseDESCRIPTION_FULL:The phosphorylation of myosin affects its role in smooth muscle contraction, platelet formation and possibly other processes. Phosphorylation by myosin light chain kinase (MLCK) increases myosin activity and dephosphorylation by myosin phosphatase decreases myosin activity. CPI, a fa…	ARHGAP5 ARHGEF1 GNA12 GNA13 GNAQ PKN1 PLCB1 PPP1R12B PRKCA PRKCB ROCK1
REACTOME_MAPK1_ERK2_ACTIVATION	SYSTEMATIC_NAME: M26918 ; PMID:	9.0	Down		0.0484237688965	0.195716853561	DESCRIPTION_BRIEF:MAPK1 (ERK2) activationDESCRIPTION_FULL:	IL6 IL6R IL6ST JAK1 JAK2 MAP2K2 MAPK1 PTPN11 TYK2
REACTOME_PREVENTION_OF_PHAGOSOMAL_LYSOSOMAL_FUSION	SYSTEMATIC_NAME: M29819 ; PMID:	9.0	Down	REACTOME_SUPPRESSION_OF_PHAGOSOMAL_MATURATION	0.0487426985222	0.195716853561	DESCRIPTION_BRIEF:Prevention of phagosomal-lysosomal fusionDESCRIPTION_FULL:	CORO1A HGS RAB5A RAB7A RPS27A UBA52 UBB UBC VPS33B
REACTOME_SYNTHESIS_OF_LIPOXINS_LX	SYSTEMATIC_NAME: M27138 ; PMID:	5.0	Down		0.0487918550099	0.195716853561	DESCRIPTION_BRIEF:Synthesis of Lipoxins (LX)DESCRIPTION_FULL:	ALOX12 ALOX5 ALOX5AP HPGD LTC4S PTGR1
PID_MET_PATHWAY	SYSTEMATIC_NAME: M48 ; PMID: 18832364	76.0	Down		0.0488841172987	0.195716853561	DESCRIPTION_BRIEF:Signaling events mediated by Hepatocyte Growth Factor Receptor (c-Met)DESCRIPTION_FULL:	AKT1 AKT1S1 AKT2 APC ARF6 ARHGEF4 BAD BCAR1 CBL CDC42 CDH1 CRK CRKL CTNNA1 CTNNB1 DEPTOR EGR1 EIF4E EIF4EBP1 EPS15 ETS1 F2RL2 GAB1 GAB2 GRB2 HGF HGS HRAS INPPL1 JUN KPNB1 MAP2K1 MAP2K2 MAP2K4 MAP3K1 MAPK1 MAPK3 MAPK8 MET MLST8 MTOR MUC20 NCK1 NCK2 NUMB PAK1 PAK2 PAK4 PARD6A PDPK1 PIK3CA PIK3R1 PLCG1 PRKCI PRKCZ PTK2 PTPN1 PTPN11 PTPN2 PTPRJ PXN RAB5A RAC1 RAF1 RANBP10 RANBP9 RAP1A RAP1B RAPGEF1 R…
BIOCARTA_PPARA_PATHWAY	SYSTEMATIC_NAME: M2404 ; PMID:	43.0	Down		0.0488921599443	0.195716853561	DESCRIPTION_BRIEF:Mechanism of Gene Regulation by Peroxisome Proliferators via PPARa(alpha)DESCRIPTION_FULL:The most recognized mechanism by which peroxisome proliferators regulated gene expresssion is through a PPAR/RXR heterodimeric complex binding to a peroxisome proliferator-response element (PPRE) (classical mechanism). However, there are the possibility of several variations on this theme: …	ACOX1 APOA1 APOA2 CITED2 CREBBP DUSP1 DUT EHHADH EP300 FABP1 HSD17B4 HSP90AA1 HSPA1A JUN LPL MAPK1 MAPK3 ME1 MED1 MRPL11 MYC NCOA1 NCOR1 NCOR2 NFKBIA NOS2 NR0B2 NR1H3 NRIP1 PDGFA PIK3CA PIK3CG PIK3R1 PPARA PPARGC1A PRKACB PRKACG PRKAR1A PRKAR1B PRKAR2A PRKAR2B PRKCA PRKCB PTGS2 RB1 RELA RXRA SP1 SRA1 STAT5A STAT5B TNF
KEGG_INSULIN_SIGNALING_PATHWAY	SYSTEMATIC_NAME: M18155 ; PMID:	114.0	Down		0.0489422085171	0.195716853561	DESCRIPTION_BRIEF:Insulin signaling pathwayDESCRIPTION_FULL:Insulin binding to its receptor results in the tyrosine phosphorylation of insulin receptor substrates (IRS) by the insulin receptor tyrosine kinase (INSR). This allows association of IRSs with the regulatory subunit of phosphoinositide 3-kinase (PI3K). PI3K activates 3-phosphoinositide-dependent protein kinase 1 (PDK1), which activates …	ACACA ACACB AKT1 AKT2 AKT3 ARAF BAD BRAF CALM1 CALM2 CALM3 CALML3 CALML5 CALML6 CBL CBLB CBLC CRK CRKL EIF4E EIF4E1B EIF4E2 EIF4EBP1 ELK1 EXOC7 FASN FBP1 FBP2 FLOT1 FLOT2 FOXO1 G6PC G6PC2 GCK GRB2 GSK3B GYS1 GYS2 HK1 HK2 HK3 HRAS IKBKB INPP5D INPP5K INS INSR IRS1 IRS2 IRS4 KRAS LIPE MAP2K1 MAP2K2 MAPK1 MAPK10 MAPK3 MAPK8 MAPK9 MKNK1 MKNK2 MTOR NRAS PCK1 PCK2 PDE3A PDE3B PDPK1 PHKA1 PHKA2 PHKB PHK…
REACTOME_TRAF6_MEDIATED_INDUCTION_OF_TAK1_COMPLEX_WITHIN_TLR4_COMPLEX	SYSTEMATIC_NAME: M27927 ; PMID:	15.0	Down	REACTOME_ACTIVATION_OF_IRF3_IRF7_MEDIATED_BY_TBK1_IKK_EPSILON	0.0490116398016	0.195716853561	DESCRIPTION_BRIEF:TRAF6-mediated induction of TAK1 complex within TLR4 complexDESCRIPTION_FULL:	CD14 IRAK2 LY96 MAP3K7 RPS27A SARM1 TAB1 TAB2 TAB3 TICAM1 TICAM2 TLR4 TRAF6 UBA52 UBB UBC
REACTOME_DISEASES_OF_MISMATCH_REPAIR_MMR	SYSTEMATIC_NAME: M27448 ; PMID:	5.0	Up		0.0490421095909	0.195716853561	DESCRIPTION_BRIEF:Diseases of Mismatch Repair (MMR)DESCRIPTION_FULL:	MLH1 MSH2 MSH3 MSH6 PMS2
REACTOME_TRIGLYCERIDE_CATABOLISM	SYSTEMATIC_NAME: M26989 ; PMID:	14.0	Down	REACTOME_TRIGLYCERIDE_METABOLISM	0.0495448588609	0.19735975947	DESCRIPTION_BRIEF:Triglyceride catabolismDESCRIPTION_FULL:	ABHD5 CAV1 FABP1 FABP12 FABP2 FABP3 FABP4 FABP5 FABP6 FABP7 FABP9 GPD2 LIPE MGLL PLIN1 PLIN3 PNPLA4 PNPLA5 PPP1CA PPP1CB PPP1CC PRKACA PRKACB PRKACG
REACTOME_TYSND1_CLEAVES_PEROXISOMAL_PROTEINS	SYSTEMATIC_NAME: M27916 ; PMID:	7.0	Down		0.049647560965	0.197405990112	DESCRIPTION_BRIEF:TYSND1 cleaves peroxisomal proteinsDESCRIPTION_FULL:	ACAA1 ACOX1 AGPS HSD17B4 PHYH SCP2 TYSND1
KEGG_GLYCEROLIPID_METABOLISM	SYSTEMATIC_NAME: M15902 ; PMID:	29.0	Down		0.0499161939171	0.198110608459	DESCRIPTION_BRIEF:Glycerolipid metabolismDESCRIPTION_FULL:	AGK AGPAT1 AGPAT2 AGPAT3 AGPAT4 AKR1A1 AKR1B1 ALDH1B1 ALDH2 ALDH3A2 ALDH7A1 ALDH9A1 AWAT2 CEL DGAT1 DGAT2 DGKA DGKB DGKD DGKE DGKG DGKH DGKI DGKQ DGKZ GK GK2 GLA GLYCTK GPAM GPAT2 GPAT3 GPAT4 LCLAT1 LIPC LIPF LIPG LPL MBOAT1 MBOAT2 MGLL PLPP1 PLPP2 PLPP3 PNLIP PNLIPRP1 PNLIPRP2 PNPLA3 TKFC
PID_P38_ALPHA_BETA_PATHWAY	SYSTEMATIC_NAME: M76 ; PMID: 18832364	29.0	Down		0.0500351871795	0.198219836596	DESCRIPTION_BRIEF:Regulation of p38-alpha and p38-betaDESCRIPTION_FULL:	BLK CCM2 CDC42 DUSP1 DUSP10 DUSP16 DUSP8 FGR FYN HCK LCK LYN MAP2K3 MAP2K4 MAP2K6 MAP3K12 MAP3K3 MAPK11 MAPK14 PAK1 PAK2 PAK3 RAC1 RALA RALB RIPK1 SRC TAB1 TRAF6 YES1
REACTOME_HOMOLOGOUS_DNA_PAIRING_AND_STRAND_EXCHANGE	SYSTEMATIC_NAME: M27588 ; PMID:	37.0	Down	REACTOME_HDR_THROUGH_HOMOLOGOUS_RECOMBINATION_HRR	0.0502149602635	0.198569012575	DESCRIPTION_BRIEF:Homologous DNA Pairing and Strand ExchangeDESCRIPTION_FULL:	ATM ATR ATRIP BARD1 BLM BRCA1 BRCA2 BRIP1 CHEK1 DNA2 EXO1 HUS1 KAT5 MRE11 NBN PALB2 RAD1 RAD17 RAD50 RAD51 RAD51AP1 RAD51B RAD51C RAD51D RAD9A RAD9B RBBP8 RFC2 RFC3 RFC4 RFC5 RHNO1 RMI1 RMI2 RPA1 RPA2 RPA3 TOP3A TOPBP1 WRN XRCC2 XRCC3
REACTOME_INTERLEUKIN_18_SIGNALING	SYSTEMATIC_NAME: M27878 ; PMID:	5.0	Down		0.0507943375048	0.200494224723	DESCRIPTION_BRIEF:Interleukin-18 signalingDESCRIPTION_FULL:	ALOX5 IL13 IL18 IL18BP IL18R1 IL18RAP IL37 IL4
BIOCARTA_KERATINOCYTE_PATHWAY	SYSTEMATIC_NAME: M19118 ; PMID:	42.0	Down		0.0513005947504	0.202124343317	DESCRIPTION_BRIEF:Keratinocyte DifferentiationDESCRIPTION_FULL:The epidermis, which provides a protective barrier that undergoes a constant renewal, is a multi-layered tissue with the proliferating cells located in the basal layer. As cells leave the basal layer the underog significant differentiation, biochemical and morphological remodeling. The final differentiation results in the formation of…	BCL2 CEBPA CHUK DAXX EGF EGFR ETS1 ETS2 FAS FASLG FOS HOXA7 HRAS IKBKB JUN MAP2K1 MAP2K3 MAP2K4 MAP2K6 MAP2K7 MAP3K1 MAP3K14 MAP3K5 MAPK1 MAPK13 MAPK14 MAPK3 MAPK8 NFKB1 NFKBIA PPP2CA PRKCA PRKCB PRKCD PRKCE PRKCG PRKCH PRKCQ RAF1 RELA RIPK1 SP1 TNF TNFRSF1A TNFRSF1B TRAF2
REACTOME_TELOMERE_MAINTENANCE	SYSTEMATIC_NAME: M4052 ; PMID:	39.0	Down	REACTOME_CHROMOSOME_MAINTENANCE REACTOME_CONDENSATION_OF_PROPHASE_CHROMOSOMES	0.0517107669635	0.203002231902	DESCRIPTION_BRIEF:Telomere MaintenanceDESCRIPTION_FULL:	ACD BLM CHTF18 CHTF8 CTC1 DKC1 DNA2 DSCC1 FEN1 GAR1 H2AB1 H2AC14 H2AC18 H2AC19 H2AC20 H2AC4 H2AC6 H2AC7 H2AC8 H2AJ H2AX H2AZ1 H2AZ2 H2BC1 H2BC10 H2BC11 H2BC12 H2BC13 H2BC14 H2BC15 H2BC17 H2BC21 H2BC3 H2BC4 H2BC5 H2BC6 H2BC7 H2BC8 H2BC9 H2BS1 H2BU1 H3-4 H4-16 H4C1 H4C11 H4C12 H4C13 H4C14 H4C15 H4C2 H4C3 H4C4 H4C5 H4C6 H4C8 H4C9 LIG1 NHP2 NOP10 PCNA PIF1 POLA1 POLA2 POLD1 POLD2 POLD3 POLD4 POT1 PRI…
REACTOME_EXTENSION_OF_TELOMERES	SYSTEMATIC_NAME: M14804 ; PMID:	39.0	Down		0.0517107669635	0.203002231902	DESCRIPTION_BRIEF:Extension of TelomeresDESCRIPTION_FULL:	ACD BLM CHTF18 CHTF8 CTC1 DKC1 DNA2 DSCC1 FEN1 GAR1 LIG1 NHP2 NOP10 PCNA PIF1 POLA1 POLA2 POLD1 POLD2 POLD3 POLD4 POT1 PRIM1 PRIM2 RFC1 RFC2 RFC3 RFC4 RFC5 RPA1 RPA2 RPA3 RTEL1 RUVBL1 RUVBL2 STN1 TEN1 TERF1 TERF2 TERF2IP TERT TINF2 WRAP53 WRN
PID_LYSOPHOSPHOLIPID_PATHWAY	SYSTEMATIC_NAME: M15 ; PMID: 18832364	57.0	Down		0.0525031167465	0.205474762124	DESCRIPTION_BRIEF:LPA receptor mediated eventsDESCRIPTION_FULL:	ADCY1 ADCY2 ADCY3 ADCY4 ADCY5 ADCY6 ADCY7 ADCY8 ADCY9 ADRA1B AKT1 ARHGEF1 BCAR1 CASP3 CRK CXCL8 EGFR FOS GAB1 GNA11 GNA12 GNA13 GNA14 GNA15 GNAI1 GNAI2 GNAI3 GNAO1 GNAQ GNAZ GNB1 GNG2 GSK3B HBEGF HRAS IL6 JUN LPAR1 LPAR2 LPAR3 LPAR4 LYN MAPT MMP2 MMP9 NFKB1 NFKBIA PIK3CB PIK3R1 PLCB3 PLCG1 PLD2 PRKCD PRKCE PRKD1 PTK2 PTK2B PXN RAC1 RELA RHOA SLC9A3R2 SRC TIAM1 TRIP6
REACTOME_GAB1_SIGNALOSOME	SYSTEMATIC_NAME: M10450 ; PMID:	13.0	Down		0.0525302345255	0.205474762124	DESCRIPTION_BRIEF:GAB1 signalosomeDESCRIPTION_FULL:	AREG BTC CSK EGF EGFR EPGN EREG GAB1 GRB2 HBEGF PAG1 PIK3CA PIK3R1 PTPN11 PXN SRC TGFA
REACTOME_MITOTIC_TELOPHASE_CYTOKINESIS	SYSTEMATIC_NAME: M27661 ; PMID:	12.0	Down		0.0529286768392	0.206371193042	DESCRIPTION_BRIEF:Mitotic Telophase/CytokinesisDESCRIPTION_FULL:	KIF20A KIF23 MAU2 NIPBL PDS5A PDS5B PLK1 RAD21 SMC1A SMC3 STAG1 STAG2 WAPL
BIOCARTA_CDK5_PATHWAY	SYSTEMATIC_NAME: M89 ; PMID:	10.0	Down		0.0529498769411	0.206371193042	DESCRIPTION_BRIEF:Phosphorylation of MEK1 by cdk5/p35 down regulates the MAP kinase pathwayDESCRIPTION_FULL:Map kinases transduce responses to extracellular signals by a variety of routes, and communicate with other pathways through extensive crosstalk networks. A closely studied Map kinase cascade originates with tyrosine kinase activation, and activation of Ras. Ras activates Raf, Raf activates…	CDK5 CDK5R1 DPM2 EGR1 HRAS KLK2 MAP2K1 MAP2K2 MAPK1 MAPK3 NGF NGFR RAF1
REACTOME_ACTIVATED_TAK1_MEDIATES_P38_MAPK_ACTIVATION	SYSTEMATIC_NAME: M17243 ; PMID:	23.0	Down	REACTOME_NOD1_2_SIGNALING_PATHWAY REACTOME_TAK1_ACTIVATES_NFKB_BY_PHOSPHORYLATION_AND_ACTIVATION_OF_IKKS_COMPLEX	0.0532599828589	0.207207150548	DESCRIPTION_BRIEF:activated TAK1 mediates p38 MAPK activationDESCRIPTION_FULL:	IKBKG IRAK1 IRAK2 MAP2K3 MAP2K6 MAP3K7 MAPK11 MAPK14 MAPKAPK2 MAPKAPK3 NOD1 NOD2 RIPK2 RPS27A TAB1 TAB2 TAB3 TRAF6 UBA52 UBB UBC UBE2N UBE2V1
PID_P38_MK2_PATHWAY	SYSTEMATIC_NAME: M199 ; PMID: 18832364	19.0	Down		0.0535008310313	0.207707326009	DESCRIPTION_BRIEF:p38 signaling mediated by MAPKAP kinasesDESCRIPTION_FULL:	CDC25B CREB1 ETV1 HSPB1 LSP1 MAPK11 MAPK14 MAPKAPK2 MAPKAPK3 RAF1 SFN SRF TCF3 TH TSC2 YWHAB YWHAE YWHAG YWHAH YWHAQ YWHAZ
BIOCARTA_BCR_PATHWAY	SYSTEMATIC_NAME: M9494 ; PMID:	33.0	Down	BIOCARTA_FMLP_PATHWAY BIOCARTA_FCER1_PATHWAY BIOCARTA_TCR_PATHWAY BIOCARTA_PYK2_PATHWAY BIOCARTA_AT1R_PATHWAY	0.0535802469953	0.207707326009	DESCRIPTION_BRIEF:BCR Signaling PathwayDESCRIPTION_FULL:Significant progress has been made towards delineation of the intrinsic molecular processes that regulate B lymphocyte immune function. Recent observations have provided a clearer picture of the interactive signaling pathways that emanate from the mature B cell antigen receptor (BCR) complex and the different precursor complexes that are exp…	BTK CALM1 CALM2 CALM3 CD79A CD79B ELK1 FOS GRB2 HRAS JUN LYN MAP2K1 MAP3K1 MAPK14 MAPK3 MAPK8 NFATC1 NFATC2 NFATC3 NFATC4 PLCG1 PPP3CA PPP3CB PPP3CC PRKCA PRKCB RAC1 RAF1 SHC1 SOS1 SYK VAV1
REACTOME_RHO_GTPASES_ACTIVATE_CIT	SYSTEMATIC_NAME: M27489 ; PMID:	18.0	Down		0.0537918613041	0.208098259462	DESCRIPTION_BRIEF:RHO GTPases activate CITDESCRIPTION_FULL:	CDKN1B CIT DLG4 KIF14 MYH10 MYH11 MYH14 MYH9 MYL12B MYL6 MYL9 PPP1CB PPP1R12A PPP1R12B PRC1 RAC1 RHOA RHOB RHOC
KEGG_TYROSINE_METABOLISM	SYSTEMATIC_NAME: M16743 ; PMID:	19.0	Up		0.0538731534647	0.208098259462	DESCRIPTION_BRIEF:Tyrosine metabolismDESCRIPTION_FULL:	ADH1A ADH1B ADH1C ADH4 ADH5 ADH6 ADH7 ALDH1A3 ALDH3A1 ALDH3B1 ALDH3B2 AOC2 AOC3 AOX1 BUD23 COMT DBH DCT DDC FAH GOT1 GOT2 GSTZ1 HEMK1 HGD HPD IL4I1 LCMT1 LCMT2 MAOA MAOB METTL2B METTL6 MIF NAA80 PNMT TAT TH TPO TRMT11 TYR TYRP1
GO_NEGATIVE_REGULATION_OF_CARDIAC_MUSCLE_ADAPTATION	SYSTEMATIC_NAME: M22646 ; PMID:	6.0	Up		0.0543287249	0.209484602951	DESCRIPTION_BRIEF:Any process that decreases the rate, extent or frequency of the process in which cardiac muscle adapts, with consequent modifications to structural and/or functional phenotypes, in response to a stimulus. Stimuli include contractile activity, loading conditions, substrate supply, and environmental factors. [GOC:BHF, GOC:dph, GOC:tb]DESCRIPTION_FULL:	ATP2B4 ERRFI1 FOXO1 LMNA MIR214 MIR25 MLIP SMAD3
REACTOME_REGULATED_PROTEOLYSIS_OF_P75NTR	SYSTEMATIC_NAME: M2661 ; PMID:	10.0	Down		0.0549846495685	0.211307392464	DESCRIPTION_BRIEF:Regulated proteolysis of p75NTRDESCRIPTION_FULL:	ADAM17 APH1A APH1B NCSTN NFKB1 NGFR PSEN1 PSEN2 PSENEN RELA TRAF6
REACTOME_TNFR1_MEDIATED_CERAMIDE_PRODUCTION	SYSTEMATIC_NAME: M27492 ; PMID:	5.0	Down		0.054996478703	0.211307392464	DESCRIPTION_BRIEF:TNFR1-mediated ceramide productionDESCRIPTION_FULL:	NSMAF RACK1 SMPD2 SMPD3 TNF TNFRSF1A
REACTOME_ANTIGEN_ACTIVATES_B_CELL_RECEPTOR_BCR_LEADING_TO_GENERATION_OF_SECOND_MESSENGERS	SYSTEMATIC_NAME: M27962 ; PMID:	32.0	Down	REACTOME_SIGNALING_BY_THE_B_CELL_RECEPTOR_BCR REACTOME_INITIAL_TRIGGERING_OF_COMPLEMENT REACTOME_FCGR_ACTIVATION REACTOME_ROLE_OF_LAT2_NTAL_LAB_ON_CALCIUM_MOBILIZATION REACTOME_CREATION_OF_C4_AND_C2_ACTIVATORS REACTOME_PARASITE_INFECTION REACTOME_FCERI_MEDIATED_MAPK_ACTIVATION	0.0552189410798	0.211454892708	DESCRIPTION_BRIEF:Antigen activates B Cell Receptor (BCR) leading to generation of second messengersDESCRIPTION_FULL:	AHCYL1 BLK BLNK BTK CALM1 CD19 CD22 CD79A CD79B DAPP1 FYN GRB2 IGHD IGHM IGHV1-2 IGHV1-46 IGHV1-69 IGHV2-5 IGHV2-70 IGHV3-11 IGHV3-13 IGHV3-23 IGHV3-30 IGHV3-33 IGHV3-48 IGHV3-53 IGHV3-7 IGHV4-34 IGHV4-39 IGHV4-59 IGKV1-12 IGKV1-16 IGKV1-17 IGKV1-33 IGKV1-39 IGKV1-5 IGKV1D-12 IGKV1D-16 IGKV1D-33 IGKV1D-39 IGKV2-28 IGKV2-30 IGKV2D-28 IGKV2D-30 IGKV2D-40 IGKV3-11 IGKV3-15 IGKV3-20 IGKV3D-20 IGKV4-1…
REACTOME_CONDENSATION_OF_PROMETAPHASE_CHROMOSOMES	SYSTEMATIC_NAME: M27182 ; PMID:	11.0	Down		0.0552300273525	0.211454892708	DESCRIPTION_BRIEF:Condensation of Prometaphase ChromosomesDESCRIPTION_FULL:	CCNB1 CCNB2 CDK1 CSNK2A1 CSNK2A2 CSNK2B NCAPD2 NCAPG NCAPH SMC2 SMC4
REACTOME_HIV_LIFE_CYCLE	SYSTEMATIC_NAME: M4076 ; PMID:	138.0	Down	REACTOME_HIV_INFECTION	0.0554389766614	0.211880533378	DESCRIPTION_BRIEF:HIV Life CycleDESCRIPTION_FULL:	AAAS BANF1 CCNH CCNK CCNT1 CCNT2 CCR5 CD4 CDK7 CDK9 CHMP2A CHMP2B CHMP3 CHMP4A CHMP4B CHMP4C CHMP5 CHMP6 CHMP7 CTDP1 CXCR4 ELL ELOA ELOA2 ELOA3 ELOA3B ELOA3D ELOB ELOC ERCC2 ERCC3 FEN1 FURIN GTF2A1 GTF2A2 GTF2B GTF2E1 GTF2E2 GTF2F1 GTF2F2 GTF2H1 GTF2H2 GTF2H3 GTF2H4 GTF2H5 HMGA1 KPNA1 LIG1 LIG4 MNAT1 MVB12A MVB12B NCBP1 NCBP2 NDC1 NEDD4L NELFA NELFB NELFCD NELFE NMT1 NMT2 NUP107 NUP133 NUP153 NUP…
KEGG_ASCORBATE_AND_ALDARATE_METABOLISM	SYSTEMATIC_NAME: M605 ; PMID:	6.0	Up		0.0557893893612	0.212844378074	DESCRIPTION_BRIEF:Ascorbate and aldarate metabolismDESCRIPTION_FULL:	ALDH1B1 ALDH2 ALDH3A2 ALDH7A1 ALDH9A1 MIOX UGDH UGT1A1 UGT1A10 UGT1A3 UGT1A4 UGT1A5 UGT1A6 UGT1A7 UGT1A8 UGT1A9 UGT2A1 UGT2A3 UGT2B10 UGT2B11 UGT2B15 UGT2B17 UGT2B28 UGT2B4 UGT2B7
PID_HIF1_TFPATHWAY	SYSTEMATIC_NAME: M255 ; PMID: 18832364	56.0	Down		0.0560478198108	0.213352382141	DESCRIPTION_BRIEF:HIF-1-alpha transcription factor networkDESCRIPTION_FULL:	ABCB1 ABCG2 ADM AKT1 ALDOA ARNT BHLHE40 BHLHE41 BNIP3 CA9 CITED2 COPS5 CP CREB1 CREBBP CXCL12 CXCR4 EDN1 EGLN1 EGLN3 ENG ENO1 EP300 EPO ETS1 FECH FOS FURIN GATA2 GCK HDAC7 HIF1A HK1 HK2 HMOX1 HNF4A ID2 IGFBP1 ITGB2 JUN LDHA LEP MCL1 NCOA1 NCOA2 NDRG1 NOS2 NPM1 NT5E PFKFB3 PFKL PGK1 PGM1 PKM PLIN2 RORA SERPINE1 SLC2A1 SMAD3 SMAD4 SP1 TERT TF TFF3 TFRC VEGFA
KEGG_STARCH_AND_SUCROSE_METABOLISM	SYSTEMATIC_NAME: M14171 ; PMID:	21.0	Down		0.0561194544625	0.213352382141	DESCRIPTION_BRIEF:Starch and sucrose metabolismDESCRIPTION_FULL:	AGL AMY1A AMY1B AMY1C AMY2A AMY2B ENPP1 ENPP3 G6PC G6PC2 GAA GANC GBA3 GBE1 GCK GPI GUSB GYS1 GYS2 HK1 HK2 HK3 MGAM PGM1 PGM2 PGM2L1 PYGB PYGL PYGM SI TREH UGDH UGP2 UGT1A1 UGT1A10 UGT1A3 UGT1A4 UGT1A5 UGT1A6 UGT1A7 UGT1A8 UGT1A9 UGT2A1 UGT2A3 UGT2B10 UGT2B11 UGT2B15 UGT2B17 UGT2B28 UGT2B4 UGT2B7 UXS1
REACTOME_UNBLOCKING_OF_NMDA_RECEPTORS_GLUTAMATE_BINDING_AND_ACTIVATION	SYSTEMATIC_NAME: M27358 ; PMID:	8.0	Up		0.0563167957077	0.213667198191	DESCRIPTION_BRIEF:Unblocking of NMDA receptors, glutamate binding and activationDESCRIPTION_FULL:	ACTN2 CALM1 CAMK2A CAMK2B CAMK2D CAMK2G DLG1 DLG2 DLG3 DLG4 GRIA1 GRIA2 GRIA3 GRIA4 GRIN1 GRIN2A GRIN2B GRIN2C GRIN2D LRRC7 NEFL
REACTOME_TRANSCRIPTIONAL_REGULATION_OF_GRANULOPOIESIS	SYSTEMATIC_NAME: M27943 ; PMID:	28.0	Down	REACTOME_RUNX1_REGULATES_TRANSCRIPTION_OF_GENES_INVOLVED_IN_DIFFERENTIATION_OF_HSCS REACTOME_AMYLOID_FIBER_FORMATION REACTOME_CONDENSATION_OF_PROPHASE_CHROMOSOMES REACTOME_SENESCENCE_ASSOCIATED_SECRETORY_PHENOTYPE_SASP REACTOME_TELOMERE_MAINTENANCE	0.056399463482	0.213667198191	DESCRIPTION_BRIEF:Transcriptional regulation of granulopoiesisDESCRIPTION_FULL:	CBFB CDK2 CDK4 CDKN1A CEBPA CEBPB CEBPE CREB1 CSF3R DEK E2F1 EP300 FLI1 GATA2 GFI1 H2AB1 H2AC14 H2AC18 H2AC19 H2AC20 H2AC4 H2AC6 H2AC7 H2AC8 H2AJ H2AX H2AZ1 H2AZ2 H2BC1 H2BC10 H2BC11 H2BC12 H2BC13 H2BC14 H2BC15 H2BC17 H2BC21 H2BC3 H2BC4 H2BC5 H2BC6 H2BC7 H2BC8 H2BC9 H2BS1 H2BU1 H3-3A H3-3B H3C1 H3C10 H3C11 H3C12 H3C13 H3C14 H3C15 H3C2 H3C3 H3C4 H3C6 H3C7 H3C8 H4-16 H4C1 H4C11 H4C12 H4C13 H4C14 H4…
REACTOME_TRANSPORT_OF_SMALL_MOLECULES	SYSTEMATIC_NAME: M27287 ; PMID:	460.0	Down		0.0566347745467	0.214046801021	DESCRIPTION_BRIEF:Transport of small moleculesDESCRIPTION_FULL:	A2M ABCA1 ABCA10 ABCA12 ABCA2 ABCA3 ABCA4 ABCA5 ABCA6 ABCA7 ABCA8 ABCA9 ABCB1 ABCB10 ABCB4 ABCB5 ABCB6 ABCB7 ABCB8 ABCB9 ABCC1 ABCC10 ABCC11 ABCC2 ABCC3 ABCC4 ABCC5 ABCC6 ABCC9 ABCD1 ABCD2 ABCD3 ABCF1 ABCG1 ABCG2 ABCG4 ABCG5 ABCG8 ACO1 ADCY1 ADCY2 ADCY3 ADCY4 ADCY5 ADCY6 ADCY7 ADCY8 ADCY9 ADD1 ADD2 ADD3 AFG3L2 AHCYL2 AKAP1 ALB AMN ANGPTL3 ANGPTL4 ANGPTL8 ANKH ANO1 ANO10 ANO2 ANO3 ANO4 ANO5 ANO6 A…
REACTOME_DISEASES_OF_PROGRAMMED_CELL_DEATH	SYSTEMATIC_NAME: M29829 ; PMID:	20.0	Down		0.0567847356208	0.214046801021	DESCRIPTION_BRIEF:Diseases of programmed cell deathDESCRIPTION_FULL:	APP BCL2L11 C1QBP CAPN1 CAPN2 CAPNS1 CAPNS2 CAST CDC25A CDC25B CDC25C CDK5 CDK5R1 CDKN2A FASLG FOXO3 GOLGA2 JUN LMNA LMNB1 PRDX1 PRDX2 SOD2 YWHAE
REACTOME_RHO_GTPASES_ACTIVATE_ROCKS	SYSTEMATIC_NAME: M27493 ; PMID:	18.0	Down	REACTOME_RHO_GTPASES_ACTIVATE_CIT	0.0567959901187	0.214046801021	DESCRIPTION_BRIEF:RHO GTPases Activate ROCKsDESCRIPTION_FULL:	CFL1 LIMK1 LIMK2 MYH10 MYH11 MYH14 MYH9 MYL12B MYL6 MYL9 PAK1 PPP1CB PPP1R12A PPP1R12B RHOA RHOB RHOC ROCK1 ROCK2
REACTOME_TNFR1_INDUCED_NFKAPPAB_SIGNALING_PATHWAY	SYSTEMATIC_NAME: M27438 ; PMID:	28.0	Down	REACTOME_TNF_SIGNALING REACTOME_REGULATION_OF_TNFR1_SIGNALING	0.0569963356937	0.214428922653	DESCRIPTION_BRIEF:TNFR1-induced NFkappaB signaling pathwayDESCRIPTION_FULL:	BIRC2 BIRC3 CHUK CYLD IKBKB IKBKG MAP3K7 OTUD7B RACK1 RBCK1 RIPK1 RNF31 RPS27A SHARPIN TAB1 TAB2 TAB3 TNF TNFAIP3 TNFRSF1A TRADD TRAF1 TRAF2 UBA52 UBB UBC USP2 USP21 USP4 XIAP
BIOCARTA_P38MAPK_PATHWAY	SYSTEMATIC_NAME: M862 ; PMID:	34.0	Down		0.0573716909021	0.215398473954	DESCRIPTION_BRIEF:p38 MAPK Signaling PathwayDESCRIPTION_FULL:p38 MAPKs are members of the MAPK family that are activated by a variety of environmental stresses and inflammatory cytokines. Stress signals are delivered to this cascade by members of small GTPases of the Rho family (Rac, Rho, Cdc42). As with other MAPK cascades, the membrane-proximal component is a MAPKKK, typically a MEKK or a mixed…	ATF2 CDC42 CREB1 DAXX DDIT3 ELK1 GRB2 HMGN1 HRAS HSPB1 HSPB2 MAP2K4 MAP2K6 MAP3K1 MAP3K5 MAP3K7 MAP3K9 MAPK14 MAPKAPK2 MAPKAPK5 MAX MKNK1 MYC PLA2G4A RAC1 RAPGEF2 RIPK1 RPS6KA5 SHC1 STAT1 TGFB1 TGFB2 TGFB3 TGFBR1 TRADD TRAF2
REACTOME_MODULATION_BY_MTB_OF_HOST_IMMUNE_SYSTEM	SYSTEMATIC_NAME: M29822 ; PMID:	6.0	Down		0.0574528463062	0.215398473954	DESCRIPTION_BRIEF:Modulation by Mtb of host immune systemDESCRIPTION_FULL:	B2M MRC1 RPS27A TLR2 UBA52 UBB UBC
REACTOME_DNA_DOUBLE_STRAND_BREAK_REPAIR	SYSTEMATIC_NAME: M27582 ; PMID:	115.0	Down	REACTOME_G2_M_CHECKPOINTS REACTOME_PROCESSING_OF_DNA_DOUBLE_STRAND_BREAK_ENDS REACTOME_G2_M_DNA_DAMAGE_CHECKPOINT REACTOME_HOMOLOGY_DIRECTED_REPAIR	0.0587440801513	0.219859104815	DESCRIPTION_BRIEF:DNA Double-Strand Break RepairDESCRIPTION_FULL:	ABL1 ABRAXAS1 APBB1 ATM ATR ATRIP BABAM1 BABAM2 BAP1 BARD1 BAZ1B BLM BRCA1 BRCA2 BRCC3 BRIP1 CCNA1 CCNA2 CDK2 CHEK1 CHEK2 CLSPN DCLRE1C DNA2 EME1 EME2 ERCC1 ERCC4 EXO1 EYA1 EYA2 EYA3 EYA4 FEN1 GEN1 H2AX H2BC1 H2BC10 H2BC11 H2BC12 H2BC13 H2BC14 H2BC15 H2BC17 H2BC21 H2BC3 H2BC4 H2BC5 H2BC6 H2BC7 H2BC8 H2BC9 H2BS1 H2BU1 H3-4 H4-16 H4C1 H4C11 H4C12 H4C13 H4C14 H4C15 H4C2 H4C3 H4C4 H4C5 H4C6 H4C8 H4C9…
REACTOME_NEF_AND_SIGNAL_TRANSDUCTION	SYSTEMATIC_NAME: M26997 ; PMID:	8.0	Down		0.0589605339122	0.220288753427	DESCRIPTION_BRIEF:Nef and signal transductionDESCRIPTION_FULL:	CD247 DOCK2 ELMO1 FYN HCK LCK PAK2 RAC1
BIOCARTA_CDMAC_PATHWAY	SYSTEMATIC_NAME: M4388 ; PMID:	16.0	Down	PID_TCR_RAS_PATHWAY	0.0593190195282	0.221246670082	DESCRIPTION_BRIEF:Cadmium induces DNA synthesis and proliferation in macrophagesDESCRIPTION_FULL:Exposure to divalent cadmium ions (Cd2+) is a known cancer risk factor, but the molecular mechanisms responsible for the inappropriate induction of cellular proliferation by cadmium are still being figured out. One cellular model used to study this process is macrophages grown in culture. In cultured …	CUZD1 FOS HRAS JUN MAP2K1 MAPK1 MAPK3 MYC NFKB1 NFKBIA PLCB1 PRKCA PRKCB RAF1 RELA TNF
KEGG_RENAL_CELL_CARCINOMA	SYSTEMATIC_NAME: M13266 ; PMID:	61.0	Down		0.0595804227022	0.221591103384	DESCRIPTION_BRIEF:Renal cell carcinomaDESCRIPTION_FULL:Renal cell carcinoma (RCC) is a heterogenous term comprising a group of neoplasms of renal origin. There are 4 major histologic subtypes of RCC: conventional (clear cell RCC, 75%), papillary (15%), chromophobic (5%), and collecting duct (2%). Multiple genes are involved in the molecular pathogenesis of RCC. VHL is a tumor suppressor gene resp…	AKT1 AKT2 AKT3 ARAF ARNT ARNT2 BRAF CDC42 CREBBP CRK CRKL CUL2 EGLN1 EGLN2 EGLN3 ELOB ELOC EP300 EPAS1 ETS1 FH FLCN GAB1 GRB2 HGF HIF1A HRAS JUN KRAS MAP2K1 MAP2K2 MAPK1 MAPK3 MET NRAS PAK1 PAK2 PAK3 PAK4 PAK5 PAK6 PDGFB PGF PIK3CA PIK3CB PIK3CD PIK3CG PIK3R1 PIK3R2 PIK3R3 PIK3R5 PTPN11 RAC1 RAF1 RAP1A RAP1B RAPGEF1 RBX1 SLC2A1 SOS1 SOS2 TGFA TGFB1 TGFB2 TGFB3 VEGFA VEGFB VEGFC VEGFD VHL
GO_REGULATION_OF_HEART_RATE_BY_CARDIAC_CONDUCTION	SYSTEMATIC_NAME: M14420 ; PMID:	21.0	Up		0.0596158806058	0.221591103384	DESCRIPTION_BRIEF:A cardiac conduction process that modulates the frequency or rate of heart contraction. [GOC:BHF, GOC:mtg_cardiac_conduct_nov11]DESCRIPTION_FULL:	AKAP9 ANK2 BIN1 CACNA1C CACNA1D CACNA1G CACNA2D1 CACNB2 CAMK2D CAV1 CTNNA3 DSC2 DSG2 DSP GJA5 HCN4 JUP KCNA5 KCND3 KCNE1 KCNE1B KCNE2 KCNE3 KCNE4 KCNE5 KCNH2 KCNJ2 KCNJ3 KCNJ5 KCNQ1 PKP2 SCN1B SCN2B SCN3B SCN4B SCN5A TRPM4 YWHAE
REACTOME_UPTAKE_AND_FUNCTION_OF_ANTHRAX_TOXINS	SYSTEMATIC_NAME: M27420 ; PMID:	11.0	Down		0.0598480153379	0.222073029516	DESCRIPTION_BRIEF:Uptake and function of anthrax toxinsDESCRIPTION_FULL:	ANTXR1 ANTXR2 CALM1 FURIN MAP2K1 MAP2K2 MAP2K3 MAP2K4 MAP2K6 MAP2K7 PDCD6IP
REACTOME_OXIDATIVE_STRESS_INDUCED_SENESCENCE	SYSTEMATIC_NAME: M27186 ; PMID:	62.0	Down	REACTOME_CELLULAR_SENESCENCE REACTOME_SENESCENCE_ASSOCIATED_SECRETORY_PHENOTYPE_SASP REACTOME_TRANSCRIPTIONAL_REGULATION_OF_GRANULOPOIESIS	0.0601243737193	0.22271712453	DESCRIPTION_BRIEF:Oxidative Stress Induced SenescenceDESCRIPTION_FULL:	AGO1 AGO3 AGO4 BMI1 CBX2 CBX4 CBX6 CBX8 CDK4 CDK6 CDKN2A CDKN2B CDKN2C CDKN2D E2F1 E2F2 E2F3 EED EZH2 FOS H2AB1 H2AC14 H2AC18 H2AC19 H2AC20 H2AC4 H2AC6 H2AC7 H2AC8 H2AJ H2AX H2AZ1 H2AZ2 H2BC1 H2BC10 H2BC11 H2BC12 H2BC13 H2BC14 H2BC15 H2BC17 H2BC21 H2BC3 H2BC4 H2BC5 H2BC6 H2BC7 H2BC8 H2BC9 H2BS1 H2BU1 H3-3A H3-3B H3C1 H3C10 H3C11 H3C12 H3C13 H3C14 H3C15 H3C2 H3C3 H3C4 H3C6 H3C7 H3C8 H4-16 H4C1 H4C…
REACTOME_VESICLE_MEDIATED_TRANSPORT	SYSTEMATIC_NAME: M27507 ; PMID:	568.0	Down		0.0602798585756	0.22276497525	DESCRIPTION_BRIEF:Vesicle-mediated transportDESCRIPTION_FULL:	AAK1 AC020929.1 ACBD3 ACTB ACTG1 ACTR10 ACTR1A ACTR2 ACTR3 ADRB2 AGFG1 AGPAT3 AGTR1 AKT1 AKT2 AKT3 AL159141.1 ALB ALPP ALS2 ALS2CL AMBP AMPH ANK1 ANK2 ANK3 ANKRD27 ANKRD28 AP1B1 AP1G1 AP1G2 AP1M1 AP1M2 AP1S1 AP1S2 AP1S3 AP2A1 AP2A2 AP2B1 AP2M1 AP2S1 AP3B1 AP3S1 AP4B1 AP4E1 AP4M1 AP4S1 APOA1 APOB APOE APOL1 APP ARCN1 AREG ARF1 ARF3 ARF4 ARF5 ARF6 ARFGAP1 ARFGAP2 ARFGAP3 ARFIP2 ARFRP1 ARL1 ARPC1A A…
BIOCARTA_P27_PATHWAY	SYSTEMATIC_NAME: M17977 ; PMID:	12.0	Down	BIOCARTA_FBW7_PATHWAY	0.060342889004	0.22276497525	DESCRIPTION_BRIEF:Regulation of p27 Phosphorylation during Cell Cycle ProgressionDESCRIPTION_FULL:p27/Kip1 regulates the cell cycle by inhibiting the checkpoint kinase cdk2/cyclin E and blocking cell cycle progression through the G1-S transition. Cancer cells in some cases have reduced levels of p27, supporting the importance of p27 in cell cycle regulation. The activity of p27 is regulated by ph…	CCNE1 CDK2 CDKN1B CKS1B CUL1 E2F1 NEDD8 RB1 RBX1 SKP1 SKP2 TFDP1 UBE2M
REACTOME_LDL_CLEARANCE	SYSTEMATIC_NAME: M27846 ; PMID:	15.0	Down		0.0606414453603	0.223486415129	DESCRIPTION_BRIEF:LDL clearanceDESCRIPTION_FULL:	AP2A1 AP2A2 AP2B1 AP2M1 AP2S1 APOB CES3 CLTA CLTC LDLR LDLRAP1 LIPA LSR NCEH1 NPC1 NPC2 PCSK9 SOAT1 SOAT2
REACTOME_NEF_MEDIATED_CD8_DOWN_REGULATION	SYSTEMATIC_NAME: M27044 ; PMID:	7.0	Down	REACTOME_NEF_MEDIATED_CD4_DOWN_REGULATION	0.0613023085272	0.225538374497	DESCRIPTION_BRIEF:Nef Mediated CD8 Down-regulationDESCRIPTION_FULL:	AP2A1 AP2A2 AP2B1 AP2M1 AP2S1 ATP6V1H CD8B
BIOCARTA_STRESS_PATHWAY	SYSTEMATIC_NAME: M9670 ; PMID:	24.0	Down	BIOCARTA_NFKB_PATHWAY	0.0615645140486	0.226119155836	DESCRIPTION_BRIEF:TNF/Stress Related SignalingDESCRIPTION_FULL:TNF acts on several different signaling pathways through two cell surface receptors, TNFR1 and TNFR2 to regulate apoptotic pathways, NF-kB activation of inflammation, and activate stress-activated protein kinases (SAPKs). Interaction of TNFR1 with TRADD leads to activation of NF-kB and apoptosis pathways, while interaction with TRAF2 …	ATF1 CASP2 CHUK CRADD IKBKB IKBKG JUN MAP2K3 MAP2K4 MAP2K6 MAP3K1 MAP3K14 MAP4K2 MAPK14 MAPK8 NFKB1 NFKBIA RELA RIPK1 TANK TNF TNFRSF1A TRADD TRAF2
REACTOME_OVARIAN_TUMOR_DOMAIN_PROTEASES	SYSTEMATIC_NAME: M27579 ; PMID:	33.0	Down		0.0618047919441	0.226617570462	DESCRIPTION_BRIEF:Ovarian tumor domain proteasesDESCRIPTION_FULL:	APC CDK1 DDX58 ESR1 IFIH1 IKBKG MAVS NOD1 NOD2 OTUB1 OTUB2 OTUD3 OTUD5 OTUD7A OTUD7B PTEN RHOA RIPK1 RIPK2 RNF128 RNF135 RPS27A TNFAIP3 TNIP1 TNIP2 TNIP3 TP53 TRAF3 TRAF6 TRIM25 UBA52 UBB UBC UBE2D1 VCP VCPIP1 YOD1 ZRANB1
REACTOME_BUDDING_AND_MATURATION_OF_HIV_VIRION	SYSTEMATIC_NAME: M26982 ; PMID:	27.0	Down	REACTOME_ENDOSOMAL_SORTING_COMPLEX_REQUIRED_FOR_TRANSPORT_ESCRT	0.0622334215704	0.227803757674	DESCRIPTION_BRIEF:Budding and maturation of HIV virionDESCRIPTION_FULL:	CHMP2A CHMP2B CHMP3 CHMP4A CHMP4B CHMP4C CHMP5 CHMP6 CHMP7 MVB12A MVB12B NEDD4L PDCD6IP PPIA RPS27A TSG101 UBA52 UBAP1 UBB UBC VPS28 VPS37A VPS37B VPS37C VPS37D VPS4A VPS4B VTA1
KEGG_TYPE_II_DIABETES_MELLITUS	SYSTEMATIC_NAME: M19708 ; PMID:	29.0	Down		0.0624385699208	0.228169276591	DESCRIPTION_BRIEF:Type II diabetes mellitusDESCRIPTION_FULL:Insulin resistance is strongly associated with type II diabetes. Diabetogenic factors including FFA, TNFalpha and cellular stress induce insulin resistance through inhibition of IRS1 functions. Serine/threonine phosphorylation, interaction with SOCS, regulation of the expression, modification of the cellular localization, and degradation…	ABCC8 ADIPOQ CACNA1A CACNA1B CACNA1C CACNA1D CACNA1E CACNA1G GCK HK1 HK2 HK3 IKBKB INS INSR IRS1 IRS2 IRS4 KCNJ11 MAFA MAPK1 MAPK10 MAPK3 MAPK8 MAPK9 MTOR PDX1 PIK3CA PIK3CB PIK3CD PIK3CG PIK3R1 PIK3R2 PIK3R3 PIK3R5 PKLR PKM PRKCD PRKCE PRKCZ SLC2A2 SLC2A4 SOCS1 SOCS2 SOCS3 SOCS4 TNF
BIOCARTA_RACCYCD_PATHWAY	SYSTEMATIC_NAME: M14512 ; PMID:	25.0	Down		0.0626085498496	0.228405265192	DESCRIPTION_BRIEF:Influence of Ras and Rho proteins on G1 to S TransitionDESCRIPTION_FULL:The cell cycle transition from G1 to S phase is a key regulatory point in the cell cycle. This transition is regulated by the checkpoint kinase cdk2 that activates the G1 to S transition when it is associated with cyclin E. Cdk2/Cyclin E causes the G1 to S transition through phosphorylation of the tumor supp…	AKT1 CCND1 CCNE1 CDK2 CDK4 CDK6 CDKN1A CDKN1B CHUK E2F1 HRAS IKBKB IKBKG MAPK1 MAPK3 NFKB1 NFKBIA PAK1 PIK3CA PIK3R1 RAC1 RAF1 RB1 RELA RHOA TFDP1
REACTOME_DCC_MEDIATED_ATTRACTIVE_SIGNALING	SYSTEMATIC_NAME: M889 ; PMID:	13.0	Up		0.0632002984768	0.230176549242	DESCRIPTION_BRIEF:DCC mediated attractive signalingDESCRIPTION_FULL:	ABLIM1 ABLIM2 ABLIM3 CDC42 DCC DOCK1 FYN NCK1 NTN1 PTK2 RAC1 SRC TRIO WASL
REACTOME_TRANSCRIPTIONAL_REGULATION_BY_RUNX2	SYSTEMATIC_NAME: M27785 ; PMID:	99.0	Down	REACTOME_REGULATION_OF_RUNX2_EXPRESSION_AND_ACTIVITY	0.0636044719908	0.231259883899	DESCRIPTION_BRIEF:Transcriptional regulation by RUNX2DESCRIPTION_FULL:	ABL1 AKT1 AKT2 AKT3 AR BAX BGLAP BMP2 CBFB CCNB1 CCND1 CDK1 CDK4 CDKN1A COL1A1 CUL1 DLX5 DLX6 ESR1 ESRRA FBXW7 GLI2 GLI3 GSK3B HAND2 HDAC3 HDAC4 HDAC6 HES1 HEY1 HEY2 HIVEP3 IHH ITGA5 ITGBL1 LGALS3 MAF MAPK1 MAPK3 MMP13 MSX2 NKX3-2 NR3C1 PPARGC1A PPARGC1B PPM1D PSMA1 PSMA2 PSMA3 PSMA4 PSMA5 PSMA6 PSMA7 PSMA8 PSMB1 PSMB10 PSMB11 PSMB2 PSMB3 PSMB4 PSMB5 PSMB6 PSMB7 PSMB8 PSMB9 PSMC1 PSMC2 PSMC3 PSMC…
REACTOME_GLUTATHIONE_SYNTHESIS_AND_RECYCLING	SYSTEMATIC_NAME: M27028 ; PMID:	9.0	Down		0.0640073070461	0.232334730936	DESCRIPTION_BRIEF:Glutathione synthesis and recyclingDESCRIPTION_FULL:	CHAC1 CHAC2 CNDP2 GCLC GCLM GGCT GGT1 GGT5 GGT6 GGT7 GSS OPLAH
REACTOME_BINDING_AND_UPTAKE_OF_LIGANDS_BY_SCAVENGER_RECEPTORS	SYSTEMATIC_NAME: M27152 ; PMID:	28.0	Down	REACTOME_INITIAL_TRIGGERING_OF_COMPLEMENT REACTOME_FCGR_ACTIVATION REACTOME_ROLE_OF_LAT2_NTAL_LAB_ON_CALCIUM_MOBILIZATION REACTOME_CREATION_OF_C4_AND_C2_ACTIVATORS REACTOME_FCERI_MEDIATED_MAPK_ACTIVATION REACTOME_ANTIGEN_ACTIVATES_B_CELL_RECEPTOR_BCR_LEADING_TO_GENERATION_OF_SECOND_MESSENGERS	0.0642522824514	0.23272545159	DESCRIPTION_BRIEF:Binding and Uptake of Ligands by Scavenger ReceptorsDESCRIPTION_FULL:	ALB AMBP APOA1 APOB APOE APOL1 CALR CD163 CD36 COL1A1 COL1A2 COL3A1 COL4A1 COL4A2 COLEC11 COLEC12 FTH1 FTL HBA1 HBA2 HBB HP HPR HPX HSP90AA1 HSP90B1 HSPH1 HYOU1 IGHA1 IGHA2 IGHV1-2 IGHV1-46 IGHV1-69 IGHV2-5 IGHV2-70 IGHV3-11 IGHV3-13 IGHV3-23 IGHV3-30 IGHV3-33 IGHV3-48 IGHV3-53 IGHV3-7 IGHV4-34 IGHV4-39 IGHV4-59 IGKV1-12 IGKV1-16 IGKV1-17 IGKV1-33 IGKV1-39 IGKV1-5 IGKV1D-12 IGKV1D-16 IGKV1D-33 IG…
PID_ATF2_PATHWAY	SYSTEMATIC_NAME: M166 ; PMID: 18832364	47.0	Down		0.064425436671	0.23272545159	DESCRIPTION_BRIEF:ATF-2 transcription factor networkDESCRIPTION_FULL:	ACHE ARG1 ATF2 ATF3 BCL2 BCL2L1 BRCA1 CBFB CCNA2 CCND1 CDK4 COL24A1 CREB1 CSRP2 CUL3 CXCL8 DDIT3 DUSP1 DUSP10 DUSP5 DUSP8 EP300 ESR1 FOS GADD45A HBG2 HES1 HRK IFNG IL23A IL6 INS JDP2 JUN JUNB JUND KAT5 MACROH2A1 MAPK1 MAPK11 MAPK14 MAPK3 MAPK8 MAPK9 MMP2 NF1 NOS2 PDGFRA PLAU POU2F1 PPARGC1A PRKCA RB1 RUVBL2 SELE SERPINB5 SOCS3 TGFB2 TH
REACTOME_STING_MEDIATED_INDUCTION_OF_HOST_IMMUNE_RESPONSES	SYSTEMATIC_NAME: M27045 ; PMID:	12.0	Down		0.0644371347272	0.23272545159	DESCRIPTION_BRIEF:STING mediated induction of host immune responsesDESCRIPTION_FULL:	CGAS DDX41 DTX4 IFI16 IRF3 MRE11 NLRC3 NLRP4 PRKDC STAT6 STING1 TBK1 TREX1 TRIM21 XRCC5 XRCC6
REACTOME_SIGNALING_BY_BMP	SYSTEMATIC_NAME: M1662 ; PMID:	20.0	Up		0.0647257598171	0.233378904365	DESCRIPTION_BRIEF:Signaling by BMPDESCRIPTION_FULL:	ACVR2A ACVR2B ACVRL1 AMH AMHR2 BMP10 BMP2 BMPR1A BMPR1B BMPR2 CER1 CHRDL1 FSTL1 GDF2 GREM2 NOG SKI SMAD1 SMAD4 SMAD5 SMAD6 SMAD7 SMAD9 SMURF1 SMURF2 UBE2D1 UBE2D3 ZFYVE16
GO_REGULATION_OF_KIDNEY_DEVELOPMENT	SYSTEMATIC_NAME: M12397 ; PMID:	31.0	Up	GO_CELL_DIFFERENTIATION_INVOLVED_IN_KIDNEY_DEVELOPMENT	0.0648492207082	0.233383029514	DESCRIPTION_BRIEF:Any process that modulates the rate, frequency or extent of kidney development. Kidney development is the process whose specific outcome is the progression of the kidney over time, from its formation to the mature structure. The kidney is an organ that filters the blood and excretes the end products of body metabolism in the form of urine. [GOC:dph, GOC:tb, GOC:yaf]DESCRIPTION_F…	ADIPOQ AGT AGTR2 BASP1 BMP4 BMP7 CD24 CFLAR CITED1 CTNNB1 EGR1 FAT4 FLCN FOXD1 GATA3 GDNF GREM1 HNF1B HOXB7 IL6R LGR4 LHX1 LIF LIN28A MAGED1 MIR125A MMP9 MYC NOG OSR1 PAX2 PAX8 PDGFA PDGFB PDGFD PDGFRB PRKX PROM1 RET SERPINB7 SHH SIX1 SIX2 SIX4 SMO SOX8 SOX9 STAT1 TACSTD2 VEGFA WNT2B WNT4 WNT9B WT1 WWTR1 YAP1
REACTOME_CLASS_B_2_SECRETIN_FAMILY_RECEPTORS	SYSTEMATIC_NAME: M797 ; PMID:	35.0	Up		0.0649423012446	0.233383029514	DESCRIPTION_BRIEF:Class B/2 (Secretin family receptors)DESCRIPTION_FULL:	ADCYAP1 ADCYAP1R1 ADGRE1 ADGRE2 ADGRE3 ADGRE5 ADM ADM2 CALCA CALCB CALCR CALCRL CD55 CRH CRHBP CRHR1 CRHR2 CYSLTR2 DHH FZD1 FZD10 FZD2 FZD3 FZD4 FZD5 FZD6 FZD7 FZD8 FZD9 GCG GHRH GHRHR GIP GIPR GLP1R GLP2R GNAS GNB1 GNB2 GNB3 GNB4 GNB5 GNG10 GNG11 GNG12 GNG13 GNG2 GNG3 GNG4 GNG5 GNG7 GNG8 GNGT1 GNGT2 IAPP IHH PTCH1 PTCH2 PTH PTH1R PTH2 PTH2R PTHLH RAMP1 RAMP2 RAMP3 SCT SCTR SHH SMO UCN UCN2 UCN3 …
REACTOME_LAMININ_INTERACTIONS	SYSTEMATIC_NAME: M27216 ; PMID:	22.0	Up		0.065556397058	0.235199855008	DESCRIPTION_BRIEF:Laminin interactionsDESCRIPTION_FULL:	COL18A1 COL4A1 COL4A2 COL4A3 COL4A4 COL4A5 COL4A6 COL7A1 HSPG2 ITGA1 ITGA2 ITGA3 ITGA6 ITGA7 ITGAV ITGB1 ITGB4 LAMA1 LAMA2 LAMA3 LAMA4 LAMA5 LAMB1 LAMB2 LAMB3 LAMC1 LAMC2 LAMC3 NID1 NID2
REACTOME_GLYCOGEN_METABOLISM	SYSTEMATIC_NAME: M27857 ; PMID:	23.0	Down		0.0658089041607	0.23539438595	DESCRIPTION_BRIEF:Glycogen metabolismDESCRIPTION_FULL:	AGL CALM1 EPM2A GAA GBE1 GYG1 GYG2 GYS1 GYS2 NHLRC1 PGM1 PGM2 PGM2L1 PHKA1 PHKA2 PHKB PHKG1 PHKG2 PPP1R3C PYGB PYGL PYGM RPS27A UBA52 UBB UBC UGP2
KEGG_GLUTATHIONE_METABOLISM	SYSTEMATIC_NAME: M1840 ; PMID:	39.0	Down		0.0658320584947	0.23539438595	DESCRIPTION_BRIEF:Glutathione metabolismDESCRIPTION_FULL:	ANPEP G6PD GCLC GCLM GGCT GGT1 GGT5 GGT6 GGT7 GPX1 GPX2 GPX3 GPX4 GPX5 GPX6 GPX7 GSR GSS GSTA1 GSTA2 GSTA3 GSTA4 GSTA5 GSTK1 GSTM1 GSTM2 GSTM3 GSTM4 GSTM5 GSTO1 GSTO2 GSTP1 GSTT1 GSTT2 GSTZ1 IDH1 IDH2 LAP3 MGST1 MGST2 MGST3 ODC1 OPLAH PGD RRM1 RRM2 RRM2B SMS SRM TXNDC12
REACTOME_SIGNALING_BY_TGF_BETA_RECEPTOR_COMPLEX	SYSTEMATIC_NAME: M1041 ; PMID:	70.0	Down		0.0659364985103	0.23539438595	DESCRIPTION_BRIEF:Signaling by TGF-beta Receptor ComplexDESCRIPTION_FULL:	ARHGEF18 ATP1B4 BAMBI CBL CCNC CCNK CCNT1 CCNT2 CDK8 CDK9 CDKN2B CGN E2F4 E2F5 F11R FKBP1A FURIN HDAC1 JUNB MEN1 MTMR4 MYC NCOR1 NCOR2 NEDD4L NEDD8 PARD3 PARD6A PARP1 PMEPA1 PPM1A PPP1CA PPP1CB PPP1CC PPP1R15A PRKCZ RBL1 RHOA RNF111 RPS27A SERPINE1 SKI SKIL SMAD2 SMAD3 SMAD4 SMAD7 SMURF1 SMURF2 SNW1 SP1 STRAP STUB1 TFDP1 TFDP2 TGFB1 TGFBR1 TGFBR2 TGIF1 TGIF2 TRIM33 UBA52 UBB UBC UBE2D1 UBE2D3 UBE…
PID_S1P_S1P4_PATHWAY	SYSTEMATIC_NAME: M64 ; PMID: 18832364	13.0	Down		0.0662269898302	0.23604257724	DESCRIPTION_BRIEF:S1P4 pathwayDESCRIPTION_FULL:	CDC42 GNA12 GNA13 GNAI1 GNAI2 GNAI3 GNAO1 GNAZ MAPK1 MAPK3 PLCG1 RHOA S1PR4 S1PR5
PID_LIS1_PATHWAY	SYSTEMATIC_NAME: M163 ; PMID: 18832364	24.0	Down		0.066558881584	0.236835954667	DESCRIPTION_BRIEF:Lissencephaly gene (LIS1) in neuronal migration and developmentDESCRIPTION_FULL:	ABL1 CDC42 CDK5 CDK5R1 CDK5R2 CLIP1 CSNK2A1 DAB1 DCX DYNC1H1 DYNLT1 IQGAP1 KATNA1 LRP8 LRPAP1 MAP1B NDEL1 NUDC PAFAH1B1 PAFAH1B2 PAFAH1B3 PLA2G7 PPP2R5D RAC1 RELN RHOA VLDLR YWHAE
PID_PRL_SIGNALING_EVENTS_PATHWAY	SYSTEMATIC_NAME: M11 ; PMID: 18832364	21.0	Down		0.067218954364	0.238792580503	DESCRIPTION_BRIEF:Signaling events mediated by PRLDESCRIPTION_FULL:	AGT ATF5 BCAR1 CCNA2 CCNE1 CDK2 CDKN1A EGR1 ITGA1 ITGB1 MAPK1 MAPK3 PTP4A1 PTP4A2 PTP4A3 RABGGTA RABGGTB RAC1 RHOA RHOC ROCK1 SRC TUBA1B
REACTOME_GLUCOSE_METABOLISM	SYSTEMATIC_NAME: M1870 ; PMID:	76.0	Down	REACTOME_GLYCOLYSIS	0.0674394806531	0.239183886375	DESCRIPTION_BRIEF:Glucose metabolismDESCRIPTION_FULL:	AAAS ADPGK ALDOA ALDOB ALDOC BPGM ENO1 ENO2 ENO3 FBP1 FBP2 G6PC G6PC2 G6PC3 GAPDH GAPDHS GCK GCKR GNPDA1 GNPDA2 GOT1 GOT2 GPI HK1 HK2 HK3 MDH1 MDH2 NDC1 NUP107 NUP133 NUP153 NUP155 NUP160 NUP188 NUP205 NUP210 NUP214 NUP35 NUP37 NUP42 NUP43 NUP50 NUP54 NUP58 NUP62 NUP85 NUP88 NUP93 NUP98 PC PCK1 PCK2 PFKFB1 PFKFB2 PFKFB3 PFKFB4 PFKL PFKM PFKP PGAM1 PGAM2 PGK1 PGK2 PGM2L1 PGP PKLR PKM POM121 POM121…
REACTOME_SIGNALING_BY_EGFR	SYSTEMATIC_NAME: M27039 ; PMID:	42.0	Down	REACTOME_EGFR_DOWNREGULATION	0.0677132990196	0.239742818101	DESCRIPTION_BRIEF:Signaling by EGFRDESCRIPTION_FULL:	AAMP ADAM10 ADAM12 ADAM17 AREG ARHGEF7 BTC CBL CDC42 CSK EGF EGFR EPGN EPN1 EPS15 EPS15L1 EREG GAB1 GRB2 HBEGF HGS HRAS KRAS LRIG1 NRAS PAG1 PIK3CA PIK3R1 PLCG1 PTPN11 PTPN12 PTPN3 PTPRK PXN RPS27A SH3GL1 SH3GL2 SH3GL3 SH3KBP1 SHC1 SOS1 SPRY1 SPRY2 SRC STAM STAM2 TGFA UBA52 UBB UBC
REACTOME_CDC6_ASSOCIATION_WITH_THE_ORC_ORIGIN_COMPLEX	SYSTEMATIC_NAME: M780 ; PMID:	9.0	Down		0.0678183421763	0.239742818101	DESCRIPTION_BRIEF:CDC6 association with the ORC:origin complexDESCRIPTION_FULL:	CDC6 E2F1 E2F2 E2F3 MCM8 ORC1 ORC2 ORC3 ORC4 ORC5 ORC6
REACTOME_RESPONSE_OF_EIF2AK4_GCN2_TO_AMINO_ACID_DEFICIENCY	SYSTEMATIC_NAME: M29813 ; PMID:	96.0	Down	REACTOME_REGULATION_OF_EXPRESSION_OF_SLITS_AND_ROBOS REACTOME_SRP_DEPENDENT_COTRANSLATIONAL_PROTEIN_TARGETING_TO_MEMBRANE	0.0681481563893	0.240109214701	DESCRIPTION_BRIEF:Response of EIF2AK4 (GCN2) to amino acid deficiencyDESCRIPTION_FULL:	ASNS ATF2 ATF3 ATF4 CEBPB CEBPG DDIT3 EIF2AK4 EIF2S1 EIF2S2 EIF2S3 FAU GCN1 IMPACT RPL10 RPL10A RPL10L RPL11 RPL12 RPL13 RPL13A RPL14 RPL15 RPL17 RPL18 RPL18A RPL19 RPL21 RPL22 RPL22L1 RPL23 RPL23A RPL24 RPL26 RPL26L1 RPL27 RPL27A RPL28 RPL29 RPL3 RPL30 RPL31 RPL32 RPL34 RPL35 RPL35A RPL36 RPL36A RPL36AL RPL37 RPL37A RPL38 RPL39 RPL39L RPL3L RPL4 RPL41 RPL5 RPL6 RPL7 RPL7A RPL8 RPL9 RPLP0 RPLP1 R…
REACTOME_NUCLEAR_ENVELOPE_BREAKDOWN	SYSTEMATIC_NAME: M27212 ; PMID:	51.0	Down		0.0684171117796	0.240109214701	DESCRIPTION_BRIEF:Nuclear Envelope BreakdownDESCRIPTION_FULL:	AAAS BANF1 CCNB1 CCNB2 CDK1 CNEP1R1 CTDNEP1 EMD LEMD2 LEMD3 LMNA LMNB1 LPIN1 LPIN2 LPIN3 NDC1 NEK6 NEK7 NEK9 NUP107 NUP133 NUP153 NUP155 NUP160 NUP188 NUP205 NUP210 NUP214 NUP35 NUP37 NUP42 NUP43 NUP50 NUP54 NUP58 NUP62 NUP85 NUP88 NUP93 NUP98 PLK1 POM121 POM121C PRKCA PRKCB RAE1 RANBP2 SEC13 SEH1L TMPO TPR VRK1 VRK2
REACTOME_NUCLEAR_RECEPTOR_TRANSCRIPTION_PATHWAY	SYSTEMATIC_NAME: M8276 ; PMID:	34.0	Up		0.0686163142825	0.240109214701	DESCRIPTION_BRIEF:Nuclear Receptor transcription pathwayDESCRIPTION_FULL:	AR ESR1 ESR2 ESRRA ESRRB ESRRG HNF4A HNF4G MED1 NCOR1 NCOR2 NR0B1 NR0B2 NR1D1 NR1D2 NR1H2 NR1H3 NR1H4 NR1I2 NR1I3 NR2C1 NR2C2 NR2C2AP NR2E1 NR2E3 NR2F1 NR2F6 NR3C1 NR3C2 NR4A1 NR4A2 NR4A3 NR5A1 NR5A2 NR6A1 NRBF2 NRBP1 PGR PPARA PPARD PPARG RARA RARB RARG RORA RORB RORC RXRA RXRB RXRG THRA THRB VDR
REACTOME_INTRACELLULAR_SIGNALING_BY_SECOND_MESSENGERS	SYSTEMATIC_NAME: M27867 ; PMID:	253.0	Down		0.0687001803209	0.240109214701	DESCRIPTION_BRIEF:Intracellular signaling by second messengersDESCRIPTION_FULL:	AC093012.1 ADCY1 ADCY2 ADCY3 ADCY4 ADCY5 ADCY6 ADCY7 ADCY8 ADCY9 AGO1 AGO2 AGO3 AGO4 AHCYL1 AKT1 AKT1S1 AKT2 AKT3 AREG ATF2 ATN1 BAD BMI1 BTC CALM1 CAMK2A CAMK2B CAMK2D CAMK2G CAMK4 CAMKK1 CAMKK2 CASP9 CBX2 CBX4 CBX6 CBX8 CD19 CD28 CD80 CD86 CDKN1A CDKN1B CHD3 CHD4 CHUK CREB1 CSNK2A1 CSNK2A2 CSNK2B EED EGF EGFR EGR1 EPGN ERBB2 ERBB3 ERBB4 EREG ESR1 ESR2 EZH2 FGF1 FGF10 FGF16 FGF17 FGF18 FGF19 FGF…
PID_HDAC_CLASSI_PATHWAY	SYSTEMATIC_NAME: M101 ; PMID: 18832364	63.0	Down		0.0687748297993	0.240109214701	DESCRIPTION_BRIEF:Signaling events mediated by HDAC Class IDESCRIPTION_FULL:	CHD3 CHD4 CREBBP EP300 FKBP3 GATA1 GATA2 GATAD2A GATAD2B HDAC1 HDAC10 HDAC11 HDAC2 HDAC3 HDAC4 HDAC5 HDAC6 HDAC7 HDAC8 HDAC9 KAT2B MAX MBD2 MBD3 MBD3L2 MTA2 MXD1 NCOR1 NCOR2 NFKB1 NFKBIA NR2C1 PPARG PRKACA PRMT5 RAN RANBP2 RANGAP1 RBBP4 RBBP7 RELA SAP18 SAP30 SIN3A SIN3B SIRT1 SIRT2 SIRT3 SIRT4 SIRT5 SIRT6 SIRT7 SMAD7 SMG5 SMURF1 SSPO STAT3 SUMO1 TFCP2 TNF TNFRSF1A UBE2I WDR77 XPO1 YY1 ZFPM1
REACTOME_NOTCH1_INTRACELLULAR_DOMAIN_REGULATES_TRANSCRIPTION	SYSTEMATIC_NAME: M611 ; PMID:	45.0	Down		0.0687916840306	0.240109214701	DESCRIPTION_BRIEF:NOTCH1 Intracellular Domain Regulates TranscriptionDESCRIPTION_FULL:	CCNC CDK8 CREBBP CUL1 EP300 FBXW7 HDAC1 HDAC10 HDAC11 HDAC2 HDAC3 HDAC4 HDAC5 HDAC6 HDAC7 HDAC8 HDAC9 HES1 HES5 HEY1 HEY2 HEYL HIF1A KAT2A KAT2B MAML1 MAML2 MAML3 MAMLD1 MYC NBEA NCOR1 NCOR2 NOTCH1 RBPJ RBX1 RPS27A SKP1 SNW1 TBL1X TBL1XR1 TLE1 TLE2 TLE3 TLE4 UBA52 UBB UBC
KEGG_SPLICEOSOME	SYSTEMATIC_NAME: M2044 ; PMID:	123.0	Down		0.0687977142214	0.240109214701	DESCRIPTION_BRIEF:SpliceosomeDESCRIPTION_FULL:After transcription, eukaryotic mRNA precursors contain protein-coding exons and noncoding introns. In the following splicing, introns are excised and exons are joined by a macromolecular complex, the spliceosome. The standard spliceosome is made up of five small nuclear ribonucleoproteins (snRNPs), U1, U2, U4, U5, and U6 snRNPs, and several spliceoso…	ACIN1 ALYREF AQR BCAS2 BUD31 CCDC12 CDC40 CDC5L CHERP CRNKL1 CTNNBL1 CWC15 DDX23 DDX39B DDX42 DDX46 DDX5 DHX15 DHX16 DHX38 DHX8 EFTUD2 EIF4A3 HNRNPA1 HNRNPA1L2 HNRNPA1P60 HNRNPA3 HNRNPC HNRNPK HNRNPM HNRNPU HSPA1A HSPA1B HSPA1L HSPA2 HSPA6 HSPA8 ISY1 LSM2 LSM3 LSM4 LSM5 LSM6 LSM7 LSM8 MAGOH MAGOHB NCBP1 NCBP2 PCBP1 PHF5A PLRG1 PPIE PPIH PPIL1 PQBP1 PRPF18 PRPF19 PRPF3 PRPF31 PRPF38A PRPF38B PRPF4…
REACTOME_SIGNALLING_TO_ERKS	SYSTEMATIC_NAME: M13881 ; PMID:	30.0	Down		0.0690845204885	0.240109214701	DESCRIPTION_BRIEF:Signalling to ERKsDESCRIPTION_FULL:	BRAF CRK CRKL FRS2 GRB2 HRAS KIDINS220 KRAS MAP2K1 MAP2K2 MAPK1 MAPK11 MAPK12 MAPK13 MAPK14 MAPK3 MAPKAPK2 MAPKAPK3 NGF NRAS NTRK1 RALA RALB RALGDS RAP1A RAPGEF1 RIT1 RIT2 SHC1 SHC2 SHC3 SOS1 SRC YWHAB
KEGG_ABC_TRANSPORTERS	SYSTEMATIC_NAME: M11911 ; PMID:	28.0	Down		0.0690975466439	0.240109214701	DESCRIPTION_BRIEF:ABC transportersDESCRIPTION_FULL:The ATP-binding cassette (ABC) transporters form one of the largest known protein families, and are widespread in bacteria, archaea, and eukaryotes. They couple ATP hydrolysis to active transport of a wide variety of substrates such as ions, sugars, lipids, sterols, peptides, proteins, and drugs. The structure of a prokaryotic ABC transporter usu…	ABCA1 ABCA10 ABCA12 ABCA13 ABCA2 ABCA3 ABCA4 ABCA5 ABCA6 ABCA7 ABCA8 ABCA9 ABCB1 ABCB10 ABCB11 ABCB4 ABCB5 ABCB6 ABCB7 ABCB8 ABCB9 ABCC1 ABCC10 ABCC11 ABCC12 ABCC2 ABCC3 ABCC4 ABCC5 ABCC6 ABCC8 ABCC9 ABCD1 ABCD2 ABCD3 ABCD4 ABCG1 ABCG2 ABCG4 ABCG5 ABCG8 CFTR TAP1 TAP2
REACTOME_GLUCONEOGENESIS	SYSTEMATIC_NAME: M13748 ; PMID:	25.0	Down		0.0691063528652	0.240109214701	DESCRIPTION_BRIEF:GluconeogenesisDESCRIPTION_FULL:	ALDOA ALDOB ALDOC ENO1 ENO2 ENO3 FBP1 FBP2 G6PC G6PC2 G6PC3 GAPDH GAPDHS GOT1 GOT2 GPI MDH1 MDH2 PC PCK1 PCK2 PGAM1 PGAM2 PGK1 PGK2 SLC25A1 SLC25A10 SLC25A11 SLC25A12 SLC25A13 SLC37A1 SLC37A2 SLC37A4 TPI1
KEGG_CELL_ADHESION_MOLECULES_CAMS	SYSTEMATIC_NAME: M16476 ; PMID:	91.0	Down		0.0691408167852	0.240109214701	DESCRIPTION_BRIEF:Cell adhesion molecules (CAMs)DESCRIPTION_FULL:Cell adhesion molecules are (glyco)proteins expressed on the cell surface and play a critical role in a wide array of biologic processes that include hemostasis, the immune response, inflammation, embryogenesis, and development of neuronal tissue. There are four main groups: the integrin family, the immunoglobulin superfamily, selec…	ALCAM CADM1 CADM3 CD2 CD22 CD226 CD274 CD276 CD28 CD34 CD4 CD40 CD40LG CD58 CD6 CD80 CD86 CD8A CD8B CD99 CDH1 CDH15 CDH2 CDH3 CDH4 CDH5 CLDN1 CLDN10 CLDN11 CLDN14 CLDN15 CLDN16 CLDN17 CLDN18 CLDN19 CLDN2 CLDN20 CLDN22 CLDN23 CLDN3 CLDN4 CLDN5 CLDN6 CLDN7 CLDN8 CLDN9 CNTN1 CNTN2 CNTNAP1 CNTNAP2 CTLA4 ESAM F11R GLG1 HLA-A HLA-B HLA-C HLA-DMA HLA-DMB HLA-DOA HLA-DOB HLA-DPA1 HLA-DPB1 HLA-DQA1 HLA-DQ…
REACTOME_TGF_BETA_RECEPTOR_SIGNALING_ACTIVATES_SMADS	SYSTEMATIC_NAME: M646 ; PMID:	32.0	Down		0.0694308239611	0.240730552838	DESCRIPTION_BRIEF:TGF-beta receptor signaling activates SMADsDESCRIPTION_FULL:	BAMBI CBL FKBP1A FURIN MTMR4 NEDD4L NEDD8 PMEPA1 PPP1CA PPP1CB PPP1CC PPP1R15A RPS27A SMAD2 SMAD3 SMAD4 SMAD7 SMURF1 SMURF2 STRAP STUB1 TGFB1 TGFBR1 TGFBR2 UBA52 UBB UBC UBE2M UCHL5 USP15 XPO1 ZFYVE9
GO_LEUKOCYTE_ADHESION_TO_VASCULAR_ENDOTHELIAL_CELL	SYSTEMATIC_NAME: M14170 ; PMID:	32.0	Down		0.0697369265636	0.241405622785	DESCRIPTION_BRIEF:The attachment of a leukocyte to vascular endothelial cell via adhesion molecules. [GOC:add, GOC:bc, GOC:BHF, GOC:BHF_miRNA, PMID:23897866]DESCRIPTION_FULL:	ADD2 CCL21 CCL25 CCL28 CCR2 CX3CR1 CXCL12 ELANE ETS1 GCNT1 GOLPH3 ICAM1 IRAK1 ITGA4 ITGB1 ITGB2 ITGB7 JAM2 KLF4 LEP MADCAM1 MDK MIR141 MIR146A MIR21 MIR221 MIR222 MIR31 MIR92A1 MIR92A2 MIRLET7G NFAT5 PODXL2 PTAFR RELA RHOA ROCK1 SELE SELL SELP SELPLG SPN TNF TRAF6 VCAM1
BIOCARTA_HCMV_PATHWAY	SYSTEMATIC_NAME: M8353 ; PMID:	17.0	Down		0.0699658794653	0.24166539074	DESCRIPTION_BRIEF:Human Cytomegalovirus and Map Kinase PathwaysDESCRIPTION_FULL:To replicate in the host cell, viruses commandeer cellular signaling pathways. Cytomegalovirus (CMV) is a DNA virus with that is widespread in the population but usually causes disease only in immunocompromised individuals and is also a viral cause of birth defects. One of the actions of CMV in the host cell is to sti…	AKT1 CREB1 MAP2K1 MAP2K2 MAP2K3 MAP2K6 MAP3K1 MAPK1 MAPK14 MAPK3 NFKB1 PIK3CA PIK3CG PIK3R1 RB1 RELA SP1
GO_VASCULOGENESIS	SYSTEMATIC_NAME: M14322 ; PMID:	59.0	Up		0.0700350094069	0.24166539074	DESCRIPTION_BRIEF:The differentiation of endothelial cells from progenitor cells during blood vessel development, and the de novo formation of blood vessels and tubes. [PMID:8999798]DESCRIPTION_FULL:	ACKR3 ADM AGGF1 AMOT APELA APLNR ASB4 CAV1 CCM2 CD34 CEACAM1 CITED1 CTNNB1 CUL7 EGFL7 EMP2 ENG EPHA2 FBXW7 FOXF1 FZD4 GDF2 GJC1 GLMN HAS2 HDAC7 HEG1 HEY1 HEY2 HIF1AN ITGAV ITGB8 JUNB KDR MIR1-1 MIR1-2 MYO18B MYO1E MYOCD NKX2-5 NOTCH1 NTRK2 PAXIP1 PDGFRB PTK2 QKI RAMP2 RAP1A RAPGEF2 RASA1 RASIP1 SETD2 SGPL1 SHH SMO SOX17 SOX18 SPRED1 TBX20 TBX5 TBX6 TBXT TEAD2 TGFB1 TGFBR2 TGFBR3 TIE1 TIPARP TMEM1…
REACTOME_DISEASES_OF_GLYCOSYLATION	SYSTEMATIC_NAME: M27275 ; PMID:	102.0	Up		0.070625301501	0.242851094096	DESCRIPTION_BRIEF:Diseases of glycosylationDESCRIPTION_FULL:	ACAN ADAMTS1 ADAMTS10 ADAMTS12 ADAMTS13 ADAMTS14 ADAMTS15 ADAMTS16 ADAMTS17 ADAMTS18 ADAMTS19 ADAMTS2 ADAMTS20 ADAMTS3 ADAMTS4 ADAMTS5 ADAMTS6 ADAMTS7 ADAMTS8 ADAMTS9 ADAMTSL1 ADAMTSL2 ADAMTSL3 ADAMTSL4 ADAMTSL5 AGRN ALG1 ALG11 ALG12 ALG13 ALG14 ALG2 ALG3 ALG6 ALG8 ALG9 B3GALT6 B3GAT3 B3GLCT B4GALT1 B4GALT7 B4GAT1 BCAN BGN C1GALT1 C1GALT1C1 CFP CHST14 CHST3 CHST6 CHSY1 CSPG4 CSPG5 CTSA DAG1 DCN D…
REACTOME_MEMBRANE_TRAFFICKING	SYSTEMATIC_NAME: M11480 ; PMID:	542.0	Down	REACTOME_VESICLE_MEDIATED_TRANSPORT	0.0706732012583	0.242851094096	DESCRIPTION_BRIEF:Membrane TraffickingDESCRIPTION_FULL:	AAK1 AC020929.1 ACBD3 ACTB ACTG1 ACTR10 ACTR1A ACTR2 ACTR3 ADRB2 AGFG1 AGPAT3 AGTR1 AKT1 AKT2 AKT3 AL159141.1 ALPP ALS2 ALS2CL AMPH ANK1 ANK2 ANK3 ANKRD27 ANKRD28 AP1B1 AP1G1 AP1G2 AP1M1 AP1M2 AP1S1 AP1S2 AP1S3 AP2A1 AP2A2 AP2B1 AP2M1 AP2S1 AP3B1 AP3S1 AP4B1 AP4E1 AP4M1 AP4S1 APOB APP ARCN1 AREG ARF1 ARF3 ARF4 ARF5 ARF6 ARFGAP1 ARFGAP2 ARFGAP3 ARFIP2 ARFRP1 ARL1 ARPC1A ARPC2 ARPC3 ARPC4 ARPC5 ARR…
BIOCARTA_ARAP_PATHWAY	SYSTEMATIC_NAME: M2482 ; PMID:	16.0	Down		0.0707148317371	0.242851094096	DESCRIPTION_BRIEF:ADP-Ribosylation FactorDESCRIPTION_FULL:ADP-ribosylation factors (ARFs) are 20-kDa guanine nucleotide-binding proteins, members of the Ras GTPase superfamily that were initially recognized and purified because of their ability to stimulate the ADP-ribosyltransferase activity of the cholera toxin A subunit. We now know that they are critical components of several different vesicu…	ARAP1 ARAP2 ARF1 ARFGAP1 ARFGAP3 ARFGEF1 ARFGEF2 ASAP1 ASAP2 CLTB COPA CYTH1 CYTH2 CYTH3 CYTH4 GBF1 GPLD1
REACTOME_JOSEPHIN_DOMAIN_DUBS	SYSTEMATIC_NAME: M27577 ; PMID:	10.0	Down		0.0709187055421	0.243123606925	DESCRIPTION_BRIEF:Josephin domain DUBsDESCRIPTION_FULL:	ATXN3 ATXN3L JOSD1 JOSD2 PRKN RAD23A RAD23B RPS27A UBA52 UBB UBC VCP
REACTOME_CONVERSION_FROM_APC_C_CDC20_TO_APC_C_CDH1_IN_LATE_ANAPHASE	SYSTEMATIC_NAME: M1044 ; PMID:	19.0	Down	REACTOME_APC_CDC20_MEDIATED_DEGRADATION_OF_NEK2A REACTOME_APC_C_CDC20_MEDIATED_DEGRADATION_OF_CYCLIN_B	0.0710185709199	0.243123606925	DESCRIPTION_BRIEF:Conversion from APC/C:Cdc20 to APC/C:Cdh1 in late anaphaseDESCRIPTION_FULL:	ANAPC1 ANAPC10 ANAPC11 ANAPC15 ANAPC16 ANAPC2 ANAPC4 ANAPC5 ANAPC7 CDC14A CDC16 CDC20 CDC23 CDC26 CDC27 FZR1 UBE2C UBE2D1 UBE2E1
REACTOME_LATE_ENDOSOMAL_MICROAUTOPHAGY	SYSTEMATIC_NAME: M27942 ; PMID:	31.0	Down	REACTOME_ENDOSOMAL_SORTING_COMPLEX_REQUIRED_FOR_TRANSPORT_ESCRT REACTOME_BUDDING_AND_MATURATION_OF_HIV_VIRION	0.0712090918288	0.243267938697	DESCRIPTION_BRIEF:Late endosomal microautophagyDESCRIPTION_FULL:	ARL13B CETN1 CFTR CHMP2A CHMP2B CHMP3 CHMP4A CHMP4B CHMP4C CHMP6 CHMP7 HBB HDAC6 HSPA8 IFT88 MVB12A MVB12B PARK7 PCNT PLIN2 PLIN3 RNASE1 RPS27A TSG101 UBA52 UBAP1 UBB UBC VIM VPS28 VPS37A VPS37B VPS37C VPS37D
REACTOME_DDX58_IFIH1_MEDIATED_INDUCTION_OF_INTERFERON_ALPHA_BETA	SYSTEMATIC_NAME: M27021 ; PMID:	62.0	Down		0.0712852519948	0.243267938697	DESCRIPTION_BRIEF:DDX58/IFIH1-mediated induction of interferon-alpha/betaDESCRIPTION_FULL:	AGER APP ATG12 ATG5 CASP10 CASP8 CHUK CREBBP CYLD DDX58 DHX58 EP300 FADD HERC5 HMGB1 IFIH1 IFNA1 IFNA10 IFNA13 IFNA14 IFNA16 IFNA17 IFNA2 IFNA21 IFNA4 IFNA5 IFNA6 IFNA7 IFNA8 IFNB1 IKBKB IKBKE IKBKG IRF3 IRF7 ISG15 ITCH MAP3K1 MAVS NFKB1 NFKB2 NFKBIA NFKBIB NKIRAS1 NKIRAS2 NLRC5 NLRX1 OTUD5 PCBP2 PIN1 RELA RIPK1 RNF125 RNF135 RNF216 RPS27A S100A12 S100B SAA1 SIKE1 TANK TAX1BP1 TBK1 TKFC TNFAIP3 T…
GO_NEGATIVE_REGULATION_OF_VASCULAR_ENDOTHELIAL_GROWTH_FACTOR_RECEPTOR_SIGNALING_PATHWAY	SYSTEMATIC_NAME: M22989 ; PMID:	10.0	Up		0.0714341170693	0.243392659889	DESCRIPTION_BRIEF:Any process that stops, prevents, or reduces the frequency, rate or extent of vascular endothelial growth factor receptor signaling pathway activity. [GOC:dgh]DESCRIPTION_FULL:	CADM4 CNMD DAB2IP EMILIN1 EPN2 HGS HHEX MMRN2 NEDD4 NIBAN2 PDCD6 PTPN1 TNMD
BIOCARTA_CD40_PATHWAY	SYSTEMATIC_NAME: M16697 ; PMID:	14.0	Down	BIOCARTA_TNFR2_PATHWAY	0.0716235314669	0.243654933577	DESCRIPTION_BRIEF:CD40L Signaling PathwayDESCRIPTION_FULL:The CD40 receptor was first associated with expression in B cells and the role it plays through its ligand CD40L (CD154) in moderating T cell activation. Broader expression may indicate a broader role for CD40 and CD40L in immune function and disease states such as transplant rejection and HIV infection. Disruption of CD40 interaction with…	CD40 CD40LG CHUK DUSP1 ELP1 IKBKB IKBKG MAP3K1 MAP3K14 NFKB1 NFKBIA RELA TNFAIP3 TRAF3 TRAF6
REACTOME_SIGNALING_BY_GPCR	SYSTEMATIC_NAME: M746 ; PMID:	374.0	Down		0.0717810675296	0.243808108678	DESCRIPTION_BRIEF:Signaling by GPCRDESCRIPTION_FULL:	ABCA4 ABHD12 ABHD6 ABR AC114267.1 ACKR1 ACKR2 ACKR3 ACKR4 ADCY1 ADCY2 ADCY3 ADCY4 ADCY5 ADCY6 ADCY7 ADCY8 ADCY9 ADCYAP1 ADCYAP1R1 ADGRE1 ADGRE2 ADGRE3 ADGRE5 ADM ADM2 ADORA1 ADORA2A ADORA2B ADORA3 ADRA1A ADRA1B ADRA1D ADRA2A ADRA2B ADRA2C ADRB1 ADRB2 ADRB3 AGRN AGT AGTR1 AGTR2 AHCYL1 AKAP13 AKR1B10 AKR1C1 AKR1C3 AKR1C4 AKT1 AKT2 AKT3 AL512310.1 ANXA1 APLN APLNR APOA1 APOA2 APOA4 APOB APOC2 APOC3 …
BIOCARTA_GH_PATHWAY	SYSTEMATIC_NAME: M9043 ; PMID:	24.0	Down		0.0719724208575	0.244075486695	DESCRIPTION_BRIEF:Growth Hormone Signaling PathwayDESCRIPTION_FULL:Growth hormone plays a major role in regulating growth during childhood and adolescence and also regulates metabolism. Defects in growth hormone signaling can result in dwarfism and decreases in growth hormone levels with age have been suggested to play a role in the reduced function of some physiological systems. Growth hormone s…	GH1 GHR GRB2 HNF1A HRAS INSR IRS1 JAK2 MAP2K1 MAPK1 MAPK3 PIK3CA PIK3CG PIK3R1 PLCG1 PRKCA PRKCB PTPN6 RAF1 RPS6KA1 SHC1 SLC2A4 SOCS1 SOS1 SRF STAT5A STAT5B
KEGG_PROGESTERONE_MEDIATED_OOCYTE_MATURATION	SYSTEMATIC_NAME: M3578 ; PMID:	69.0	Down		0.0725224952601	0.245556636295	DESCRIPTION_BRIEF:Progesterone-mediated oocyte maturationDESCRIPTION_FULL:Xenopus oocytes are naturally arrested at G2 of meiosis I. Exposure to either insulin/IGF-1 or the steroid hormone progesterone breaks this arrest and induces resumption of the two meiotic division cycles and maturation of the oocyte into a mature, fertilizable egg. This process is termed oocyte maturation. The transition i…	ADCY1 ADCY2 ADCY3 ADCY4 ADCY5 ADCY6 ADCY7 ADCY8 ADCY9 AKT1 AKT2 AKT3 ANAPC1 ANAPC10 ANAPC11 ANAPC13 ANAPC2 ANAPC4 ANAPC5 ANAPC7 ARAF BRAF BUB1 CCNA1 CCNA2 CCNB1 CCNB2 CCNB3 CDC16 CDC23 CDC25A CDC25B CDC25C CDC26 CDC27 CDK1 CDK2 CPEB1 FZR1 GNAI1 GNAI2 GNAI3 HSP90AA1 HSP90AB1 IGF1 IGF1R INS KRAS MAD2L1 MAD2L2 MAP2K1 MAPK1 MAPK10 MAPK11 MAPK12 MAPK13 MAPK14 MAPK3 MAPK8 MAPK9 MOS PDE3A PDE3B PGR PIK3…
REACTOME_FRS_MEDIATED_FGFR1_SIGNALING	SYSTEMATIC_NAME: M27513 ; PMID:	11.0	Up		0.0734578453335	0.248335648733	DESCRIPTION_BRIEF:FRS-mediated FGFR1 signalingDESCRIPTION_FULL:	FGF1 FGF10 FGF17 FGF2 FGF20 FGF22 FGF23 FGF3 FGF4 FGF5 FGF6 FGF8 FGF9 FGFR1 FRS2 FRS3 GRB2 HRAS KL KRAS NRAS PTPN11 SOS1
REACTOME_ACTIVATION_OF_AMPK_DOWNSTREAM_OF_NMDARS	SYSTEMATIC_NAME: M27948 ; PMID:	16.0	Down	REACTOME_COOPERATION_OF_PREFOLDIN_AND_TRIC_CCT_IN_ACTIN_AND_TUBULIN_FOLDING REACTOME_RHO_GTPASES_ACTIVATE_IQGAPS REACTOME_FORMATION_OF_TUBULIN_FOLDING_INTERMEDIATES_BY_CCT_TRIC REACTOME_SEALING_OF_THE_NUCLEAR_ENVELOPE_NE_BY_ESCRT_III	0.0739048797608	0.249457748352	DESCRIPTION_BRIEF:Activation of AMPK downstream of NMDARsDESCRIPTION_FULL:	CALM1 CAMKK2 MAPT PRKAA1 PRKAA2 PRKAB1 PRKAB2 PRKAG1 PRKAG2 PRKAG3 TUBA1A TUBA1B TUBA1C TUBA3C TUBA3D TUBA3E TUBA4A TUBA4B TUBA8 TUBAL3 TUBB1 TUBB2A TUBB2B TUBB3 TUBB4A TUBB4B TUBB6 TUBB8 TUBB8B
REACTOME_LISTERIA_MONOCYTOGENES_ENTRY_INTO_HOST_CELLS	SYSTEMATIC_NAME: M27780 ; PMID:	18.0	Down	REACTOME_NEGATIVE_REGULATION_OF_MET_ACTIVITY REACTOME_INLB_MEDIATED_ENTRY_OF_LISTERIA_MONOCYTOGENES_INTO_HOST_CELL	0.0741009134318	0.249730450088	DESCRIPTION_BRIEF:Listeria monocytogenes entry into host cellsDESCRIPTION_FULL:	CBL CBLL1 CDH1 CTNNB1 CTNND1 EPS15 GRB2 HGS MET RPS27A SH3GL1 SH3GL2 SH3GL3 SH3KBP1 SRC STAM STAM2 UBA52 UBB UBC
REACTOME_FCERI_MEDIATED_CA_2_MOBILIZATION	SYSTEMATIC_NAME: M27206 ; PMID:	30.0	Down	REACTOME_INITIAL_TRIGGERING_OF_COMPLEMENT REACTOME_FCGR_ACTIVATION REACTOME_ROLE_OF_LAT2_NTAL_LAB_ON_CALCIUM_MOBILIZATION REACTOME_CREATION_OF_C4_AND_C2_ACTIVATORS REACTOME_PARASITE_INFECTION REACTOME_FCERI_MEDIATED_MAPK_ACTIVATION REACTOME_ANTIGEN_ACTIVATES_B_CELL_RECEPTOR_BCR_LEADING_TO_GENERATION_OF_SECOND_MESSENGERS REACTOME_BINDING_AND_UPTAKE_OF_LIGANDS_BY_SCAVENGER_RECEPTORS	0.0743292257129	0.250110919441	DESCRIPTION_BRIEF:FCERI mediated Ca+2 mobilizationDESCRIPTION_FULL:	AHCYL1 BTK CALM1 FCER1A FCER1G GRAP2 GRB2 IGHE IGHV1-2 IGHV1-46 IGHV1-69 IGHV2-5 IGHV2-70 IGHV3-11 IGHV3-13 IGHV3-23 IGHV3-30 IGHV3-33 IGHV3-48 IGHV3-53 IGHV3-7 IGHV4-34 IGHV4-39 IGHV4-59 IGKV1-12 IGKV1-16 IGKV1-17 IGKV1-33 IGKV1-39 IGKV1-5 IGKV1D-12 IGKV1D-16 IGKV1D-33 IGKV1D-39 IGKV2-28 IGKV2-30 IGKV2D-28 IGKV2D-30 IGKV2D-40 IGKV3-11 IGKV3-15 IGKV3-20 IGKV3D-20 IGKV4-1 IGKV5-2 IGLC2 IGLC3 IGLV1…
REACTOME_DOWNSTREAM_SIGNALING_OF_ACTIVATED_FGFR1	SYSTEMATIC_NAME: M27510 ; PMID:	18.0	Up	REACTOME_FRS_MEDIATED_FGFR1_SIGNALING	0.0746459412968	0.250787216729	DESCRIPTION_BRIEF:Downstream signaling of activated FGFR1DESCRIPTION_FULL:	FGF1 FGF10 FGF17 FGF2 FGF20 FGF22 FGF23 FGF3 FGF4 FGF5 FGF6 FGF8 FGF9 FGFR1 FLRT1 FLRT2 FLRT3 FRS2 FRS3 GAB1 GRB2 HRAS KL KRAS NRAS PIK3CA PIK3R1 PLCG1 PTPN11 SHC1 SOS1
KEGG_CYTOKINE_CYTOKINE_RECEPTOR_INTERACTION	SYSTEMATIC_NAME: M9809 ; PMID:	139.0	Down		0.0754901703934	0.25323095858	DESCRIPTION_BRIEF:Cytokine-cytokine receptor interactionDESCRIPTION_FULL:Cytokines are soluble extracellular proteins or glycoproteins that are crucial intercellular regulators and mobilizers of cells engaged in innate as well as adaptive inflammatory host defenses, cell growth, differentiation, cell death, angiogenesis, and development and repair processes aimed at the restoration of homeostasis…	ACVR1 ACVR1B ACVR2A ACVR2B ACVRL1 AMH AMHR2 BMP2 BMP7 BMPR1A BMPR1B BMPR2 CCL1 CCL11 CCL13 CCL14 CCL15 CCL16 CCL17 CCL18 CCL19 CCL2 CCL20 CCL21 CCL22 CCL23 CCL24 CCL25 CCL26 CCL27 CCL28 CCL3 CCL3L1 CCL3L3 CCL4 CCL4L2 CCL5 CCL7 CCL8 CCR1 CCR10 CCR2 CCR3 CCR4 CCR5 CCR6 CCR7 CCR8 CCR9 CD27 CD40 CD40LG CD70 CLCF1 CNTF CNTFR CRLF2 CSF1 CSF1R CSF2 CSF2RA CSF2RB CSF3 CSF3R CTF1 CX3CL1 CX3CR1 CXCL1 CXCL1…
REACTOME_LOSS_OF_MECP2_BINDING_ABILITY_TO_THE_NCOR_SMRT_COMPLEX	SYSTEMATIC_NAME: M27899 ; PMID:	7.0	Down		0.0760323468652	0.25465548015	DESCRIPTION_BRIEF:Loss of MECP2 binding ability to the NCoR/SMRT complexDESCRIPTION_FULL:	GPS2 HDAC3 MECP2 NCOR1 NCOR2 TBL1X TBL1XR1
GO_REGULATION_OF_CARDIAC_MUSCLE_ADAPTATION	SYSTEMATIC_NAME: M22644 ; PMID:	7.0	Up		0.076151719622	0.254661692007	DESCRIPTION_BRIEF:Any process that modulates the rate, extent or frequency of the process in which cardiac muscle adapts, with consequent modifications to structural and/or functional phenotypes, in response to a stimulus. Stimuli include contractile activity, loading conditions, substrate supply, and environmental factors. [GOC:dph, GOC:tb]DESCRIPTION_FULL:	ATP2B4 BMP10 ERRFI1 FOXO1 LMNA MIR17 MIR199A1 MIR199A2 MIR208A MIR20A MIR214 MIR25 MIR34B MIR34C MLIP PPP3CA SMAD3 TRPC3
REACTOME_EUKARYOTIC_TRANSLATION_ELONGATION	SYSTEMATIC_NAME: M29556 ; PMID:	88.0	Down	REACTOME_REGULATION_OF_EXPRESSION_OF_SLITS_AND_ROBOS REACTOME_SRP_DEPENDENT_COTRANSLATIONAL_PROTEIN_TARGETING_TO_MEMBRANE REACTOME_RESPONSE_OF_EIF2AK4_GCN2_TO_AMINO_ACID_DEFICIENCY	0.0765910990756	0.255157456302	DESCRIPTION_BRIEF:Eukaryotic Translation ElongationDESCRIPTION_FULL:	EEF1A1 EEF1A2 EEF1B2 EEF1D EEF1G EEF2 FAU RPL10 RPL10A RPL10L RPL11 RPL12 RPL13 RPL13A RPL14 RPL15 RPL17 RPL18 RPL18A RPL19 RPL21 RPL22 RPL22L1 RPL23 RPL23A RPL24 RPL26 RPL26L1 RPL27 RPL27A RPL28 RPL29 RPL3 RPL30 RPL31 RPL32 RPL34 RPL35 RPL35A RPL36 RPL36A RPL36AL RPL37 RPL37A RPL38 RPL39 RPL39L RPL3L RPL4 RPL41 RPL5 RPL6 RPL7 RPL7A RPL8 RPL9 RPLP0 RPLP1 RPLP2 RPS10 RPS11 RPS12 RPS13 RPS14 RPS15 …
REACTOME_ADHERENS_JUNCTIONS_INTERACTIONS	SYSTEMATIC_NAME: M11980 ; PMID:	15.0	Up	REACTOME_CELL_CELL_JUNCTION_ORGANIZATION	0.0765975609422	0.255157456302	DESCRIPTION_BRIEF:Adherens junctions interactionsDESCRIPTION_FULL:	ACTB ACTG1 AFDN ANG CADM1 CADM2 CADM3 CDH1 CDH10 CDH11 CDH12 CDH13 CDH15 CDH17 CDH18 CDH2 CDH24 CDH3 CDH4 CDH5 CDH6 CDH7 CDH8 CDH9 CTNNA1 CTNNB1 CTNND1 JUP NECTIN1 NECTIN2 NECTIN3 NECTIN4 PVR
BIOCARTA_CELLCYCLE_PATHWAY	SYSTEMATIC_NAME: M17770 ; PMID:	19.0	Down		0.076653209069	0.255157456302	DESCRIPTION_BRIEF:Cyclins and Cell Cycle RegulationDESCRIPTION_FULL:The cell cycle is regulated by the interplay of many molecules. Key among these are the cyclins which are expressed and then degraded in a concerted fashion to drive the stages of the cell cycle. Cyclins combine with cyclin dependent kinases (cdks) to form activated kinases that phosphorylate targets leading to cell cycle regulat…	CCNA1 CCNB1 CCND1 CCND2 CCND3 CCNE1 CCNH CDC25A CDK1 CDK2 CDK4 CDK6 CDK7 CDKN1A CDKN1B CDKN2A CDKN2B CDKN2C CDKN2D E2F1 RB1 RBL1 TFDP1
BIOCARTA_NDKDYNAMIN_PATHWAY	SYSTEMATIC_NAME: M5940 ; PMID:	15.0	Down		0.0767961852731	0.255241309029	DESCRIPTION_BRIEF:Endocytotic role of NDK, Phosphins and DynaminDESCRIPTION_FULL:Reliable neurotransmitter release requires the presence of sufficent numbers of synaptic vesicles. The process of synaptic vesicle endocytosis (SVE) is coordinated by a group of proteins called dephosphins. The current set of seven known dephosphins are nerve treminal proteins with little or no structural hoimology b…	AP2A1 AP2M1 CALM1 CALM2 CALM3 DNM1 EPN1 EPS15 NME1 NME1-NME2 NME2 PICALM PPP3CA PPP3CB PPP3CC SYNJ1 SYNJ2
REACTOME_INHIBITION_OF_THE_PROTEOLYTIC_ACTIVITY_OF_APC_C_REQUIRED_FOR_THE_ONSET_OF_ANAPHASE_BY_MITOTIC_SPINDLE_CHECKPOINT_COMPONENTS	SYSTEMATIC_NAME: M489 ; PMID:	20.0	Down	REACTOME_APC_CDC20_MEDIATED_DEGRADATION_OF_NEK2A REACTOME_APC_C_CDC20_MEDIATED_DEGRADATION_OF_CYCLIN_B REACTOME_CONVERSION_FROM_APC_C_CDC20_TO_APC_C_CDH1_IN_LATE_ANAPHASE	0.0771089107598	0.255536016002	DESCRIPTION_BRIEF:Inhibition of the proteolytic activity of APC/C required for the onset of anaphase by mitotic spindle checkpoint componentsDESCRIPTION_FULL:	ANAPC1 ANAPC10 ANAPC11 ANAPC15 ANAPC16 ANAPC2 ANAPC4 ANAPC5 ANAPC7 BUB1B BUB3 CDC16 CDC20 CDC23 CDC26 CDC27 MAD2L1 UBE2C UBE2D1 UBE2E1
REACTOME_GLYCOGEN_SYNTHESIS	SYSTEMATIC_NAME: M27247 ; PMID:	13.0	Down	REACTOME_GLYCOGEN_METABOLISM	0.0772791742435	0.255536016002	DESCRIPTION_BRIEF:Glycogen synthesisDESCRIPTION_FULL:	EPM2A GBE1 GYG1 GYG2 GYS1 GYS2 NHLRC1 PGM1 PGM2 PGM2L1 PPP1R3C RPS27A UBA52 UBB UBC UGP2
REACTOME_MAPK3_ERK1_ACTIVATION	SYSTEMATIC_NAME: M26896 ; PMID:	10.0	Down	REACTOME_MAPK1_ERK2_ACTIVATION	0.0773576781496	0.255536016002	DESCRIPTION_BRIEF:MAPK3 (ERK1) activationDESCRIPTION_FULL:	CDK1 IL6 IL6R IL6ST JAK1 JAK2 MAP2K1 MAPK3 PTPN11 TYK2
KEGG_MTOR_SIGNALING_PATHWAY	SYSTEMATIC_NAME: M7561 ; PMID:	45.0	Down		0.0773809001608	0.255536016002	DESCRIPTION_BRIEF:mTOR signaling pathwayDESCRIPTION_FULL:	AC091230.1 AKT1 AKT2 AKT3 BRAF CAB39 CAB39L DDIT4 EIF4B EIF4E EIF4E1B EIF4E2 EIF4EBP1 HIF1A IGF1 INS MAPK1 MAPK3 MLST8 MTOR PDPK1 PGF PIK3CA PIK3CB PIK3CD PIK3CG PIK3R1 PIK3R2 PIK3R3 PIK3R5 PRKAA1 PRKAA2 RHEB RICTOR RPS6 RPS6KA1 RPS6KA2 RPS6KA3 RPS6KA6 RPS6KB1 RPS6KB2 RPTOR STK11 STRADA TSC1 TSC2 ULK1 ULK2 VEGFA VEGFB VEGFC VEGFD
BIOCARTA_RNAPOL3_PATHWAY	SYSTEMATIC_NAME: M22046 ; PMID:	7.0	Up		0.0774744635501	0.255536016002	DESCRIPTION_BRIEF:RNA polymerase III transcriptionDESCRIPTION_FULL:	BRF1 GTF3C1 GTF3C3 GTF3C4 GTF3C5 SSB TBP
KEGG_RIBOSOME	SYSTEMATIC_NAME: M189 ; PMID:	84.0	Down	REACTOME_SRP_DEPENDENT_COTRANSLATIONAL_PROTEIN_TARGETING_TO_MEMBRANE REACTOME_RESPONSE_OF_EIF2AK4_GCN2_TO_AMINO_ACID_DEFICIENCY REACTOME_EUKARYOTIC_TRANSLATION_ELONGATION	0.0784965471582	0.258306169749	DESCRIPTION_BRIEF:RibosomeDESCRIPTION_FULL:	FAU MRPL13 RPL10 RPL10A RPL10L RPL11 RPL12 RPL13 RPL13A RPL14 RPL15 RPL17 RPL18 RPL18A RPL19 RPL21 RPL22 RPL22L1 RPL23 RPL23A RPL24 RPL26 RPL26L1 RPL27 RPL27A RPL28 RPL29 RPL3 RPL30 RPL31 RPL32 RPL34 RPL35 RPL35A RPL36 RPL36A RPL36AL RPL37 RPL37A RPL38 RPL39 RPL3L RPL4 RPL41 RPL5 RPL6 RPL7 RPL7A RPL8 RPL9 RPLP0 RPLP1 RPLP2 RPS10 RPS11 RPS12 RPS13 RPS15 RPS15A RPS16 RPS17 RPS18 RPS19 RPS2 RPS20 RP…
REACTOME_PROCESSING_OF_CAPPED_INTRON_CONTAINING_PRE_MRNA	SYSTEMATIC_NAME: M13087 ; PMID:	230.0	Down		0.0785527299789	0.258306169749	DESCRIPTION_BRIEF:Processing of Capped Intron-Containing Pre-mRNADESCRIPTION_FULL:	AAAS ALYREF AQR BCAS2 BUD31 CASC3 CCAR1 CD2BP2 CDC40 CDC5L CHERP CHTOP CLP1 CPSF1 CPSF2 CPSF3 CPSF4 CPSF7 CRNKL1 CSTF1 CSTF2 CSTF2T CSTF3 CTNNBL1 CWC15 CWC22 CWC25 CWC27 DDX23 DDX39A DDX39B DDX42 DDX46 DDX5 DHX15 DHX16 DHX38 DHX9 DNAJC8 EFTUD2 EIF4A3 EIF4E ELAVL1 ELAVL2 FIP1L1 FUS FYTTD1 GCFC2 GLE1 GPKOW GTF2F1 GTF2F2 HNRNPA0 HNRNPA1 HNRNPA2B1 HNRNPA3 HNRNPC HNRNPD HNRNPF HNRNPH1 HNRNPH2 HNRNPK H…
REACTOME_NEUROTRANSMITTER_CLEARANCE	SYSTEMATIC_NAME: M26914 ; PMID:	5.0	Up		0.0791889281214	0.260003647332	DESCRIPTION_BRIEF:Neurotransmitter clearanceDESCRIPTION_FULL:	ACHE ALDH2 BCHE COMT LRTOMT MAOA SLC22A1 SLC22A2 SLC6A3 SLC6A4
REACTOME_COLLAGEN_BIOSYNTHESIS_AND_MODIFYING_ENZYMES	SYSTEMATIC_NAME: M26999 ; PMID:	43.0	Up		0.0797887286126	0.261576663999	DESCRIPTION_BRIEF:Collagen biosynthesis and modifying enzymesDESCRIPTION_FULL:	ADAMTS14 ADAMTS2 ADAMTS3 BMP1 COL10A1 COL11A1 COL11A2 COL12A1 COL13A1 COL14A1 COL15A1 COL16A1 COL17A1 COL18A1 COL19A1 COL1A1 COL1A2 COL20A1 COL21A1 COL22A1 COL23A1 COL24A1 COL25A1 COL26A1 COL27A1 COL28A1 COL2A1 COL3A1 COL4A1 COL4A2 COL4A3 COL4A4 COL4A5 COL4A6 COL5A1 COL5A2 COL5A3 COL6A1 COL6A2 COL6A3 COL6A5 COL6A6 COL7A1 COL8A1 COL8A2 COL9A1 COL9A2 COL9A3 COLGALT1 COLGALT2 CRTAP P3H1 P3H2 P3H3 P4…
REACTOME_SIGNALING_BY_SCF_KIT	SYSTEMATIC_NAME: M508 ; PMID:	40.0	Down		0.0803255639319	0.262938817282	DESCRIPTION_BRIEF:Signaling by SCF-KITDESCRIPTION_FULL:	CBL CHEK1 CMA1 FER FES FYN GAB2 GRAP GRAP2 GRB10 GRB2 GRB7 HRAS JAK2 KIT KITLG KRAS LCK LYN MMP9 NRAS PIK3CA PIK3R1 PIK3R2 PIK3R3 PRKCA PTPN11 PTPN6 PTPRU RAC1 SH2B2 SH2B3 SOCS1 SOCS6 SOS1 SRC STAT1 STAT3 STAT5A STAT5B TEC VAV1 YES1
REACTOME_TP53_REGULATES_TRANSCRIPTION_OF_CELL_DEATH_GENES	SYSTEMATIC_NAME: M27499 ; PMID:	38.0	Down		0.0806299270822	0.263537031655	DESCRIPTION_BRIEF:TP53 Regulates Transcription of Cell Death GenesDESCRIPTION_FULL:	AIFM2 APAF1 ATM BAX BBC3 BCL2L14 BCL6 BID BIRC5 BNIP3L CASP1 CASP10 CASP2 CASP6 CHM CRADD CREBBP FAS IGFBP3 NDRG1 NLRC4 PERP PIDD1 PMAIP1 PPP1R13B PRELID1 PRELID3A RABGGTA RABGGTB STEAP3 TMEM219 TNFRSF10A TNFRSF10B TNFRSF10C TNFRSF10D TP53 TP53AIP1 TP53BP2 TP53I3 TP53INP1 TP63 TP73 TRIAP1 ZNF420
REACTOME_INTRAFLAGELLAR_TRANSPORT	SYSTEMATIC_NAME: M27482 ; PMID:	44.0	Up		0.0818011252386	0.266962407217	DESCRIPTION_BRIEF:Intraflagellar transportDESCRIPTION_FULL:	CLUAP1 DYNC2H1 DYNC2LI1 DYNLL1 DYNLL2 DYNLRB1 DYNLRB2 HSPB11 IFT122 IFT140 IFT172 IFT20 IFT22 IFT27 IFT43 IFT46 IFT52 IFT57 IFT74 IFT80 IFT81 IFT88 KIF17 KIF3A KIF3B KIF3C KIFAP3 TCTE3 TCTEX1D1 TCTEX1D2 TNPO1 TRAF3IP1 TRIP11 TTC21B TTC26 TTC30A TTC30B TUBA1A TUBA1B TUBA1C TUBA3C TUBA3D TUBA4A TUBB1 TUBB2A TUBB2B TUBB3 TUBB4A TUBB4B TUBB6 WDR19 WDR34 WDR35 WDR60
REACTOME_INTERLEUKIN_7_SIGNALING	SYSTEMATIC_NAME: M26931 ; PMID:	16.0	Down		0.0820696491619	0.267328169813	DESCRIPTION_BRIEF:Interleukin-7 signalingDESCRIPTION_FULL:	BRWD1 CISH CRLF2 H3C1 H3C10 H3C11 H3C12 H3C13 H3C14 H3C15 H3C2 H3C3 H3C4 H3C6 H3C7 H3C8 HGF IL2RG IL7 IL7R IRS1 IRS2 JAK1 JAK3 PIK3R1 PIK3R2 PIK3R3 RAG1 RAG2 SMARCA4 SOCS1 SOCS2 STAT3 STAT5A STAT5B TSLP
BIOCARTA_IFNG_PATHWAY	SYSTEMATIC_NAME: M22085 ; PMID:	5.0	Down		0.0823225055773	0.267328169813	DESCRIPTION_BRIEF:IFN gamma signaling pathwayDESCRIPTION_FULL:	IFNG IFNGR1 IFNGR2 JAK1 JAK2 STAT1
REACTOME_SIGNALING_BY_HIPPO	SYSTEMATIC_NAME: M591 ; PMID:	19.0	Up		0.0824157318047	0.267328169813	DESCRIPTION_BRIEF:Signaling by HippoDESCRIPTION_FULL:	AMOT AMOTL1 AMOTL2 CASP3 DVL2 LATS1 LATS2 MOB1A MOB1B NPHP4 SAV1 STK3 STK4 TJP1 TJP2 WWC1 WWTR1 YAP1 YWHAB YWHAE
REACTOME_HEME_DEGRADATION	SYSTEMATIC_NAME: M27060 ; PMID:	8.0	Down		0.0824897411065	0.267328169813	DESCRIPTION_BRIEF:Heme degradationDESCRIPTION_FULL:	ABCC1 ABCC2 ABCG2 ALB BLVRA BLVRB FABP1 GSTA1 HMOX1 HMOX2 SLCO1B1 SLCO1B3 SLCO2B1 UGT1A4
REACTOME_COENZYME_A_BIOSYNTHESIS	SYSTEMATIC_NAME: M27087 ; PMID:	8.0	Down		0.0825300164304	0.267328169813	DESCRIPTION_BRIEF:Coenzyme A biosynthesisDESCRIPTION_FULL:	COASY PANK1 PANK2 PANK3 PANK4 PPCDC PPCS SLC25A16
KEGG_DRUG_METABOLISM_OTHER_ENZYMES	SYSTEMATIC_NAME: M17726 ; PMID:	19.0	Down		0.0827609446592	0.267676070263	DESCRIPTION_BRIEF:Drug metabolism - other enzymesDESCRIPTION_FULL:	CDA CES1 CES2 CES5A CYP2A13 CYP2A6 CYP2A7 CYP3A4 CYP3A43 CYP3A5 CYP3A7 DPYD DPYS GMPS GUSB HPRT1 IMPDH1 IMPDH2 ITPA NAT1 NAT2 TK1 TK2 TPMT TYMP UCK1 UCK2 UCKL1 UGT1A1 UGT1A10 UGT1A3 UGT1A4 UGT1A5 UGT1A6 UGT1A7 UGT1A8 UGT1A9 UGT2A1 UGT2A3 UGT2B10 UGT2B11 UGT2B15 UGT2B17 UGT2B28 UGT2B4 UGT2B7 UMPS UPB1 UPP1 UPP2 XDH
REACTOME_TIGHT_JUNCTION_INTERACTIONS	SYSTEMATIC_NAME: M17967 ; PMID:	12.0	Up		0.0833288479232	0.269111197391	DESCRIPTION_BRIEF:Tight junction interactionsDESCRIPTION_FULL:	CLDN1 CLDN10 CLDN11 CLDN12 CLDN14 CLDN15 CLDN16 CLDN17 CLDN18 CLDN19 CLDN2 CLDN20 CLDN22 CLDN23 CLDN3 CLDN4 CLDN5 CLDN6 CLDN7 CLDN8 CLDN9 CRB3 F11R MPP5 PARD3 PARD6A PARD6B PARD6G PATJ PRKCI
GO_CARDIAC_ATRIUM_DEVELOPMENT	SYSTEMATIC_NAME: M12332 ; PMID:	19.0	Up		0.0835766403767	0.269509791215	DESCRIPTION_BRIEF:The process whose specific outcome is the progression of a cardiac atrium over time, from its formation to the mature structure. A cardiac atrium receives blood from a vein and pumps it to a cardiac ventricle. [GOC:mtg_heart]DESCRIPTION_FULL:	ACVR1 ANK2 BMP10 BMPR2 CCM2L CCN1 DAND5 DLL4 ENG GATA4 GJA5 HEG1 HEY2 ISL1 MDM2 MDM4 MESP1 MYH6 NKX2-5 NOG NOTCH1 NOTCH2 NPHP3 NSD2 PROX1 SHOX2 SMO SOS1 SOX4 TBX20 TBX5 TGFB2 WNT2 WNT5A ZFPM1
BIOCARTA_BIOPEPTIDES_PATHWAY	SYSTEMATIC_NAME: M13494 ; PMID:	25.0	Down	BIOCARTA_PYK2_PATHWAY BIOCARTA_AT1R_PATHWAY	0.0840093668271	0.270502671492	DESCRIPTION_BRIEF:Bioactive Peptide Induced Signaling PathwayDESCRIPTION_FULL:Many different peptides act as signaling molecules, including the proinflammatory peptide bradykinin, the protease enzyme thrombin, and the blood pressure regulating peptide angiotensin. While these three proteins are distinct in their sequence and physiology, and act through different cell surface receptors, they share…	AGT AGTR2 CALM1 CALM2 CALM3 CDK5 F2 FYN GNA11 GRB2 HRAS JAK2 KNG1 MAP2K1 MAP2K2 MAPK1 MAPK14 MAPK3 MAPK8 PLCG1 PRKCA PRKCB PTK2B RAF1 SHC1 SOS1 STAT1 STAT3 STAT5A
GO_NITRIC_OXIDE_SYNTHASE_BIOSYNTHETIC_PROCESS	SYSTEMATIC_NAME: M24036 ; PMID:	16.0	Down		0.0843589824318	0.271225393071	DESCRIPTION_BRIEF:The chemical reactions and pathways resulting in the formation of a nitric-oxide synthase, an enzyme which catalyzes the reaction L-arginine + n NADPH + n H+ + m O2 = citrulline + nitric oxide + n NADP+. [EC:1.14.13.39, GOC:ai]DESCRIPTION_FULL:	AKAP12 CCL2 EDN1 FCER2 GSTP1 IFNG JAK2 KDR LRRK2 MAP2K4 MAP2K6 MIR132 NAMPT NOD2 PGGT1B SELENOS STAT1 TLR2 TLR4 TLR9
REACTOME_RIPK1_MEDIATED_REGULATED_NECROSIS	SYSTEMATIC_NAME: M29666 ; PMID:	19.0	Down	REACTOME_CASPASE_ACTIVATION_VIA_DEATH_RECEPTORS_IN_THE_PRESENCE_OF_LIGAND	0.0845252794301	0.27135745263	DESCRIPTION_BRIEF:RIPK1-mediated regulated necrosisDESCRIPTION_FULL:	BIRC2 BIRC3 CASP8 CFLAR FADD FAS FASLG MLKL RIPK1 RIPK3 RPS27A TNFRSF10A TNFRSF10B TNFSF10 TRADD TRAF2 UBA52 UBB UBC XIAP
REACTOME_DISEASES_OF_SIGNAL_TRANSDUCTION_BY_GROWTH_FACTOR_RECEPTORS_AND_SECOND_MESSENGERS	SYSTEMATIC_NAME: M27547 ; PMID:	317.0	Down		0.0849532939882	0.271709246068	DESCRIPTION_BRIEF:Diseases of signal transduction by growth factor receptors and second messengersDESCRIPTION_FULL:	ACTB ACTG1 ADAM10 ADAM17 AGGF1 AGK AGTRAP AKAP9 AKT1 AKT1S1 AKT2 AKT3 AMER1 AP3B1 APBB1IP APC APH1A APH1B ARAF AREG ARRB1 ARRB2 ATG7 AXIN1 BAD BAG4 BCL2L11 BCR BIN2 BRAF BRAP BTC CALM1 CAMK2A CAMK2B CAMK2D CAMK2G CASP9 CBL CCNC CD19 CD28 CD80 CD86 CDC37 CDK8 CDKN1A CDKN1B CHUK CLCN6 CNKSR1 CNKSR2 CNTRL CPSF6 CREB1 CREBBP CSK CSNK1A1 CTBP1 CTBP2 CTNNB1 CUL1 CUX1 DERL2 DHH DKK1 DKK2 DKK4 DLL1 DLL4 …
KEGG_LONG_TERM_POTENTIATION	SYSTEMATIC_NAME: M3115 ; PMID:	49.0	Down		0.0852800203437	0.271709246068	DESCRIPTION_BRIEF:Long-term potentiationDESCRIPTION_FULL:Hippocampal long-term potentiation (LTP), a long-lasting increase in synaptic efficacy, is the molecular basis for learning and memory. Tetanic stimulation of afferents in the CA1 region of the hippocampus induces glutamate release and activation of glutamate receptors in dendritic spines. A large increase in i resulting from influx through…	ADCY1 ADCY8 ARAF ATF4 BRAF CACNA1C CALM1 CALM2 CALM3 CALML3 CALML5 CALML6 CAMK2A CAMK2B CAMK2D CAMK2G CAMK4 CHP1 CHP2 CREBBP EP300 GNAQ GRIA1 GRIA2 GRIN1 GRIN2A GRIN2B GRIN2C GRIN2D GRM1 GRM5 HRAS ITPR1 ITPR2 ITPR3 KRAS MAP2K1 MAP2K2 MAPK1 MAPK3 NRAS PLCB1 PLCB2 PLCB3 PLCB4 PPP1CA PPP1CB PPP1CC PPP1R12A PPP1R1A PPP3CA PPP3CB PPP3CC PPP3R1 PPP3R2 PRKACA PRKACB PRKACG PRKCA PRKCB PRKCG PRKX RAF1 RA…
REACTOME_COLLAGEN_FORMATION	SYSTEMATIC_NAME: M631 ; PMID:	59.0	Up	REACTOME_COLLAGEN_BIOSYNTHESIS_AND_MODIFYING_ENZYMES	0.0853919539229	0.271709246068	DESCRIPTION_BRIEF:Collagen formationDESCRIPTION_FULL:	ADAMTS14 ADAMTS2 ADAMTS3 BMP1 CD151 COL10A1 COL11A1 COL11A2 COL12A1 COL13A1 COL14A1 COL15A1 COL16A1 COL17A1 COL18A1 COL19A1 COL1A1 COL1A2 COL20A1 COL21A1 COL22A1 COL23A1 COL24A1 COL25A1 COL26A1 COL27A1 COL28A1 COL2A1 COL3A1 COL4A1 COL4A2 COL4A3 COL4A4 COL4A5 COL4A6 COL5A1 COL5A2 COL5A3 COL6A1 COL6A2 COL6A3 COL6A5 COL6A6 COL7A1 COL8A1 COL8A2 COL9A1 COL9A2 COL9A3 COLGALT1 COLGALT2 CRTAP CTSB CTSL C…
REACTOME_WNT5A_DEPENDENT_INTERNALIZATION_OF_FZD4	SYSTEMATIC_NAME: M27413 ; PMID:	13.0	Down		0.0854918788315	0.271709246068	DESCRIPTION_BRIEF:WNT5A-dependent internalization of FZD4DESCRIPTION_FULL:	AP2A1 AP2A2 AP2B1 AP2M1 AP2S1 ARRB2 CLTA CLTB CLTC DVL2 FZD4 PRKCA PRKCB PRKCG WNT5A
REACTOME_REGULATION_OF_PTEN_GENE_TRANSCRIPTION	SYSTEMATIC_NAME: M27811 ; PMID:	57.0	Down		0.0856259102858	0.271709246068	DESCRIPTION_BRIEF:Regulation of PTEN gene transcriptionDESCRIPTION_FULL:	ATF2 ATN1 BMI1 CBX2 CBX4 CBX6 CBX8 CHD3 CHD4 EED EGR1 EZH2 GATAD2A GATAD2B HDAC1 HDAC2 HDAC3 HDAC5 HDAC7 JUN KDM1A LAMTOR1 LAMTOR2 LAMTOR3 LAMTOR4 LAMTOR5 MAF1 MAPK1 MAPK3 MBD3 MECOM MLST8 MTA1 MTA2 MTA3 MTOR NR2E1 PHC1 PHC2 PHC3 PPARG PTEN RBBP4 RBBP7 RCOR1 REST RHEB RING1 RNF2 RPTOR RRAGA RRAGB RRAGC RRAGD SALL4 SCMH1 SLC38A9 SNAI1 SNAI2 SUZ12 TP53
BIOCARTA_CDC25_PATHWAY	SYSTEMATIC_NAME: M22031 ; PMID:	7.0	Down		0.0857018724751	0.271709246068	DESCRIPTION_BRIEF:cdc25 and chk1 Regulatory Pathway in response to DNA damageDESCRIPTION_FULL:	ATM CDC25A CDC25B CDC25C CDK1 CHEK1 MYT1 WEE1 YWHAH
BIOCARTA_IL6_PATHWAY	SYSTEMATIC_NAME: M5489 ; PMID:	21.0	Down	BIOCARTA_IL2_PATHWAY	0.0857155950555	0.271709246068	DESCRIPTION_BRIEF:IL 6 signaling pathwayDESCRIPTION_FULL:Interleukin-6 (IL-6) is a cytokine that provokes a broad range of cellular and physiological responses. In addition to playing a role in inflammation and hematopoiesis, IL-6 is involved in other processes such as neuronal differentiation and bone loss. To produce these effects IL-6 signals through a receptor composed of two different subuni…	CEBPB CSNK2A1 ELK1 FOS GRB2 HRAS IL6 IL6R IL6ST JAK1 JAK2 JAK3 JUN MAP2K1 MAPK3 PTPN11 RAF1 SHC1 SOS1 SRF STAT3
GO_RENAL_SYSTEM_PROCESS	SYSTEMATIC_NAME: M16787 ; PMID:	69.0	Up		0.0858077786719	0.271709246068	DESCRIPTION_BRIEF:A organ system process carried out by any of the organs or tissues of the renal system. The renal system maintains fluid balance, and contributes to electrolyte balance, acid/base balance, and disposal of nitrogenous waste products. In humans, the renal system comprises a pair of kidneys, a pair of ureters, urinary bladder, urethra, sphincter muscle and associated blood vessels;…	ADCY1 ADCY2 ADCY3 ADCY4 ADCY5 ADCY6 ADCY7 ADCY8 ADCY9 ADGRF5 ADIPOQ ADM ADORA1 ADORA2A ADRA1A AGT AGTR1 AGTR2 AKR1B1 AKR1C3 AQP1 AQP2 AQP3 AQP4 ATP6V1B1 AVP AVPR1A AVPR2 BCL2 BCR BMP4 BTC CD34 CHRNA3 CHRNB2 CHRNB4 CLDN4 COMT CORIN CORO2B CYBA CYP11B2 CYP4A11 CYP4F12 CYP4F2 DRD2 DRD3 EDN1 EDNRB EMP2 F2R F2RL1 GAS6 GJA1 GJA5 GNAI2 GSN HAS2 HBB HNF1A HSD11B2 HYAL2 IGHA1 IGHA2 IGKV3-20 INPP5K ITGA3 J…
REACTOME_SCAVENGING_BY_CLASS_A_RECEPTORS	SYSTEMATIC_NAME: M27221 ; PMID:	12.0	Down		0.0858550613695	0.271709246068	DESCRIPTION_BRIEF:Scavenging by Class A ReceptorsDESCRIPTION_FULL:	APOA1 APOB APOE CALR COL1A1 COL1A2 COL3A1 COL4A1 COL4A2 COLEC11 COLEC12 FTH1 FTL HSP90B1 MARCO MASP1 MSR1 SCARA5 SCGB3A2
REACTOME_TRANSLATION	SYSTEMATIC_NAME: M8229 ; PMID:	264.0	Down		0.0860312359436	0.271709246068	DESCRIPTION_BRIEF:TranslationDESCRIPTION_FULL:	AARS1 AARS2 AIMP1 AIMP2 APEH AURKAIP1 CARS1 CARS2 CHCHD1 DAP3 DARS1 DARS2 DDOST EARS2 EEF1A1 EEF1A2 EEF1B2 EEF1D EEF1E1 EEF1G EEF2 EIF1AX EIF2B1 EIF2B2 EIF2B3 EIF2B4 EIF2B5 EIF2S1 EIF2S2 EIF2S3 EIF3A EIF3B EIF3C EIF3D EIF3E EIF3F EIF3G EIF3H EIF3I EIF3J EIF3K EIF3L EIF3M EIF4A1 EIF4A2 EIF4B EIF4E EIF4EBP1 EIF4G1 EIF4H EIF5 EIF5B EPRS1 ERAL1 ETF1 FARS2 FARSA FARSB FAU GADD45GIP1 GARS1 GFM1 GFM2 GS…
REACTOME_ERYTHROPOIETIN_ACTIVATES_PHOSPHOLIPASE_C_GAMMA_PLCG	SYSTEMATIC_NAME: M27906 ; PMID:	6.0	Down	REACTOME_ERYTHROPOIETIN_ACTIVATES_STAT5	0.086195723388	0.271709246068	DESCRIPTION_BRIEF:Erythropoietin activates Phospholipase C gamma (PLCG)DESCRIPTION_FULL:	EPO EPOR IRS2 JAK2 LYN PLCG1 PLCG2
REACTOME_PROCESSIVE_SYNTHESIS_ON_THE_LAGGING_STRAND	SYSTEMATIC_NAME: M744 ; PMID:	15.0	Down	REACTOME_REMOVAL_OF_THE_FLAP_INTERMEDIATE_FROM_THE_C_STRAND REACTOME_LAGGING_STRAND_SYNTHESIS REACTOME_PROCESSIVE_SYNTHESIS_ON_THE_C_STRAND_OF_THE_TELOMERE	0.0862101494898	0.271709246068	DESCRIPTION_BRIEF:Processive synthesis on the lagging strandDESCRIPTION_FULL:	DNA2 FEN1 LIG1 PCNA POLA1 POLA2 POLD1 POLD2 POLD3 POLD4 PRIM1 PRIM2 RPA1 RPA2 RPA3
BIOCARTA_EFP_PATHWAY	SYSTEMATIC_NAME: M22011 ; PMID:	13.0	Down		0.0862648644646	0.271709246068	DESCRIPTION_BRIEF:Estrogen-responsive protein Efp controls cell cycle and breast tumors growthDESCRIPTION_FULL:	CCNB1 CCNB2 CDK1 CDK2 CDK3 CDK4 CDK5 CDK6 CDK7 CDK8 ESR1 SFN SMURF1 SMURF2 TP53 TRIM25
REACTOME_ACTIVATION_OF_NIMA_KINASES_NEK9_NEK6_NEK7	SYSTEMATIC_NAME: M27213 ; PMID:	7.0	Down		0.0864391170106	0.271862941309	DESCRIPTION_BRIEF:Activation of NIMA Kinases NEK9, NEK6, NEK7DESCRIPTION_FULL:	CCNB1 CCNB2 CDK1 NEK6 NEK7 NEK9 PLK1
REACTOME_EUKARYOTIC_TRANSLATION_INITIATION	SYSTEMATIC_NAME: M27686 ; PMID:	115.0	Down	REACTOME_REGULATION_OF_EXPRESSION_OF_SLITS_AND_ROBOS REACTOME_SRP_DEPENDENT_COTRANSLATIONAL_PROTEIN_TARGETING_TO_MEMBRANE REACTOME_RESPONSE_OF_EIF2AK4_GCN2_TO_AMINO_ACID_DEFICIENCY REACTOME_EUKARYOTIC_TRANSLATION_ELONGATION KEGG_RIBOSOME	0.0872376495792	0.273598283063	DESCRIPTION_BRIEF:Eukaryotic Translation InitiationDESCRIPTION_FULL:	EIF1AX EIF2B1 EIF2B2 EIF2B3 EIF2B4 EIF2B5 EIF2S1 EIF2S2 EIF2S3 EIF3A EIF3B EIF3C EIF3D EIF3E EIF3F EIF3G EIF3H EIF3I EIF3J EIF3K EIF3L EIF3M EIF4A1 EIF4A2 EIF4B EIF4E EIF4EBP1 EIF4G1 EIF4H EIF5 EIF5B FAU PABPC1 RPL10 RPL10A RPL10L RPL11 RPL12 RPL13 RPL13A RPL14 RPL15 RPL17 RPL18 RPL18A RPL19 RPL21 RPL22 RPL22L1 RPL23 RPL23A RPL24 RPL26 RPL26L1 RPL27 RPL27A RPL28 RPL29 RPL3 RPL30 RPL31 RPL32 RPL34…
KEGG_BLADDER_CANCER	SYSTEMATIC_NAME: M19096 ; PMID:	36.0	Down		0.0872948417559	0.273598283063	DESCRIPTION_BRIEF:Bladder cancerDESCRIPTION_FULL:Bladder cancer arise and progress along two distinctive pathways. The first of these is often preceded by simple and papillary hyperplasia and exhibits a tumour morphology that is low-grade, superficial and papillary. Papillary carcinoma has a tendency to recur locally, but rarely invades and metastasizes. These tumors frequently show a constitutiv…	ARAF BRAF CCND1 CDH1 CDK4 CDKN1A CDKN2A CXCL8 DAPK1 DAPK2 DAPK3 E2F1 E2F2 E2F3 EGF EGFR ERBB2 FGFR3 HRAS KRAS MAP2K1 MAP2K2 MAPK1 MAPK3 MDM2 MMP1 MMP2 MMP9 MYC NRAS PGF RAF1 RASSF1 RB1 RPS6KA5 THBS1 TP53 TYMP VEGFA VEGFB VEGFC VEGFD
REACTOME_HCMV_INFECTION	SYSTEMATIC_NAME: M29804 ; PMID:	86.0	Down		0.0873696409227	0.273598283063	DESCRIPTION_BRIEF:HCMV InfectionDESCRIPTION_FULL:	AAAS CBX1 CEBPD CHMP1A CHMP2A CHMP2B CHMP3 CHMP4A CHMP4B CHMP4C CHMP6 CHMP7 CREB1 DAXX DYNC1H1 DYNC1I1 DYNC1I2 DYNC1LI1 DYNC1LI2 DYNLL1 DYNLL2 EED EGFR ELK1 EZH2 GPS2 H2AC1 H2AC11 H2AC12 H2AC13 H2AC14 H2AC15 H2AC16 H2AC17 H2AC18 H2AC19 H2AC20 H2AC21 H2AC4 H2AC6 H2AC7 H2AC8 H2AW H2BC1 H2BC10 H2BC11 H2BC12 H2BC13 H2BC14 H2BC15 H2BC17 H2BC18 H2BC21 H2BC3 H2BC4 H2BC5 H2BC6 H2BC7 H2BC8 H2BC9 H2BU1 H3C…
BIOCARTA_TERC_PATHWAY	SYSTEMATIC_NAME: M22047 ; PMID:	6.0	Down		0.08765617765	0.274099476144	DESCRIPTION_BRIEF:Overview of telomerase RNA component gene hTerc Transcriptional RegulationDESCRIPTION_FULL:	NFYA NFYB NFYC RB1 SP1 SP3
REACTOME_PHOSPHORYLATION_OF_THE_APC_C	SYSTEMATIC_NAME: M1050 ; PMID:	19.0	Down	REACTOME_APC_CDC20_MEDIATED_DEGRADATION_OF_NEK2A REACTOME_APC_C_CDC20_MEDIATED_DEGRADATION_OF_CYCLIN_B REACTOME_CONVERSION_FROM_APC_C_CDC20_TO_APC_C_CDH1_IN_LATE_ANAPHASE REACTOME_INHIBITION_OF_THE_PROTEOLYTIC_ACTIVITY_OF_APC_C_REQUIRED_FOR_THE_ONSET_OF_ANAPHASE_BY_MITOTIC_SPINDLE_CHECKPOINT_COMPONENTS	0.0880089858894	0.274806156228	DESCRIPTION_BRIEF:Phosphorylation of the APC/CDESCRIPTION_FULL:	ANAPC1 ANAPC10 ANAPC11 ANAPC15 ANAPC16 ANAPC2 ANAPC4 ANAPC5 ANAPC7 CCNB1 CDC16 CDC23 CDC26 CDC27 CDK1 PLK1 UBE2C UBE2D1 UBE2E1
REACTOME_MRNA_SPLICING	SYSTEMATIC_NAME: M14033 ; PMID:	182.0	Down	KEGG_SPLICEOSOME REACTOME_PROCESSING_OF_CAPPED_INTRON_CONTAINING_PRE_MRNA	0.0886531474404	0.276323572516	DESCRIPTION_BRIEF:mRNA SplicingDESCRIPTION_FULL:	ALYREF AQR BCAS2 BUD31 CASC3 CCAR1 CD2BP2 CDC40 CDC5L CHERP CLP1 CPSF1 CPSF2 CPSF3 CPSF4 CPSF7 CRNKL1 CSTF1 CSTF2 CSTF2T CSTF3 CTNNBL1 CWC15 CWC22 CWC25 CWC27 DDX23 DDX42 DDX46 DDX5 DHX15 DHX16 DHX38 DHX9 DNAJC8 EFTUD2 EIF4A3 ELAVL1 ELAVL2 FIP1L1 FUS GCFC2 GPKOW GTF2F1 GTF2F2 HNRNPA0 HNRNPA1 HNRNPA2B1 HNRNPA3 HNRNPC HNRNPD HNRNPF HNRNPH1 HNRNPH2 HNRNPK HNRNPL HNRNPM HNRNPR HNRNPU HNRNPUL1 HSPA8 I…
REACTOME_FOLDING_OF_ACTIN_BY_CCT_TRIC	SYSTEMATIC_NAME: M27299 ; PMID:	9.0	Down		0.0887499799127	0.276323572516	DESCRIPTION_BRIEF:Folding of actin by CCT/TriCDESCRIPTION_FULL:	ACTB CCT2 CCT3 CCT4 CCT5 CCT6A CCT6B CCT7 CCT8 TCP1
KEGG_PHOSPHATIDYLINOSITOL_SIGNALING_SYSTEM	SYSTEMATIC_NAME: M9052 ; PMID:	64.0	Down		0.0897914167325	0.279013691573	DESCRIPTION_BRIEF:Phosphatidylinositol signaling systemDESCRIPTION_FULL:	CALM1 CALM2 CALM3 CALML3 CALML5 CALML6 CDIPT CDS1 CDS2 DGKA DGKB DGKD DGKE DGKG DGKH DGKI DGKQ DGKZ IMPA1 IMPA2 INPP1 INPP4A INPP4B INPP5A INPP5B INPP5D INPP5E INPP5J INPP5K INPPL1 IPPK ITPK1 ITPKA ITPKB ITPR1 ITPR2 ITPR3 OCRL PI4KA PI4KB PIK3C2A PIK3C2B PIK3C2G PIK3C3 PIK3CA PIK3CB PIK3CD PIK3CG PIK3R1 PIK3R2 PIK3R3 PIK3R5 PIKFYVE PIP4K2A PIP4K2B PIP4K2C PIP5K1A PIP5K1B PIP5K1C PLCB1 PLCB2 PLCB3…
BIOCARTA_FREE_PATHWAY	SYSTEMATIC_NAME: M96 ; PMID:	7.0	Down		0.0898715074842	0.279013691573	DESCRIPTION_BRIEF:Free Radical Induced ApoptosisDESCRIPTION_FULL:Oxidative stress is one factor that can trigger programmed cell death. Activated neutrophils responding to inflammatory stimulation produce reactive oxygen species like superoxide free radicals to kill invading bacteria, but these reactive oxygen species can also attack endothelial cells lining the vascular wall and trigger apoptosi…	CXCL8 GPX1 GSR GSS NFKB1 NOX1 RELA SOD1 TNF XDH
REACTOME_CD28_CO_STIMULATION	SYSTEMATIC_NAME: M11725 ; PMID:	30.0	Down		0.0903321934655	0.27978618016	DESCRIPTION_BRIEF:CD28 co-stimulationDESCRIPTION_FULL:	AKT1 AKT2 AKT3 CD28 CD80 CD86 CDC42 FYN GRAP2 GRB2 LCK LYN MAP3K14 MAP3K8 MAPKAP1 MLST8 MTOR PAK1 PAK2 PAK3 PDPK1 PIK3CA PIK3R1 PIK3R2 PIK3R3 PRR5 RAC1 RICTOR SRC THEM4 TRIB3 VAV1 YES1
REACTOME_NEGATIVE_REGULATION_OF_NMDA_RECEPTOR_MEDIATED_NEURONAL_TRANSMISSION	SYSTEMATIC_NAME: M27944 ; PMID:	11.0	Up	REACTOME_UNBLOCKING_OF_NMDA_RECEPTORS_GLUTAMATE_BINDING_AND_ACTIVATION	0.0903785538126	0.27978618016	DESCRIPTION_BRIEF:Negative regulation of NMDA receptor-mediated neuronal transmissionDESCRIPTION_FULL:	ACTN2 CALM1 CAMK1 CAMK2A CAMK2B CAMK2D CAMK2G CAMK4 DLG1 DLG2 DLG3 DLG4 GRIN1 GRIN2A GRIN2B GRIN2C GRIN2D LRRC7 NEFL PPM1E PPM1F
REACTOME_RAF_INDEPENDENT_MAPK1_3_ACTIVATION	SYSTEMATIC_NAME: M26917 ; PMID:	22.0	Down		0.0905508058601	0.27991953823	DESCRIPTION_BRIEF:RAF-independent MAPK1/3 activationDESCRIPTION_FULL:	CDK1 DUSP1 DUSP10 DUSP16 DUSP2 DUSP4 DUSP5 DUSP6 DUSP7 DUSP8 DUSP9 IL6 IL6R IL6ST JAK1 JAK2 MAP2K1 MAP2K2 MAPK1 MAPK3 PEA15 PTPN11 TYK2
REACTOME_APOBEC3G_MEDIATED_RESISTANCE_TO_HIV_1_INFECTION	SYSTEMATIC_NAME: M27040 ; PMID:	5.0	Down		0.0909047202201	0.28061328877	DESCRIPTION_BRIEF:APOBEC3G mediated resistance to HIV-1 infectionDESCRIPTION_FULL:	APOBEC3G BANF1 HMGA1 PPIA PSIP1
KEGG_GLIOMA	SYSTEMATIC_NAME: M1835 ; PMID:	52.0	Down	KEGG_NON_SMALL_CELL_LUNG_CANCER KEGG_CHRONIC_MYELOID_LEUKEMIA	0.0912319904588	0.281222935027	DESCRIPTION_BRIEF:GliomaDESCRIPTION_FULL:Glioblastoma multiforme (GBM) formation is either de novo (primary GBMs) or due to the progression of a lower grade glioma to a higher grade one through the acquisition of additional mutations (secondary GBMs). In primary GBM, disruption of the p53 pathway often occurs through loss of ARF, or less frequently through amplification of MDM2. Disruption of the…	AKT1 AKT2 AKT3 ARAF BRAF CALM1 CALM2 CALM3 CALML3 CALML5 CALML6 CAMK2A CAMK2B CAMK2D CAMK2G CCND1 CDK4 CDK6 CDKN1A CDKN2A E2F1 E2F2 E2F3 EGF EGFR GRB2 HRAS IGF1 IGF1R KRAS MAP2K1 MAP2K2 MAPK1 MAPK3 MDM2 MTOR NRAS PDGFA PDGFB PDGFRA PDGFRB PIK3CA PIK3CB PIK3CD PIK3CG PIK3R1 PIK3R2 PIK3R3 PIK3R5 PLCG1 PLCG2 PRKCA PRKCB PRKCG PTEN RAF1 RB1 SHC1 SHC2 SHC3 SHC4 SOS1 SOS2 TGFA TP53
REACTOME_SUMOYLATION_OF_INTRACELLULAR_RECEPTORS	SYSTEMATIC_NAME: M27323 ; PMID:	23.0	Up		0.0914740159294	0.28143692805	DESCRIPTION_BRIEF:SUMOylation of intracellular receptorsDESCRIPTION_FULL:	AR ESR1 HDAC4 NR1H2 NR1H3 NR1H4 NR1I2 NR2C1 NR3C1 NR3C2 NR4A2 NR5A1 NR5A2 PGR PIAS1 PIAS2 PIAS3 PIAS4 PPARA PPARG RARA RORA RXRA SUMO1 SUMO2 SUMO3 THRA THRB UBE2I VDR
REACTOME_LYSOSPHINGOLIPID_AND_LPA_RECEPTORS	SYSTEMATIC_NAME: M27331 ; PMID:	7.0	Down		0.0915611602561	0.28143692805	DESCRIPTION_BRIEF:Lysosphingolipid and LPA receptorsDESCRIPTION_FULL:	LPAR1 LPAR2 LPAR3 LPAR5 PLPPR1 PLPPR2 PLPPR3 PLPPR4 PLPPR5 S1PR1 S1PR2 S1PR3 S1PR4 S1PR5
PID_CDC42_PATHWAY	SYSTEMATIC_NAME: M81 ; PMID: 18832364	65.0	Down		0.0921388676398	0.282811510164	DESCRIPTION_BRIEF:CDC42 signaling eventsDESCRIPTION_FULL:	ACTR2 ACTR3 APC ARHGDIA ARHGEF6 ARHGEF7 ARPC1B ARPC2 ARPC3 ARPC4 ARPC5 ATF2 BAIAP2 BCAR1 BRAF CBL CDC42 CDC42BPA CDH1 CFL1 CTNNA1 CTNNB1 DIAPH3 DLG1 ENAH EPS8 EXOC7 F2RL2 GSK3B HES5 HRAS IQGAP1 IQGAP3 JUN LIMK1 LIMK2 MAP2K3 MAP2K4 MAP2K6 MAP2K7 MAP3K1 MAP3K11 MAPK1 MAPK14 MAPK3 MAPK8 MAPK9 MTOR MYL2 PAK1 PAK2 PAK4 PARD6A PAX6 PIK3CA PIK3R1 PLD1 PRKCE PRKCZ RAC1 RAF1 RASGRF1 RPS6KB1 SEPTIN2 SRC TI…
REACTOME_METABOLISM_OF_PORPHYRINS	SYSTEMATIC_NAME: M1088 ; PMID:	20.0	Down	REACTOME_HEME_DEGRADATION	0.0925160232658	0.283567499882	DESCRIPTION_BRIEF:Metabolism of porphyrinsDESCRIPTION_FULL:	ABCC1 ABCC2 ABCG2 ALAD ALAS1 ALAS2 ALB BLVRA BLVRB COX10 COX15 CPOX FABP1 FECH FLVCR1 GSTA1 HMBS HMOX1 HMOX2 PPOX SLCO1B1 SLCO1B3 SLCO2B1 UGT1A4 UROD UROS
REACTOME_TICAM1_DEPENDENT_ACTIVATION_OF_IRF3_IRF7	SYSTEMATIC_NAME: M27884 ; PMID:	12.0	Down	REACTOME_ACTIVATION_OF_IRF3_IRF7_MEDIATED_BY_TBK1_IKK_EPSILON	0.0927476533504	0.283875938998	DESCRIPTION_BRIEF:TICAM1-dependent activation of IRF3/IRF7DESCRIPTION_FULL:	IKBKE IRF3 IRF7 RPS27A TANK TBK1 TICAM1 TLR3 TRAF3 UBA52 UBB UBC
REACTOME_IRF3_MEDIATED_INDUCTION_OF_TYPE_I_IFN	SYSTEMATIC_NAME: M27240 ; PMID:	10.0	Down	REACTOME_STING_MEDIATED_INDUCTION_OF_HOST_IMMUNE_RESPONSES	0.0934256749642	0.285547866922	DESCRIPTION_BRIEF:IRF3-mediated induction of type I IFNDESCRIPTION_FULL:	DDX41 DTX4 IFI16 IRF3 MRE11 NLRC3 NLRP4 PRKDC STING1 TBK1 TREX1 XRCC5 XRCC6
REACTOME_PYRIMIDINE_CATABOLISM	SYSTEMATIC_NAME: M10654 ; PMID:	7.0	Down		0.0940650963677	0.287097272998	DESCRIPTION_BRIEF:Pyrimidine catabolismDESCRIPTION_FULL:	AGXT2 DPYD DPYS NT5C NT5C1A NT5C3A NT5E NT5M TYMP UPB1 UPP1 UPP2
BIOCARTA_SODD_PATHWAY	SYSTEMATIC_NAME: M2699 ; PMID:	10.0	Down		0.0942456274245	0.287243705526	DESCRIPTION_BRIEF:SODD/TNFR1 Signaling PathwayDESCRIPTION_FULL:The tumor necrosis factor (TNF) receptor superfamily contains several members with homologous cytoplasmic domains known as death domains (DD). The intracellular DD are important in initiating apoptosis and other signaling pathways following ligand binding by the receptors.1 In the absence of ligand, DD-containing receptors are maintai…	BAG4 BIRC3 CASP8 FADD RIPK1 TNF TNFRSF1A TNFRSF1B TRADD TRAF2
GO_POSITIVE_REGULATION_OF_CELL_PROLIFERATION_INVOLVED_IN_KIDNEY_DEVELOPMENT	SYSTEMATIC_NAME: M25025 ; PMID:	6.0	Up	GO_REGULATION_OF_CELL_PROLIFERATION_INVOLVED_IN_KIDNEY_DEVELOPMENT	0.0947042736187	0.288236181084	DESCRIPTION_BRIEF:Any process that activates or increases the frequency, rate or extent of cell proliferation involved in kidney development. [GOC:TermGenie, PMID:18182616]DESCRIPTION_FULL:	CFLAR EGR1 IL6R LIN28A MYC PDGFB PDGFD SERPINB7
REACTOME_INTERLEUKIN_23_SIGNALING	SYSTEMATIC_NAME: M27896 ; PMID:	6.0	Down		0.0949119128489	0.288462994591	DESCRIPTION_BRIEF:Interleukin-23 signalingDESCRIPTION_FULL:	IL12B IL12RB1 IL23A IL23R JAK2 P4HB STAT3 STAT4 TYK2
REACTOME_BETA_CATENIN_INDEPENDENT_WNT_SIGNALING	SYSTEMATIC_NAME: M27288 ; PMID:	123.0	Down	REACTOME_PCP_CE_PATHWAY	0.0950842883752	0.288582146932	DESCRIPTION_BRIEF:Beta-catenin independent WNT signalingDESCRIPTION_FULL:	AGO1 AGO2 AGO3 AGO4 AP2A1 AP2A2 AP2B1 AP2M1 AP2S1 ARRB2 AXIN2 CALM1 CAMK2A CLTA CLTB CLTC CTNNB1 DAAM1 DVL1 DVL2 DVL3 FZD1 FZD2 FZD3 FZD4 FZD5 FZD6 FZD7 FZD8 GNAO1 GNAT2 GNB1 GNB2 GNB3 GNB4 GNB5 GNG10 GNG11 GNG12 GNG13 GNG2 GNG3 GNG4 GNG5 GNG7 GNG8 GNGT1 GNGT2 ITPR1 ITPR2 ITPR3 KRAS LEF1 MAP3K7 MOV10 MYC NFATC1 NLK PARD6A PDE6A PDE6B PDE6G PFN1 PLCB1 PLCB2 PLCB3 PPP3CA PPP3CB PPP3R1 PRICKLE1 PRKC…
REACTOME_DUAL_INCISION_IN_GG_NER	SYSTEMATIC_NAME: M27595 ; PMID:	39.0	Down	REACTOME_GAP_FILLING_DNA_REPAIR_SYNTHESIS_AND_LIGATION_IN_GG_NER REACTOME_RECOGNITION_OF_DNA_DAMAGE_BY_PCNA_CONTAINING_REPLICATION_COMPLEX	0.0954635718146	0.288804298159	DESCRIPTION_BRIEF:Dual Incision in GG-NERDESCRIPTION_FULL:	CHD1L CUL4A CUL4B DDB1 DDB2 ERCC1 ERCC2 ERCC3 ERCC4 ERCC5 GTF2H1 GTF2H2 GTF2H3 GTF2H4 GTF2H5 PARP1 PARP2 PCNA POLD1 POLD2 POLD3 POLD4 POLE POLE2 POLE3 POLE4 POLK RBX1 RFC1 RFC2 RFC3 RFC4 RFC5 RPA1 RPA2 RPA3 RPS27A UBA52 UBB UBC XPA
REACTOME_NEGATIVE_REGULATION_OF_MAPK_PATHWAY	SYSTEMATIC_NAME: M27560 ; PMID:	39.0	Down		0.0955092997716	0.288804298159	DESCRIPTION_BRIEF:Negative regulation of MAPK pathwayDESCRIPTION_FULL:	ARAF BRAF BRAP DUSP1 DUSP10 DUSP16 DUSP2 DUSP4 DUSP5 DUSP6 DUSP7 DUSP8 DUSP9 HRAS KRAS KSR1 MAP2K1 MAP2K2 MAPK1 MAPK3 MARK3 NRAS PAQR3 PEBP1 PPP2CA PPP2CB PPP2R1A PPP2R1B PPP2R5A PPP2R5B PPP2R5C PPP2R5D PPP2R5E PPP5C RAF1 RPS27A UBA52 UBB UBC YWHAB
PID_FAS_PATHWAY	SYSTEMATIC_NAME: M94 ; PMID: 18832364	35.0	Down		0.095616508207	0.288804298159	DESCRIPTION_BRIEF:FAS (CD95) signaling pathwayDESCRIPTION_FULL:	AKT1 BID BIRC2 BIRC3 BTK CASP10 CASP3 CASP8 CFLAR CHUK CLTC EZR FADD FAIM2 FAS FASLG IKBKB IKBKG MAP2K6 MAP2K7 MAP3K1 MAPK10 MAPK11 MAPK14 MAPK8 MAPK9 PDPK1 PIK3CA PIK3CB PIK3CD PIK3R1 PIK3R2 PIK3R3 RFC1 RIPK1 SMPD1 SRC SYK
KEGG_OOCYTE_MEIOSIS	SYSTEMATIC_NAME: M16817 ; PMID:	84.0	Down		0.0958040466899	0.288804298159	DESCRIPTION_BRIEF:Oocyte meiosisDESCRIPTION_FULL:During meiosis, a single round of DNA replication is followed by two rounds of chromosome segregation, called meiosis I and meiosis II. At meiosis I, homologous chromosomes recombine and then segregate to opposite poles, while the sister chromatids segregate from each other at meoisis II. In vertebrates, immature oocytes are arrested at the PI (pro…	ADCY1 ADCY2 ADCY3 ADCY4 ADCY5 ADCY6 ADCY7 ADCY8 ADCY9 ANAPC1 ANAPC10 ANAPC11 ANAPC13 ANAPC2 ANAPC4 ANAPC5 ANAPC7 AR AURKA BTRC BUB1 CALM1 CALM2 CALM3 CALML3 CALML5 CALML6 CAMK2A CAMK2B CAMK2D CAMK2G CCNB1 CCNB2 CCNE1 CCNE2 CDC16 CDC20 CDC23 CDC25C CDC26 CDC27 CDK1 CDK2 CHP1 CHP2 CPEB1 CUL1 ESPL1 FBXO43 FBXO5 FBXW11 IGF1 IGF1R INS ITPR1 ITPR2 ITPR3 MAD2L1 MAD2L2 MAP2K1 MAPK1 MAPK12 MAPK3 MOS PGR P…
PID_CMYB_PATHWAY	SYSTEMATIC_NAME: M195 ; PMID: 18832364	74.0	Down		0.0959333224168	0.288804298159	DESCRIPTION_BRIEF:C-MYB transcription factor networkDESCRIPTION_FULL:	ADA ADORA2B ANPEP ATP2B1 BCL2 BIRC3 CA1 CASP6 CBX4 CCNA1 CCNB1 CCND1 CD34 CD4 CDK6 CDKN1A CDKN1B CDKN2A CEBPA CEBPB CEBPD CLTA COL1A2 COPA CREBBP CSF1R ELANE EP300 ETS1 ETS2 GATA1 GATA3 GSTM1 H2AZ1 HES1 HIPK2 HRAS HSPA8 IQGAP1 KIT KITLG KRAS LECT2 LEF1 LYZ MAD1L1 MAF MAP3K7 MAT2A MCM4 MPO MYB MYC MYF6 MYOD1 NCOR1 NLK NRAS PAX5 PIAS3 PIM1 PPID PPP3CA PRTN3 PTCRA PTGS2 RAG2 SIN3A SKI SLC25A3 SMARCA…
PID_MTOR_4PATHWAY	SYSTEMATIC_NAME: M121 ; PMID: 18832364	64.0	Down		0.0960355543817	0.288804298159	DESCRIPTION_BRIEF:mTOR signaling pathwayDESCRIPTION_FULL:	AKT1 AKT1S1 ATG13 BNIP3 BRAF CCNE1 CDK2 CLIP1 CYCS DDIT4 DEPTOR EEF2 EEF2K EIF4A1 EIF4B EIF4E EIF4EBP1 FBXW11 HRAS IKBKB IRS1 KRAS MAP2K1 MAP2K2 MAPK1 MAPK3 MAPKAP1 MLST8 MTOR NRAS PDCD4 PDPK1 PLD1 PLD2 PML POLDIP3 PPARGC1A PRKCA PRR5 PXN RAC1 RAF1 RB1CC1 RHEB RHOA RICTOR RPS6KA1 RPS6KB1 RPTOR RRAGA RRAGB RRAGC RRAGD RRN3 SFN SGK1 SREBF1 SSPO TSC1 TSC2 ULK1 ULK2 YWHAB YWHAE YWHAG YWHAH YWHAQ YWHA…
REACTOME_AMINO_ACID_TRANSPORT_ACROSS_THE_PLASMA_MEMBRANE	SYSTEMATIC_NAME: M188 ; PMID:	21.0	Down		0.0960904010026	0.288804298159	DESCRIPTION_BRIEF:Amino acid transport across the plasma membraneDESCRIPTION_FULL:	SLC16A10 SLC1A4 SLC1A5 SLC25A29 SLC36A1 SLC36A2 SLC36A4 SLC38A1 SLC38A2 SLC38A3 SLC38A4 SLC38A5 SLC3A1 SLC3A2 SLC43A1 SLC43A2 SLC6A12 SLC6A14 SLC6A15 SLC6A18 SLC6A19 SLC6A20 SLC6A6 SLC7A1 SLC7A10 SLC7A11 SLC7A2 SLC7A3 SLC7A5 SLC7A6 SLC7A7 SLC7A8 SLC7A9
REACTOME_ACTIVATION_OF_NOXA_AND_TRANSLOCATION_TO_MITOCHONDRIA	SYSTEMATIC_NAME: M26903 ; PMID:	5.0	Down		0.0969646751909	0.290045444299	DESCRIPTION_BRIEF:Activation of NOXA and translocation to mitochondriaDESCRIPTION_FULL:	E2F1 PMAIP1 TFDP1 TFDP2 TP53
REACTOME_SIGNALING_BY_WNT_IN_CANCER	SYSTEMATIC_NAME: M27405 ; PMID:	29.0	Up		0.0971202273496	0.290045444299	DESCRIPTION_BRIEF:Signaling by WNT in cancerDESCRIPTION_FULL:	AMER1 APC AXIN1 CSNK1A1 CTBP1 CTBP2 CTNNB1 DKK1 DKK2 DKK4 FZD4 FZD5 FZD6 FZD8 GSK3B KREMEN1 KREMEN2 LRP5 LRP6 PORCN PPP2CA PPP2CB PPP2R1A PPP2R1B PPP2R5A PPP2R5B PPP2R5C PPP2R5D PPP2R5E RNF43 TCF7L2 TNKS TNKS2 WNT3A
REACTOME_HSF1_ACTIVATION	SYSTEMATIC_NAME: M27252 ; PMID:	26.0	Down		0.0972302660148	0.290045444299	DESCRIPTION_BRIEF:HSF1 activationDESCRIPTION_FULL:	COL4A6 CRYBA4 DEDD2 DNAJB1 DNAJB6 EEF1A1 FKBP4 GML HDAC6 HSBP1 HSF1 HSP90AA1 HSP90AB1 HSPA1A HSPA1B HSPA1L HSPA6 HSPB1 HSPB2 HSPH1 MRPL18 PTGES3 RLN1 RPA1 RPA2 RPA3 SERPINH1 TNFRSF21 UBB VCP YWHAE
REACTOME_INTERLEUKIN_20_FAMILY_SIGNALING	SYSTEMATIC_NAME: M27750 ; PMID:	14.0	Down		0.0972340878201	0.290045444299	DESCRIPTION_BRIEF:Interleukin-20 family signalingDESCRIPTION_FULL:	IFNL1 IFNL2 IFNL3 IFNLR1 IL10RB IL19 IL20 IL20RA IL20RB IL22 IL22RA1 IL22RA2 IL24 IL26 JAK1 JAK2 JAK3 PTPN11 SOCS3 STAT1 STAT2 STAT3 STAT4 STAT5A STAT5B TYK2
REACTOME_PI_3K_CASCADE_FGFR1	SYSTEMATIC_NAME: M27512 ; PMID:	9.0	Up	REACTOME_FRS_MEDIATED_FGFR1_SIGNALING REACTOME_DOWNSTREAM_SIGNALING_OF_ACTIVATED_FGFR1	0.0972897327069	0.290045444299	DESCRIPTION_BRIEF:PI-3K cascade:FGFR1DESCRIPTION_FULL:	FGF1 FGF10 FGF17 FGF2 FGF20 FGF22 FGF23 FGF3 FGF4 FGF5 FGF6 FGF8 FGF9 FGFR1 FRS2 GAB1 GRB2 KL PIK3CA PIK3R1 PTPN11
BIOCARTA_AKT_PATHWAY	SYSTEMATIC_NAME: M15258 ; PMID:	20.0	Down		0.0974138079109	0.290045444299	DESCRIPTION_BRIEF:AKT Signaling PathwayDESCRIPTION_FULL:Many cell-surface receptors induce production of second messengers like PIP3, phosphatidylinositol 3,4,5-trisphosphate, that convey signals to the cytoplasm from the cell surface. PIP3 signals activates the kinase PDK1, 3-phosphoinositide-dependent protein kinase-1, which in turn activates the kinase AKT, also known as protein kinase B. Prot…	AKT1 BAD CASP9 CHUK FASLG FOXO1 FOXO3 FOXO4 GH1 GHR HSP90AA1 IKBKB IKBKG NFKB1 NFKBIA PDPK1 PIK3CA PIK3CG PIK3R1 PPP2CA RELA YWHAH
REACTOME_SIGNALING_BY_RETINOIC_ACID	SYSTEMATIC_NAME: M27443 ; PMID:	29.0	Up	REACTOME_RA_BIOSYNTHESIS_PATHWAY	0.0974402784725	0.290045444299	DESCRIPTION_BRIEF:Signaling by Retinoic AcidDESCRIPTION_FULL:	ADH1A ADH1C ADH4 AKR1C3 ALDH1A1 ALDH1A2 ALDH1A3 ALDH8A1 CPT1A CPT1B CRABP1 CRABP2 CYP26A1 CYP26B1 CYP26C1 DHRS3 DHRS4 DHRS9 DLAT DLD FABP5 PDHA1 PDHA2 PDHB PDHX PDK1 PDK2 PDK3 PDK4 PPARD RARA RARB RARG RDH10 RDH11 RDH13 RDH14 RDH16 RDH5 RXRA RXRB RXRG SDR16C5
REACTOME_ASSEMBLY_OF_THE_HIV_VIRION	SYSTEMATIC_NAME: M27033 ; PMID:	15.0	Down	REACTOME_BUDDING_AND_MATURATION_OF_HIV_VIRION	0.0978972956403	0.29097120546	DESCRIPTION_BRIEF:Assembly Of The HIV VirionDESCRIPTION_FULL:	FURIN MVB12A MVB12B NMT2 PPIA RPS27A TSG101 UBA52 UBAP1 UBB UBC VPS28 VPS37A VPS37B VPS37C VPS37D
REACTOME_RAP1_SIGNALLING	SYSTEMATIC_NAME: M923 ; PMID:	13.0	Down		0.0982732822525	0.29097120546	DESCRIPTION_BRIEF:Rap1 signallingDESCRIPTION_FULL:	AC002316.1 PRKACA PRKACB PRKACG PRKG1 RAF1 RAP1A RAP1B RAP1GAP RAPGEF3 RAPGEF4 RASGRP1 RASGRP2 SIPA1 YWHAB YWHAZ
REACTOME_TRIGLYCERIDE_BIOSYNTHESIS	SYSTEMATIC_NAME: M619 ; PMID:	7.0	Down		0.0983532659747	0.29097120546	DESCRIPTION_BRIEF:Triglyceride biosynthesisDESCRIPTION_FULL:	AGMO DGAT1 DGAT2 GK GK2 GK3P GPAM GPAT2 LPIN1 LPIN2 LPIN3 MOGAT1 MOGAT2 MOGAT3
PID_IL6_7_PATHWAY	SYSTEMATIC_NAME: M183 ; PMID: 18832364	43.0	Down		0.098396499306	0.29097120546	DESCRIPTION_BRIEF:IL6-mediated signaling eventsDESCRIPTION_FULL:	A2M AKT1 BCL2L1 CEBPB CEBPD CRP FGG FOS FOXO1 GAB1 GAB2 GRB2 HCK HSP90B1 IL6 IL6R IL6ST IRF1 JAK1 JAK2 JUN JUNB LBP LMO4 MAP2K4 MAP2K6 MAPK11 MAPK14 MCL1 MITF MYC PIAS1 PIAS3 PIK3CA PIK3R1 PRKCD PTPN11 PTPRE RAC1 SOCS3 SOS1 STAT1 STAT3 TIMP1 TNFSF11 TYK2 VAV1
BIOCARTA_GCR_PATHWAY	SYSTEMATIC_NAME: M10066 ; PMID:	15.0	Down		0.0984226551001	0.29097120546	DESCRIPTION_BRIEF:Corticosteroids and cardioprotectionDESCRIPTION_FULL:Myocardial infarction damages heart tissue both during the initial ischemia and the subsequent reperfusion of tissues with oxygen. Corticosteroids can protect cardiac tissue from damage following a heart attack, but the mechanisms by which corticosteroids are cardioprotective have not been clear and negative side effects such …	ADRB2 AKT1 ANXA1 CALM1 CALM2 CALM3 CORIN GNAS HSP90AA1 NFKB1 NOS3 NPPA NR3C1 PIK3CA PIK3CG PIK3R1 RELA
REACTOME_NRCAM_INTERACTIONS	SYSTEMATIC_NAME: M27378 ; PMID:	5.0	Up		0.09872988621	0.291038000294	DESCRIPTION_BRIEF:NrCAM interactionsDESCRIPTION_FULL:	ANK1 CNTN2 DLG1 DLG3 DLG4 NRCAM NRP2
PID_HDAC_CLASSII_PATHWAY	SYSTEMATIC_NAME: M30 ; PMID: 18832364	32.0	Down		0.0987870613005	0.291038000294	DESCRIPTION_BRIEF:Signaling events mediated by HDAC Class IIDESCRIPTION_FULL:	ANKRA2 BCL6 BCOR CAMK4 ESR1 GATA1 GATA2 GNB1 GNG2 GRK2 HDAC10 HDAC11 HDAC3 HDAC4 HDAC5 HDAC6 HDAC7 HDAC9 HSP90AA1 MEF2C NCOR2 NR3C1 RAN RANBP2 RANGAP1 RFXANK SRF SUMO1 TUBA1B TUBB2A UBE2I XPO1 YWHAB YWHAE
REACTOME_TELOMERE_C_STRAND_LAGGING_STRAND_SYNTHESIS	SYSTEMATIC_NAME: M27030 ; PMID:	26.0	Down	KEGG_DNA_REPLICATION REACTOME_PCNA_DEPENDENT_LONG_PATCH_BASE_EXCISION_REPAIR REACTOME_DNA_STRAND_ELONGATION REACTOME_RESOLUTION_OF_AP_SITES_VIA_THE_MULTIPLE_NUCLEOTIDE_PATCH_REPLACEMENT_PATHWAY REACTOME_LAGGING_STRAND_SYNTHESIS REACTOME_GAP_FILLING_DNA_REPAIR_SYNTHESIS_AND_LIGATION_IN_GG_NER REACTOME_EXTENSION_OF_TELOMERES REACTOME_PROCESSIVE_SYNTHESIS_ON_THE_LAGGING_STRAND	0.0988481625364	0.291038000294	DESCRIPTION_BRIEF:Telomere C-strand (Lagging Strand) SynthesisDESCRIPTION_FULL:	BLM CHTF18 CHTF8 CTC1 DNA2 DSCC1 FEN1 LIG1 PCNA POLA1 POLA2 POLD1 POLD2 POLD3 POLD4 PRIM1 PRIM2 RFC1 RFC2 RFC3 RFC4 RFC5 RPA1 RPA2 RPA3 STN1 TEN1 WRN
REACTOME_RESOLUTION_OF_ABASIC_SITES_AP_SITES	SYSTEMATIC_NAME: M27701 ; PMID:	38.0	Down	KEGG_DNA_REPLICATION REACTOME_PCNA_DEPENDENT_LONG_PATCH_BASE_EXCISION_REPAIR REACTOME_RESOLUTION_OF_AP_SITES_VIA_THE_MULTIPLE_NUCLEOTIDE_PATCH_REPLACEMENT_PATHWAY REACTOME_GAP_FILLING_DNA_REPAIR_SYNTHESIS_AND_LIGATION_IN_GG_NER	0.0992751668452	0.291898624903	DESCRIPTION_BRIEF:Resolution of Abasic Sites (AP sites)DESCRIPTION_FULL:	ADPRHL2 APEX1 FEN1 LIG1 LIG3 MBD4 MPG MUTYH NEIL1 NEIL2 NTHL1 OGG1 PARG PARP1 PARP2 PCNA PNKP POLB POLD1 POLD2 POLD3 POLD4 POLE POLE2 POLE3 POLE4 RFC1 RFC2 RFC3 RFC4 RFC5 RPA1 RPA2 RPA3 SMUG1 TDG UNG XRCC1
BIOCARTA_HSP27_PATHWAY	SYSTEMATIC_NAME: M2587 ; PMID:	10.0	Down		0.0999793684346	0.29340484421	DESCRIPTION_BRIEF:Stress Induction of HSP RegulationDESCRIPTION_FULL:Mammalian cells can respond to a variety of stresses such as heat, cold, oxidative stress, metabolic disturbance, and environmental toxins through necrotic or apoptotic cell death, while increased expression and phosphorylation of heat shock proteins such as Hsp27 can protect cells against cellular stress. Heat shock proteins co…	ACTA1 APAF1 BCL2 CASP3 CASP9 DAXX FAS FASLG HSPB1 HSPB2 IL1A MAPKAPK2 MAPKAPK3 TNF
REACTOME_PYRUVATE_METABOLISM_AND_CITRIC_ACID_TCA_CYCLE	SYSTEMATIC_NAME: M490 ; PMID:	49.0	Down		0.100058227905	0.29340484421	DESCRIPTION_BRIEF:Pyruvate metabolism and Citric Acid (TCA) cycleDESCRIPTION_FULL:	ACO2 ADHFE1 BSG CS D2HGDH DLAT DLD DLST FAHD1 FH GLO1 GSTZ1 HAGH IDH2 IDH3A IDH3B IDH3G L2HGDH LDHA LDHAL6A LDHAL6B LDHB LDHC MDH2 ME1 ME2 ME3 MPC1 MPC2 NNT OGDH PDHA1 PDHA2 PDHB PDHX PDK1 PDK2 PDK3 PDK4 PDP1 PDP2 PDPR PPARD RXRA SDHA SDHB SDHC SDHD SLC16A1 SLC16A3 SLC16A8 SUCLA2 SUCLG1 SUCLG2 VDAC1
REACTOME_CYCLIN_D_ASSOCIATED_EVENTS_IN_G1	SYSTEMATIC_NAME: M29724 ; PMID:	41.0	Down		0.100441964697	0.293828654751	DESCRIPTION_BRIEF:Cyclin D associated events in G1DESCRIPTION_FULL:	ABL1 CCND1 CCND2 CCND3 CCNH CDK4 CDK6 CDK7 CDKN1A CDKN1B CDKN1C CDKN2A CDKN2B CDKN2C CDKN2D CKS1B CUL1 E2F1 E2F2 E2F3 E2F4 E2F5 JAK2 LYN MNAT1 PPP2CA PPP2CB PPP2R1A PPP2R1B PPP2R2A PPP2R3B PTK6 RB1 RBL1 RBL2 RPS27A SKP1 SKP2 SRC TFDP1 TFDP2 UBA52 UBB UBC
KEGG_NUCLEOTIDE_EXCISION_REPAIR	SYSTEMATIC_NAME: M18937 ; PMID:	41.0	Down	REACTOME_DUAL_INCISION_IN_GG_NER	0.100790915624	0.293828654751	DESCRIPTION_BRIEF:Nucleotide excision repairDESCRIPTION_FULL:Nucleotide excision repair (NER) is a mechanism to recognize and repair bulky DNA damage caused by compounds, environmental carcinogens, and exposure to UV-light. In humans hereditary defects in the NER pathway are linked to at least three diseases: xeroderma pigmentosum (XP), Cockayne syndrome (CS), and trichothiodystrophy (TTD). The r…	CCNH CDK7 CETN2 CUL4A CUL4B DDB1 DDB2 ERCC1 ERCC2 ERCC3 ERCC4 ERCC5 ERCC6 ERCC8 GTF2H1 GTF2H2 GTF2H3 GTF2H4 GTF2H5 LIG1 MNAT1 PCNA POLD1 POLD2 POLD3 POLD4 POLE POLE2 POLE3 POLE4 RAD23A RAD23B RBX1 RFC1 RFC2 RFC3 RFC4 RFC5 RPA1 RPA2 RPA3 RPA4 XPA XPC
KEGG_VASCULAR_SMOOTH_MUSCLE_CONTRACTION	SYSTEMATIC_NAME: M9387 ; PMID:	72.0	Down		0.100938724958	0.293828654751	DESCRIPTION_BRIEF:Vascular smooth muscle contractionDESCRIPTION_FULL:The vascular smooth muscle cell (VSMC) is a highly specialized cell whose principal function is contraction. On contraction, VSMCs shorten, thereby decreasing the diameter of a blood vessel to regulate the blood flow and pressure. The principal mechanisms that regulate the contractile state of VSMCs are changes in cytosolic Ca2+…	ACTA2 ACTG2 ADCY1 ADCY2 ADCY3 ADCY4 ADCY5 ADCY6 ADCY7 ADCY8 ADCY9 ADORA2A ADORA2B ADRA1A ADRA1B ADRA1D AGTR1 ARAF ARHGEF1 ARHGEF11 ARHGEF12 AVPR1A AVPR1B BRAF CACNA1C CACNA1D CACNA1F CACNA1S CALCRL CALD1 CALM1 CALM2 CALM3 CALML3 CALML5 CALML6 CYP4A11 CYP4A22 EDNRA GNA11 GNA12 GNA13 GNAQ GNAS GUCY1A1 GUCY1A2 GUCY1B1 ITPR1 ITPR2 ITPR3 JMJD7-PLA2G4B KCNMA1 KCNMB1 KCNMB2 KCNMB3 KCNMB4 MAP2K1 MAP2K2 M…
[truncated: 1,425 more rows]

## Sheet: significant without overlap
All MsigDB gene modules, as determined by CAMERA, in gene list ranked based on a comparison of: Differential expression of FGR versus Control (FGR - Control). Modules sorted by significance
module name	module ID	Number of genes in module	module up/down in ranked genes	P-value	FDR (False Discovery Rate)	description of module	genes in module
[truncated: 215 more rows]
